# Supplementary material for: Opposing roles for ADAMTS2 and ADAMTS14 in myofibroblast differentiation and function
Source: J Pathol. 2023 Nov 6;262(1):90–104. doi: 10.1002/path.6214 (PMC10953099; doi:10.1002/path.6214)
Supplement: Supplementary file 1 — Supplementary materials and methods Figure S1. Chimeric spheres as a tool to uncover cancer and stellate cell transcriptomes in a 3D, invasive, environment Figure S2. ADAMTS2 and ADAMTS14 are enriched in pancreatic cancer and have opposing roles in invasion Figure S3. Stellate‐derived ADAMTS2 and ADAMTS14 both contribute to collagen remodelling Figure S4. Serpin E2, and not TIMP1, contributes to observed phenotype following loss of ADAMTS2 Figure S5. siRNA screen reveals fibulin 2 as a mediator of ADAMTS14 function Table S1. Differential expression between stellate and cancer cell transcriptomes from chimeric 3D invasive spheroids Table S2. Stellate cell matrisome following loss of ADAMTS2 or ADAMTS14 Table S3. Primer sequences used [file PATH-262-90-s001.zip]

Archive with 3 entries (3 files):
- path6214-sup-0001-SuppMatMeth,FiguresS1-S5,TablesS1-S3/path6214-sup-0001-SuppMatMeth,FiguresS1-S5,TablesS1-S3.docx.docx
- path6214-sup-0001-SuppMatMeth,FiguresS1-S5,TablesS1-S3/path6214-sup-0002-TableS1.xlsx
- path6214-sup-0001-SuppMatMeth,FiguresS1-S5,TablesS1-S3/path6214-sup-0003-TableS2.xlsx
