# Supplementary material for: Opposing roles for ADAMTS2 and ADAMTS14 in myofibroblast differentiation and function
Source: J Pathol. 2023 Nov 6;262(1):90–104. doi: 10.1002/path.6214 (PMC10953099; doi:10.1002/path.6214)
Supplement: Supplementary file 1 — Supplementary materials and methods Figure S1. Chimeric spheres as a tool to uncover cancer and stellate cell transcriptomes in a 3D, invasive, environment Figure S2. ADAMTS2 and ADAMTS14 are enriched in pancreatic cancer and have opposing roles in invasion Figure S3. Stellate‐derived ADAMTS2 and ADAMTS14 both contribute to collagen remodelling Figure S4. Serpin E2, and not TIMP1, contributes to observed phenotype following loss of ADAMTS2 Figure S5. siRNA screen reveals fibulin 2 as a mediator of ADAMTS14 function Table S1. Differential expression between stellate and cancer cell transcriptomes from chimeric 3D invasive spheroids Table S2. Stellate cell matrisome following loss of ADAMTS2 or ADAMTS14 Table S3. Primer sequences used [file PATH-262-90-s001.zip › path6214-sup-0001-SuppMatMeth,FiguresS1-S5,TablesS1-S3/path6214-sup-0002-TableS1.xlsx]

## Sheet: Cover sheet
	Opposing roles for ADAMTS2 and ADAMTS14 in myofibroblast differentiation and function
	EP Carter et al. J Pathol https://doi.org/10.1002/path.6214
	Table S1. Differential expression between stellate and cancer cell transcriptomes from chimeric 3D invasive spheroids

## Sheet: Human_Counts
						Stellate Cell					Cancer Cell
	Chromosome	Start	Stop	Strand	Gene_Symbol	DT1	DT2	R1	R2	R3	Mia1	Mia2	Mia3	Pan1	Pan2
1	?	-1	-1	_x0018_	36951	0.0001	2.12146	0.802115	0.0001	0.776479	11.182	11.6082	14.6861	2.72579	2.2841
2	?	-1	-1	_x0018_	37135	0.486555	0.0001	0.802115	1.41692	3.10562	0.49585	0.33587	0.260953	0.269971	0.452378
3	?	-1	-1	_x0018_	37316	7.78337	15.2739	8.42125	15.8212	16.6923	17.3789	15.0857	17.3468	14.3842	15.6037
4	?	-1	-1	_x0018_	37500	485.482	486.216	475.596	490.219	516.29	628.694	615.913	665.91	462.459	473.553
5	?	-1	-1	_x0018_	37681	4.37819	0.0001	0.0001	0.0001	1.55286	10.4659	7.38704	10.9037	3.56239	2.98513
6	?	-1	-1	_x0018_	37865	0.0001	0.0001	0.0001	0.0001	0.0001	12.3939	15.3496	11.6863	18.1894	19.7646
7	?	-1	-1	_x0018_	38047	6.32401	2.54573	0.802115	8.97328	7.76389	0.3306	0.383837	0.313123	18.891	16.0107
8	?	-1	-1	_x0018_	38231	0.0001	0.0001	0.0001	0.0001	0.0001	9.63969	11.7041	8.13871	0.0001	0.361922
9	?	-1	-1	_x0018_	38412	51.5643	34.7904	50.527	65.1738	59.0049	63.8968	65.4273	64.6916	71.138	69.2438
10	?	-1	-1	_x0018_	38596	23.202	14.5395	17.587	37.211	34.0264	24.9036	24.0318	21.0153	14.2526	18.5024
11	?	-1	-1	_x0018_	38777	117.722	111.159	93.0338	94.4547	87.731	148.287	144.044	160.944	182.053	192.584
12	?	-1	-1	_x0018_	38961	7.78337	20.3651	36.0908	17.0019	26.397	32.1687	45.2332	28.0157	73.4049	87.1541
13	?	-1	-1	_x0018_	39142	107.993	100.128	103.46	109.567	113.351	157.812	154.788	150.514	119.285	109.86
14	?	-1	-1	_x0018_	39326	236.439	266.443	237.396	201.66	215.834	334.307	387.147	318.497	365.437	328.06
15	?	-1	-1	_x0018_	39508	18.4854	17.8195	15.2384	8.50101	27.1734	24.6224	24.6551	28.5375	56.7803	61.4203
16	?	-1	-1	_x0018_	39692	129.397	127.282	131.531	105.789	99.3767	103.832	104.612	116.131	72.0555	78.6969
17	?	-1	-1	_x0018_	39873	9.24274	6.78845	13.6343	17.4742	13.1986	6.6101	5.70819	8.60824	3.1306	3.88969
18	?	-1	-1	_x0018_	40057	343.437	355.54	440.306	438.268	423.904	301.848	273.267	304.197	861.513	900.748
19	?	-1	-1	_x0018_	40238	0.0001	0.0001	0.0001	0.0001	0.0001	1.25771	1.00811	1.43114	0.215996	0.588061
20	?	-1	-1	_x0018_	40422	125.019	109.462	77.7955	75.5638	88.5074	89.1801	101.642	91.3507	141.466	135.549
21	?	-1	-1	_x0018_	40787	377.973	523.547	332.837	335.313	301.235	632.566	646.386	653.024	202.082	196.207
22	15_M	60917589	60921271	-	A1BG	16.5396	30.5477	17.6444	32.1147	25.6206	0.385684	0.416747	0.599034	12.4988	16.2821
23	19_H	58351970	58355184	+	A1BG-AS1	7.48333	18.6681	11.2283	11.6786	10.8694	0.0882411	0.230023	0.253681	4.15427	2.82799
24	19_M	31868813	31952366	+	A1CF	0.0001	5.9399	0.0001	0.0001	0.776479	0.0001	0.0001	0.0001	0.108048	0.0001
25	6_M	121636173	121679239	+	A2M	1.45946	11.0312	1.60413	3.30601	1.55286	0.0551834	0.0960343	0.156612	0.269971	0.0453278
26	6_M	128539822	128581607	-	A2ML1	0.486555	0.0001	0.0001	0.0001	0.776479	0.0551834	0.239936	0.208782	0.0001	0.0453278
27	15_M	83226722	83251775	-	A4GALT	106.047	95.8855	168.423	164.352	161.487	5.6186	6.81144	6.31274	6.47699	8.23156
28	9_M	99612502	99622368	+	A4GNT	0.0001	0.0001	0.0001	0.0001	0.0001	0.220433	0.191969	0.260953	0.809712	1.08557
29	15_M	102338247	102350760	-	AAAS	17.5125	20.3651	12.0303	24.086	20.186	36.6855	30.843	34.2761	45.5004	43.8259
30	5_M	125475873	125517404	+	AACS	37.9436	67.0351	47.319	37.7819	31.0553	70.8379	62.0216	76.43	50.8973	59.2942
31	5_H	178764861	178818436	-	AACSP1	0.0001	0.0001	0.0001	0.0001	0.0001	0.0001	0.0001	0.0001	0.593815	0.588061
32	3_M	60031788	60040158	+	AADAC	0.973009	0.0001	0.0001	2.36146	8.54027	0.0001	0.0001	0.0001	0.0001	0.0453278
33	3_H	151770456	151784895	+	AADACP1	1.45946	3.39427	1.60413	3.30601	2.32924	0.0001	0.0001	0.0001	0.0001	0.0001
34	8_M	60506124	60545678	+	AADAT	13.1344	9.33408	9.62428	8.97328	12.4222	5.28811	5.03665	5.68669	7.98827	7.10086
35	9_M	63602646	63644591	+	AAGAB	51.0778	54.3069	44.9129	79.3419	64.4396	80.6956	83.51	82.6383	126.95	114.198
36	6_M	86849517	87003228	+	AAK1	117.722	120.493	72.9834	133.181	101.706	59.8206	58.8078	63.7003	122.359	122.16
37	7_M	97550331	97579498	-	AAMDC	6.81047	12.7283	8.82226	12.7515	15.5277	6.05927	10.313	10.2777	22.2374	21.619
38	1_M	74279840	74284739	-	AAMP	82.2109	90.7943	78.5975	89.2597	90.8365	176.597	178.775	202.631	132.508	130.305
39	11_M	116593687	116597681	+	AANAT	0.0001	0.0001	1.60413	0.0001	0.0001	0.16535	0.33587	0.469635	0.0001	0.316695
40	2_M	156547576	156568973	+	AAR2	54.483	52.6098	50.527	45.8105	60.5577	66.5959	48.6393	60.5706	45.1228	44.5038
41	8_M	111033842	111055570	+	AARS	208.203	140.01	157.997	178.047	152.17	387.126	408.392	377.089	170.019	187.605
42	17_M	45506832	45520844	+	AARS2	17.9989	26.3049	8.02025	20.3078	20.9623	36.1899	37.7023	48.0492	30.9273	27.2725
43	11_M	101406840	101417434	-	AARSD1	21.4041	29.0394	4.36631	28.3365	19.4096	26.481	23.1657	30.0594	14.4444	14.6928
44	5_M	76875935	76905515	-	AASDH	2.43237	2.54573	6.41622	6.61192	5.43476	19.1691	16.3089	14.8165	7.01673	9.09089
45	9_M	4294793	4309495	-	AASDHPPT	35.5113	18.6681	13.6343	34.476	38.8191	107.082	101.019	97.2982	92.6715	95.476
46	6_M	23072173	23132987	-	AASS	25.2957	10.1826	5.6142	6.13965	14.7513	0.440767	0.479772	0.156612	0.0540741	0.0905556
47	21_H	43805758	43812568	-	AATBC	0.0001	0.0001	0.0001	0.0001	0.0001	6.33469	3.6456	5.99971	0.971634	0.452378
48	11_M	84422856	84513502	-	AATF	64.2121	58.5496	56.9431	49.1165	44.2537	92.6503	111.955	118.271	72.4334	63.9974
49	11_M	120007316	120047146	-	AATK	0.486555	0.0001	0.0001	0.0001	0.0001	13.2201	10.9366	12.9906	5.8293	8.72906
50	20_H	31721507	31723410	+	ABALON	3.28977	0.0001	1.46314	0.0001	4.90516	4.27893	2.86626	5.68043	20.8181	18.5351
51	16_M	8513429	8621568	+	ABAT	0.486555	0.0001	0.0001	1.41692	8.54027	4.24152	5.42039	8.5039	2.75278	4.20628
52	4_M	53030789	53159896	-	ABCA1	831.351	720.414	387.373	418.434	562.099	8.04227	7.24314	10.6951	3.67034	7.82451
53	2_M	25428674	25448540	+	ABCA2	78.8058	40.7302	62.5572	59.5065	52.0175	87.1976	75.6908	80.9688	53.3266	74.6707
54	17_M	24352023	24410205	+	ABCA3	0.0001	0.0001	0.0001	0.0001	0.0001	94.5782	81.7841	86.3945	149.454	169.197
55	3_M	122044460	122180062	+	ABCA4	0.486555	0.0001	4.01017	3.77828	3.882	8.15244	7.96265	3.96506	2.10509	1.85444
56	11_M	110269369	110337717	-	ABCA5	1.94592	16.971	1.60413	0.944646	4.65838	7.43635	6.66753	8.81692	3.56239	6.87472
57	11_M	110176821	110251777	-	ABCA6	3.40528	6.78845	5.6142	0.0001	7.76389	10.521	11.1764	14.5035	0.0001	0.135783
58	10_M	79997608	80015573	+	ABCA7	1.94592	0.0001	0.0001	0.944646	0.776479	33.601	29.308	37.4586	37.2962	43.5997
59	17_H	68867287	68955393	-	ABCA8	3.89174	4.24282	4.01017	1.41692	3.10562	40.8171	33.8168	71.9428	0.0540741	0.0905556
60	11_M	110100822	110168154	-	ABCA9	0.0001	1.69719	0.802115	0.0001	1.55286	0.606017	0.623673	1.04351	0.0001	0.0453278
61	17_H	69148007	69244816	-	ABCA10	0.0001	0.0001	0.0001	0.0001	3.10562	46.5455	41.9714	42.1539	0.215996	0.271467
62	4_H	425435	474210	-	ABCA11P	1.94592	0.0001	1.60413	0.472373	5.43476	5.12285	3.54967	4.0694	7.34058	7.39245
63	1_M	71243090	71414911	-	ABCA12	0.0001	5.09136	1.60413	0.0001	3.10562	0.0001	0.144001	0.104441	0.0540741	0.0001
64	11_M	9191942	9684260	+	ABCA13	0.486555	0.0001	0.0001	1.88919	0.0001	0.0001	0.0001	0.156612	2.64483	3.30173
65	16_H	2340922	2426700	+	ABCA17P	0.0001	0.0001	0.0001	0.0001	0.0001	0.220433	0.431804	0.365294	0.701763	0.723745
66	7_H	87503863	87713324	-	ABCB1	1.45946	6.78845	1.60413	0.0001	0.776479	0.0551834	0.0001	0.0522706	0.108048	0.0905556
67	5_M	8893721	8959227	+	ABCB4	5.3511	0.0001	8.82226	1.88919	0.776479	0.0551834	0.0001	0.104441	0.0001	0.0453278
68	1_M	75171641	75180393	-	ABCB6	18.4854	13.5768	8.02025	16.0574	24.0679	12.6693	12.6155	14.1384	17.6497	26.0062
69	X_M	104280565	104413847	-	ABCB7	14.1073	9.33408	9.62428	8.97328	6.21114	31.563	33.0494	34.224	39.8869	37.4486
70	5_M	24394156	24409948	+	ABCB8	33.079	23.7593	45.7149	50.061	44.2537	44.5628	34.5363	44.5537	32.0607	32.2926
71	5_M	124061857	124095799	-	ABCB9	2.43237	0.0001	3.20816	3.77828	3.882	21.0419	17.9398	19.251	31.251	34.8709
72	8_M	123952459	123983123	-	ABCB10	14.5937	3.39427	4.81219	7.08419	18.6332	43.6261	50.3176	38.5541	30.1716	31.1168
73	16_M	14361558	14474879	+	ABCC1	140.099	101.825	100.252	138.376	116.457	55.3038	52.716	57.3877	543.681	572.72
74	19_M	43782308	43838219	+	ABCC2	1.45946	0.0001	0.802115	0.0001	1.55286	17.5166	20.7219	15.7034	1.56535	1.49262
75	11_M	94343295	94392991	-	ABCC3	0.486555	3.39427	0.0001	5.66737	0.0001	2.75427	2.59033	1.14785	131.805	153.502
76	14_M	118482692	118706220	-	ABCC4	35.9977	33.9418	12.0303	17.0019	13.1986	32.279	31.0829	28.9547	94.8877	95.5678
77	16_M	20331304	20426395	-	ABCC5	36.9707	47.5185	46.517	40.6156	23.2915	72.8209	68.9284	77.3174	56.9428	57.4398
78	7_M	45976380	46030287	-	ABCC6	0.0001	0.0001	0.0001	0.0001	0.0001	0.0571565	0.0001	0.0522706	0.485867	1.08318
79	16_H	18571248	18598286	+	ABCC6P1	0.0001	0.0001	0.802115	0.0001	1.55286	0.879462	1.05538	0.626147	0.0001	0.310341
80	16_H	14822432	14824703	-	ABCC6P2	0.0001	0.0001	0.0001	0.0001	0.0001	0.0001	0.0480672	0.0001	0.323945	0.822938
81	7_M	46104523	46180034	-	ABCC8	0.0001	0.0001	0.0001	0.0001	0.0001	0.771267	1.19928	1.14785	0.0001	0.0453278
82	6_M	142587862	142702275	-	ABCC9	9.72919	3.39427	21.6545	3.77828	2.32924	0.16535	0.0001	0.156612	0.0001	0.0905556
83	17_M	46303220	46328024	-	ABCC10	35.9977	31.3962	31.2787	25.5028	24.0679	33.1051	30.9869	36.4674	49.6565	53.8212
84	16_H	48166911	48235178	-	ABCC11	0.486555	0.0001	0.0001	0.0001	0.0001	0.275517	0.239936	0.365294	0.0540741	0.135783
85	X_M	73716597	73738535	+	ABCD1	10.2156	29.6991	4.81219	7.55647	6.21114	29.1392	26.43	24.3116	119.499	111.984
86	3_M	121758904	121815303	-	ABCD3	44.7539	59.3981	30.4767	31.1701	27.1734	107.027	98.3328	91.8724	51.1136	46.4943
87	12_M	84602531	84617467	-	ABCD4	28.2145	25.4564	11.2283	22.1969	27.1734	28.2028	23.456	30.1547	11.0108	17.4128
88	8_M	79683442	79711741	-	ABCE1	99.2529	110.311	100.252	76.5083	86.9546	149.719	135.216	124.425	113.29	97.148
89	17_M	35956819	35969751	-	ABCF1	131.829	124.736	156.393	169.074	205.741	138.368	168.416	166.53	230.998	199.951
90	5_M	24565341	24577468	-	ABCF2	73.9412	92.4913	101.054	85.9538	83.0727	198.245	180.308	183.643	125.112	108.366
91	16_M	20548603	20561604	+	ABCF3	48.6455	68.7321	56.1411	53.3669	54.3467	52.8251	51.4689	60.1006	71.6243	68.7463
92	17_M	31057694	31117982	+	ABCG1	1.94592	1.69719	0.0001	0.944646	0.0001	0.550934	0.575706	1.82607	1.34945	2.48763
93	6_M	58584976	58692452	+	ABCG2	0.0001	0.0001	0.0001	0.0001	0.0001	0.0001	0.0001	0.104441	9.98531	5.33698
94	9_M	44273190	44288245	-	ABCG4	0.0001	0.0001	0.0001	0.0001	0.0001	3.6356	3.45373	3.23467	1.07958	0.904656
95	5_M	30950066	30955096	+	ABHD1	0.0001	0.0001	0.0001	0.0001	0.0001	0.6611	1.00741	1.25219	0.0540741	0.40715
96	7_M	79273266	79361602	+	ABHD2	413.161	320.75	218.149	245.111	251.548	110.109	103.434	123.448	194.877	188.102
97	18_M	10644411	10706697	-	ABHD3	9.72919	4.24282	4.01017	6.61192	1.55286	30.9571	27.2455	28.1201	26.1235	23.5637
98	14_M	54254129	54269170	+	ABHD4	57.4018	44.9729	39.2988	34.0037	39.5955	34.0416	33.9129	34.0153	6.90879	6.91995
99	9_M	122351616	122381524	+	ABHD5	26.7551	20.3651	20.8525	14.1683	27.9498	19.6098	15.9732	17.7903	16.7321	15.1966
100	14_M	8002888	8056771	+	ABHD6	17.9989	18.6681	7.21823	9.91783	9.31665	8.81344	8.20248	10.5907	32.7084	25.4181
101	8_M	71456700	71463658	-	ABHD8	7.78337	7.63699	4.01017	16.0574	9.31665	8.48294	9.4976	9.65165	22.0215	24.9658
102	16_M	45729725	45742956	-	ABHD10	21.4041	16.971	24.0605	21.2524	27.1734	62.2999	58.9997	61.9265	37.0264	38.3985
103	5_M	135009152	135012176	+	ABHD11	12.1615	15.2739	10.4263	17.9465	16.3041	52.9352	50.8932	51.3881	34.8673	34.1923
104	7_H	73735069	73736001	+	ABHD11-AS1	0.0001	0.0001	1.60413	0.0001	0.0001	0.220433	0.383837	0.208782	0.323945	0.542833
105	2_M	150832515	150904732	-	ABHD12	65.185	96.7341	118.698	102.956	85.4018	70.2865	65.811	65.2649	95.048	98.3696
106	8_M	9977717	9992155	+	ABHD13	25.2957	17.8195	19.2485	34.0037	24.8442	19.6649	19.2349	20.1379	17.1639	17.8651
107	9_M	106440051	106447679	-	ABHD14A	3.88248	6.78799	8.8213	7.92172	5.43476	6.93328	6.26154	7.9812	6.05027	6.36758
108	3_H	51975026	51989203	+	ABHD14A-ACY1	0.0580849	0.00539988	0.00316192	1.06129	0.000102502	0.0510857	0.122093	0.295809	0.243479	1.18949
109	9_M	106448640	106452919	+	ABHD14B	14.1073	28.8506	9.62428	18.891	20.9623	75.1338	69.3122	71.5254	41.1283	44.4138
110	11_M	77515117	77520629	+	ABHD15	9.24274	16.1224	12.0303	8.97328	3.882	25.7791	23.9837	27.6505	74.7542	76.2994
111	17_M	35089291	35102988	+	ABHD16A	33.079	33.9418	16.8424	32.1147	23.2915	33.2154	25.6625	32.0328	31.6289	35.2323
112	2_M	181493206	181494981	+	ABHD16B	2.91883	4.24282	5.6142	5.66737	16.3041	6.55502	5.85209	7.0953	3.1306	3.48264
113	10_M	80583649	80590342	-	ABHD17A	59.834	64.4894	80.2016	71.3133	68.3215	66.8162	57.1765	70.0652	44.4749	42.6051
114	19_M	21653309	21685638	+	ABHD17B	21.4041	17.8195	20.0505	15.1128	18.6332	27.4316	26.5739	29.32	25.7458	21.0763
115	7_M	84109356	84151894	-	ABHD17C	2.91883	15.2739	4.01017	4.72283	2.32924	4.2966	4.89275	6.15623	18.0275	18.5887
116	3_M	40894277	40936308	+	ABHD18	8.75628	5.9399	3.20816	6.13965	7.76389	16.4149	16.4049	17.5815	12.738	12.4377
117	2_M	22940074	23040242	-	ABI1	88.5348	114.553	76.9935	76.9806	76.0853	52.2192	57.7367	53.9966	53.2726	51.0623
118	1_M	60409619	60481164	+	ABI2	69.5631	45.8214	63.3593	58.5619	52.7939	192.076	174.355	210.719	95.3713	99.0476
119	11_M	95830072	95842477	-	ABI3	0.486555	0.0001	0.0001	0.0001	2.32924	0.0551834	0.0001	0.0001	0.0001	0.271467
120	16_M	56477846	56690136	+	ABI3BP	34.0519	72.1263	60.9532	54.7838	81.5199	0.716184	0.575706	0.417464	0.162022	0.497606
121	2_M	31688537	31804363	+	ABL1	249.55	291.899	206.92	215.357	178.567	142.556	135.939	137.522	118.312	132.11
122	1_M	156558787	156649620	+	ABL2	152.747	144.252	137.98	101.066	134.314	66.4306	73.8211	71.2651	91.864	77.0226
123	19_M	57032733	57314920	-	ABLIM1	0.0001	9.33408	5.6142	10.3901	7.76389	23.4106	19.2829	38.0324	440.796	494.109
124	5_M	35757880	35884980	+	ABLIM2	0.0001	0.0001	0.0001	1.41692	0.0001	2.69919	3.40577	3.02599	1.78125	2.89468
125	18_M	61799393	61911853	-	ABLIM3	175.124	123.039	124.312	155.85	166.922	1.15685	0.479772	0.991341	37.0802	31.6596
126	11_M	76416732	76577740	-	ABR	110.425	102.674	95.4398	99.6497	98.6003	99.7555	105.337	96.7775	315.966	315.186
127	10_M	18011260	18023253	-	ABRACL	25.2957	25.4564	26.4666	34.476	37.2663	14.8175	16.8366	20.1901	19.8626	23.2924
128	5_M	100804802	100820936	-	ABRAXAS1	13.7928	0.848643	4.81219	5.66737	13.1986	24.6147	26.3687	18.5922	10.9071	12.4586
129	7_M	132859225	132885115	+	ABRAXAS2	22.377	20.3651	29.6746	13.2237	20.186	44.9481	45.1852	42.3104	33.8958	31.8405
130	13_M	23418361	23423867	-	ABT1	31.1332	39.0331	37.6948	47.6997	38.8191	49.1895	50.2217	48.1535	38.2138	37.4487
131	6_M	88835914	88841936	-	ABTB1	47.1862	61.0952	64.1613	62.3401	63.6632	22.4191	21.6333	25.8766	3.1306	4.43242
132	2_M	103566310	103718424	+	ABTB2	0.486555	4.24282	8.02025	2.83374	0.0001	53.3208	58.7119	72.2041	61.9624	53.5046
133	3_H	38122710	38137243	-	ACAA1	29.1874	43.2758	40.1008	40.1433	27.1734	23.3554	21.4894	24.2594	42.9634	46.2681
134	18_M	74779212	74806208	+	ACAA2	25.2957	31.3962	39.2988	34.9483	35.7136	135.67	155.03	120.201	55.7014	51.9668
135	11_M	84195438	84401652	+	ACACA	112.371	138.313	104.262	80.2865	65.9924	277.666	308.038	306.497	214.107	237.624
136	5_M	114165518	114250759	+	ACACB	0.486555	11.0312	0.802115	0.0001	0.0001	22.7495	22.7845	31.0416	21.3738	28.765
137	9_M	26974139	26999550	-	ACAD8	16.5396	12.7283	14.4364	20.3078	13.9749	27.8723	27.1975	28.2765	23.5328	25.8704
138	3_M	36065979	36092858	+	ACAD9	30.6467	49.2156	39.2988	32.5869	53.5703	78.3837	66.3392	78.7249	58.2921	58.8862
139	5_M	121621029	121660511	-	ACAD10	16.5396	6.78845	12.8323	17.0019	10.8694	36.0244	28.3967	43.0927	20.1324	25.2825
140	9_M	104063724	104127657	+	ACAD11	19.8788	11.0312	19.9561	10.3901	10.8684	61.9177	60.3975	68.7056	32.644	41.6283
141	3_M	153922353	153944644	-	ACADM	29.1874	54.3069	23.2585	24.086	15.5277	43.8466	50.4141	45.3884	77.3455	75.6662
142	5_M	115110299	115119347	-	ACADS	2.43237	0.0001	0.0001	0.944646	3.10562	13.9913	14.8699	15.3905	10.9029	12.4378
143	7_M	131410601	131446212	+	ACADSB	10.2156	8.48553	7.21823	8.97328	6.98751	51.2825	56.6973	55.7183	32.5467	43.8708
144	11_M	70010183	70015429	-	ACADVL	218.418	205.348	218.148	240.387	291.919	241.979	215.996	268.945	164.398	155.349
145	11_M	69881567	69895540	-	ACAP1	0.486555	0.0001	0.0001	0.944646	1.55286	0.0551834	0.0960343	0.365294	0.162022	0.181011
146	16_M	31092413	31201239	-	ACAP2	69.0767	72.9748	37.6948	53.3669	47.3592	98.3239	98.0929	106.115	101.148	110.085
147	4_M	155891875	155907252	+	ACAP3	94.8588	79.7632	138.749	112.873	93.942	23.4105	18.3236	20.6596	23.5328	20.8049
148	9_M	53580522	53610351	-	ACAT1	31.6197	50.9127	24.8626	25.0306	42.701	148.34	169.084	135.487	90.3528	83.6715
149	17_M	12943042	12960726	-	ACAT2	45.4379	49.5138	49.7411	51.1217	59.6847	137.818	159.021	128.905	108.899	99.8888
150	1_M	180726043	180754205	+	ACBD3	113.344	133.221	153.185	109.095	138.972	72.8754	85.9558	64.3201	79.7161	80.7299
151	1_H	226148003	226154978	+	ACBD3-AS1	0.0001	0.0001	0.0001	0.0001	0.0001	0.0001	0.145294	0.319157	0.165586	0.0922091
152	11_M	103101688	103112200	+	ACBD4	0.486555	0.0001	3.20816	1.88919	6.21114	8.04227	8.25045	9.59948	6.53097	10.0407
153	2_M	23068201	23114513	+	ACBD5	34.0519	33.0933	28.8726	17.9465	27.9498	38.0076	44.6575	37.1977	33.4101	33.2425
154	1_M	155558120	155687234	+	ACBD6	29.1874	46.67	25.6646	23.6137	31.8317	38.889	42.499	45.7537	44.7446	40.7956
155	2_M	3336168	3340998	+	ACBD7	0.973009	0.0001	0.0001	0.0001	0.0001	16.6904	15.9732	18.8317	3.67034	4.56811
156	2_M	93833467	93849944	-	ACCS	2.43237	0.0001	1.60413	1.41692	2.32924	6.38977	4.41308	6.31274	6.74686	8.50292
157	8_M	105698155	105701229	-	ACD	16.0531	14.4253	16.0404	14.1683	22.5151	57.8933	49.9814	50.8659	23.5867	20.1264
158	11_M	105967945	105989965	+	ACE	0.973009	2.54573	0.0001	0.0001	0.0001	19.5547	15.9252	21.4943	8.85185	10.4477
159	4_M	86874414	86932491	+	ACER2	0.0001	6.78845	0.0001	0.0001	0.0001	3.69069	3.11796	3.02599	2.21304	1.89967
160	7_M	98213810	98321209	-	ACER3	35.5113	28.8506	31.2787	36.8374	33.3844	75.4643	82.4571	72.9867	57.2132	51.0627
161	5_M	137288254	137294467	+	ACHE	0.0001	0.0001	0.0001	0.0001	0.0001	3.74577	3.59764	2.50429	21.6976	26.0061
162	14_M	54642161	54686932	-	ACIN1	181.961	161.223	164.424	168.602	177.791	152.856	213.775	214.786	220.212	220.372
163	9_M	121898355	121911072	+	ACKR2	0.0001	0.0001	0.0001	0.0001	0.0001	0.3306	0.33587	0.626147	0.0001	0.361922
164	1_M	90203980	90215723	+	ACKR3	0.486555	0.0001	4.01017	2.36146	4.65838	0.275517	0.0001	0.156612	0.108048	0.0001
165	9_M	104098138	104126644	-	ACKR4	18.4854	30.5477	6.41622	5.1951	3.882	0.881434	0.623673	1.14785	0.485867	0.8142
166	11_M	100476352	100528001	-	ACLY	466.024	446.333	542.963	440.157	395.954	634.709	667.07	623.381	326.162	351.243
167	4_M	40143265	40199010	+	ACO1	99.7233	80.6117	74.5875	97.7606	82.2963	66.6515	67.1061	63.8563	81.8243	82.7226
168	15_M	81872463	81915138	+	ACO2	92.2329	86.7442	64.6778	83.8422	54.5924	114.761	101.372	103.292	80.9748	81.4924
169	12_M	84009502	84017670	+	ACOT1	10.2706	26.5392	14.6792	15.9114	10.2989	7.81852	7.68928	9.01658	5.16154	8.61165
170	12_M	83987861	83993876	+	ACOT2	36.9157	48.9813	30.2338	26.5934	56.47	56.1884	49.3919	57.8145	31.487	37.8826
171	12_M	84038379	84044724	+	ACOT4	0.0001	0.0001	0.0001	1.88919	0.0001	0.110267	0.287903	0.104441	1.99714	3.30173
172	4_M	152178100	152271856	+	ACOT7	39.4029	55.1554	50.527	45.3383	47.3592	158.41	133.817	142.215	91.9644	92.6655
173	2_M	164792768	164804882	-	ACOT8	9.24274	7.63699	9.62428	15.5851	19.3616	10.9351	10.522	10.5375	8.70461	10.3321
174	X_M	155262443	155297655	+	ACOT9	72.5932	71.2778	73.7854	71.3133	73.7561	100.692	104.328	87.3336	49.9259	44.4591
175	4_M	106744555	106805008	-	ACOT11	4.37819	2.24944	8.02025	4.72283	12.4222	6.05927	4.55698	4.9563	2.09932	4.34979
176	13_M	91741521	91786149	+	ACOT12	0.0001	0.0001	0.0001	0.0001	0.0001	0.0001	0.0001	0.0001	0.593815	0.0905556
177	13_M	24817955	24831490	-	ACOT13	14.1401	16.1224	12.8323	10.8624	14.8644	41.8635	46.4963	43.6757	42.8153	38.1725
178	11_M	116171883	116199046	-	ACOX1	46.6997	61.0952	39.2988	52.8947	62.8868	64.4845	60.8507	66.6569	75.1806	73.2623
179	14_M	8225511	8259020	-	ACOX2	0.0001	0.0001	0.0001	0.0001	0.0001	0.991601	0.815542	0.208782	1.34945	1.94489
180	5_M	35583034	35613802	+	ACOX3	12.6479	24.6079	11.2283	15.1128	27.1734	10.7964	10.2171	9.96468	14.5191	14.88
181	2_M	127854628	128123893	+	ACOXL	0.0001	0.0001	0.0001	0.0001	0.0001	0.0001	0.0001	0.0522706	5.12764	5.74403
182	12_M	30893326	30911613	-	ACP1	41.3487	54.3069	53.7351	51.9501	57.4522	91.2732	92.0011	83.6822	75.7792	63.9522
183	2_M	91202912	91214099	+	ACP2	31.6197	61.0952	39.2988	56.6728	29.5025	35.2535	35.5917	35.6326	30.2794	28.9458
184	9_M	22126727	22135747	-	ACP5	321.062	425.118	501.263	591.29	892.844	0.0001	0.0001	0.0001	0.108048	0.181011
185	3_M	97158777	97176577	+	ACP6	1.45946	0.0001	0.0001	2.36146	0.776479	14.7624	15.1577	18.1033	12.4681	13.2971
186	7_M	28607637	28631016	-	ACP7	0.0001	0.0001	0.0001	0.0001	0.776479	0.0001	0.0001	0.0522706	30.3335	27.5889
187	6_M	125049927	125063266	+	ACRBP	0.0001	0.0001	0.0001	0.0001	0.0001	0.16535	0.527739	1.20002	0.593815	0.497606
188	9_M	36693220	36698838	+	ACRV1	0.0001	0.0001	0.0001	0.0001	0.0001	0.220433	0.0960343	0.156612	0.0001	0.361922
189	9_M	54604997	54661886	-	ACSBG1	0.0001	0.0001	4.01017	0.0001	0.776479	0.550934	0.0001	0.0522706	0.0001	0.135783
190	17_M	56843104	56874448	-	ACSBG2	0.0001	0.0001	0.0001	0.0001	0.0001	0.0001	0.239936	0.208782	0.215996	0.0453278
191	11_M	94557102	94601787	-	ACSF2	9.24274	13.5768	10.4263	5.66737	3.882	21.9233	28.0129	26.6071	8.85185	17.9103
192	8_M	122775486	122817888	+	ACSF3	12.6479	10.1826	13.6343	8.02874	6.98751	48.914	45.7126	54.727	18.2434	17.1867
193	8_M	46471037	46536052	+	ACSL1	30.6467	44.9729	22.4565	26.9197	25.6206	66.2109	80.1527	56.553	33.9499	30.8002
194	1_M	78657825	78707744	+	ACSL3	172.205	147.647	113.886	130.347	140.525	146.745	165.057	149.364	155.446	175.934
195	X_M	142317993	142390536	-	ACSL4	194.096	135.767	101.054	113.818	84.6255	106.808	129.943	96.8824	104.179	119.489
196	19_M	55253369	55296629	+	ACSL5	18.4854	16.971	12.0303	14.1683	17.8568	0.0001	0.144001	0.0522706	1.72727	1.13079
197	11_M	54303824	54361540	+	ACSL6	0.0001	0.0001	0.0001	0.0001	0.0001	0.385684	0.0480672	0.260953	0.485867	0.723745
198	7_M	119760923	119784897	+	ACSM3	0.973009	0.0001	0.0001	0.472373	0.0001	0.276757	0.144001	0.156612	0.0001	0.0453278
199	2_M	150618111	150668241	-	ACSS1	1.45946	0.0001	7.21823	5.66737	0.0001	11.5125	11.9439	8.08654	45.2305	55.7655
200	2_M	155518043	155562744	+	ACSS2	36.9707	29.6991	28.8726	26.4474	29.5025	42.6895	49.5497	34.3283	18.7831	25.5084
201	10_M	106936164	107123665	-	ACSS3	8.26983	5.09136	1.60413	4.25056	6.21114	0.0001	0.0001	0.0001	0.0540741	0.0453278
202	8_M	123891758	123894776	-	ACTA1	0.0001	0.0001	0.0001	0.0001	0.0001	0.110267	0.33587	0.156612	0.0001	0.181011
203	19_M	34240336	34255374	-	ACTA2	87.0049	357.119	161.949	147.252	156.818	17.1793	14.0502	21.1162	6.77158	5.10478
204	10_H	88932684	88939975	+	ACTA2-AS1	1.04353	1.81587	4.0685	3.87536	1.56402	0.337399	0.14826	0.482595	0.407191	0.141852
205	5_M	142903115	142906755	-	ACTB	5270.74	5053.08	6168.29	6253.84	5810.42	9234.45	8391.33	7973.43	4154.71	3710.62
206	13_M	111255013	111257750	+	ACTBL2	0.0001	0.0001	0.0001	0.0001	0.0001	1.76277	1.10334	0.521806	0.0001	0.0001
207	11_M	120345687	120348496	-	ACTG1	3911.67	4162.97	4256.95	4594.73	4276.9	4500.92	3853.79	3938.82	4196.51	4149.13
208	15_H	82725898	82739781	-	ACTG1P17	0.0001	0.0001	0.0001	0.0001	0.0001	0.16535	0.191969	0.156612	0.0001	0.0905556
209	1_H	27323874	27326526	+	ACTG1P20	2.91883	0.0001	0.802115	1.41692	0.776479	2.36868	1.10334	1.35654	3.32268	2.48763
210	6_M	83512909	83536252	-	ACTG2	4.86465	15.2739	0.802115	1.41692	2.32924	0.0551834	0.0960343	0.0001	0.0540741	0.0001
211	3_M	32708546	32726972	+	ACTL6A	63.2392	44.9729	48.121	41.5601	38.8191	168.278	151.143	153.854	138.498	129.985
212	1_H	17755313	17827064	+	ACTL8	0.0001	0.0001	0.0001	0.0001	0.0001	0.16535	0.239936	0.782658	0.0001	0.0453278
213	2_M	154551776	154553277	+	ACTL10	0.973009	5.9399	0.0001	1.41692	1.55286	0.550934	0.0001	0.156612	0.431893	0.0453278
214	12_M	80167542	80260382	-	ACTN1	1026.41	1007.21	1150.9	841.586	840.819	387.658	318.113	336.402	401.065	392.389
215	13_M	12269427	12340733	-	ACTN2	0.0001	0.0001	0.0001	0.0001	0.0001	0.110267	0.0001	0.0522706	0.485867	0.588061
216	7_M	28893248	28962333	-	ACTN4	495.697	549.008	500.454	445.356	404.493	998.485	812.895	926.247	3564.75	3598.35
217	19_M	46376813	46395742	-	ACTR1A	292.359	257.109	271.081	333.425	368.78	221.105	197.145	183.953	216.328	212.028
218	1_M	36699202	36709926	-	ACTR1B	75.887	69.5807	52.9331	51.4778	52.0175	68.8543	74.4451	73.6128	39.0774	39.8006
219	11_M	20062304	20112952	-	ACTR2	682	597.375	635.198	588.457	606.354	642.459	690.487	627.591	699.537	667.576
220	1_M	125392905	125435728	-	ACTR3	522.934	545.614	442.711	450.074	479.834	300.052	301.012	266.388	353.65	338.961
221	2_H	113831183	113890993	-	ACTR3-AS1	0.0001	0.0001	0.0001	0.0001	0.0001	0.0551834	0.144001	0.156612	0.0001	0.135783
222	5_M	25759973	25850692	+	ACTR3B	6.81047	2.54573	8.02025	5.66737	0.776479	31.2872	27.1456	31.9745	10.261	11.614
223	7_H	149881359	150323670	-	ACTR3C	0.973009	0.0001	0.0001	1.41692	0.0001	0.496142	0.819398	1.25832	5.60758	7.02004
224	2_M	158624913	158639212	+	ACTR5	10.2156	14.4253	7.21823	2.83374	11.6458	17.2412	16.9325	17.1642	20.2944	20.8953
225	10_M	89711968	89732296	-	ACTR6	15.5666	5.09136	13.6343	18.4187	19.4096	44.3423	41.3477	41.6323	18.7291	17.9103
226	14_M	29978337	29993222	+	ACTR8	51.0778	33.0933	38.4968	25.0306	33.3844	44.9481	42.9787	40.7975	31.521	28.4484
227	12_M	70937857	70964718	+	ACTR10	45.7268	56.004	57.7452	51.0056	26.397	32.1137	31.8023	34.6413	29.0382	29.4886
228	3_M	30597073	30599871	-	ACTRT3	5.83756	0.0001	0.802115	2.36146	0.776479	3.9661	4.79682	5.16499	2.26701	2.53286
229	2_M	58446438	58566829	-	ACVR1	129.883	125.585	99.4499	110.04	96.2711	9.97019	10.9366	12.521	44.0427	36.7704
230	15_M	101174072	101213685	+	ACVR1B	28.7009	37.336	38.4968	28.8087	31.0553	30.0756	31.5146	37.2498	53.1643	68.385
231	2_M	48814109	48903265	+	ACVR2A	7.02008	13.4792	9.62428	9.91783	6.01964	2.86847	4.34629	3.14282	8.85633	7.24812
232	9_M	119402178	119442149	+	ACVR2B	15.0802	9.33408	2.40614	10.3901	12.4222	9.80494	13.0951	12.8862	8.36609	9.18134
233	3_H	38451027	38454821	-	ACVR2B-AS1	0.0001	0.0001	0.0001	0.0001	0.0001	1.37718	1.67895	1.82607	0.0001	0.271467
234	15_M	101128522	101145337	+	ACVRL1	15.5666	12.7283	18.4464	7.55647	25.6206	0.0001	0.0480672	0.0522706	0.0540741	0.181011
235	9_M	106432981	106438237	-	ACY1	21.3554	17.8147	9.62219	16.52	14.7513	28.1041	24.3637	27.5123	22.9605	25.9119
236	19_M	3986570	3990006	+	ACY3	0.0001	0.0001	0.0001	0.0001	0.0001	0.440767	0.479772	0.313123	0.485867	0.226239
237	12_M	85272398	85288439	-	ACYP1	4.86465	0.848643	3.20816	2.83374	1.55286	7.87702	8.63419	8.60824	6.2611	6.91995
238	11_M	30505992	30649397	-	ACYP2	3.89174	0.0001	2.40614	5.66737	1.55286	3.74577	4.26918	4.64328	4.5879	3.30173
239	2_M	163726571	163750240	-	ADA	26.7551	46.67	48.923	37.7819	40.3718	21.9233	22.4007	18.8858	28.9843	34.1471
240	22_H	17178790	17221855	-	ADA2	0.0001	0.0001	0.0001	0.0001	0.0001	0.385684	0.239936	0.365294	0.269971	0.135783
241	8_M	119612747	119616927	+	ADAD2	0.0001	0.0001	0.0001	0.0001	0.0001	0.0554687	0.0001	0.565024	0.0001	0.0001
242	2_M	121140428	121156681	+	ADAL	6.10934	1.69719	4.81219	1.41692	0.776479	9.53492	8.73396	7.72411	20.7703	20.2168
243	5_M	121518604	121521696	-	ADAM1A	2.91883	3.39427	10.4263	7.55647	0.0001	3.69069	5.56429	5.8432	3.07662	3.79923
244	7_M	139978932	139992563	-	ADAM8	1.45946	0.0001	2.40614	1.41692	0.0001	5.9491	6.04396	6.52142	4.15611	3.34696
245	8_M	24949611	25016923	-	ADAM9	314.736	254.563	203.712	162.934	166.145	233.61	244.298	207.998	156.906	160.427
246	9_M	70678982	70780230	+	ADAM10	161.99	144.252	125.114	113.818	145.183	138.049	156.427	138.803	166.624	173.351
247	11_M	102761435	102780263	+	ADAM11	0.0001	5.09136	0.0001	0.0001	0.0001	11.0168	15.2057	14.5557	5.50546	5.24652
248	7_M	133883199	134225098	-	ADAM12	143.991	212.136	160.403	137.904	124.221	1.04668	0.767574	1.46088	1.2415	1.99012
249	3_M	89339640	89350029	-	ADAM15	19.4583	15.2739	20.8525	20.3078	36.4899	101.739	86.0541	96.8808	52.3012	58.6153
250	12_M	21323509	21373633	-	ADAM17	44.7539	48.3671	33.6847	44.3937	55.123	96.3409	99.1002	98.9155	84.6315	92.7171
251	11_M	46054502	46147348	+	ADAM19	734.06	521.854	684.921	553.504	464.275	2.25852	2.68626	7.35615	36.8104	29.9409
252	14_H	70468879	70483757	-	ADAM20P1	0.0001	0.0001	0.0001	0.944646	1.55286	0.220433	0.287903	0.313123	0.108048	0.0453278
253	12_M	81558575	81568475	-	ADAM21	0.0001	0.0001	0.0001	0.0001	0.0001	0.0001	0.33587	0.409037	0.215996	0.271467
254	5_M	8072347	8368161	-	ADAM22	3.40528	5.9399	0.802115	0.472373	1.55286	26.991	29.9317	36.1022	25.206	31.6596
255	1_M	63445891	63596102	+	ADAM23	46.2133	39.8816	43.3089	35.4206	31.8317	0.936517	0.431804	1.46088	2.48291	2.89468
256	8_M	24836143	24948805	-	ADAM32	0.0001	0.0001	0.0001	0.0001	0.0001	0.110267	0.287903	0.0001	0.215996	0.361922
257	2_M	131050822	131063815	-	ADAM33	16.5396	11.8797	8.82226	25.5028	20.186	0.0001	0.0001	0.0001	0.647789	1.94489
258	16_M	85793828	85803114	-	ADAMTS1	23.8364	94.1884	44.9129	35.4206	28.7261	0.826351	0.479772	0.521806	3.83226	4.3872
259	11_M	50602085	50807574	+	ADAMTS2	582.773	586.343	1039.41	533.196	553.558	1.43227	1.82285	1.09568	3.29252	4.70379
260	5_M	89673841	89883335	-	ADAMTS3	7.78337	8.48553	8.82226	2.83374	6.98751	0.0001	0.0960343	0.0001	1.83522	1.44739
261	1_M	171250129	171262268	+	ADAMTS4	242.256	211.287	420.255	289.03	197.976	10.7414	5.27649	5.00848	1.13356	1.17602
262	16_M	85858157	85901126	-	ADAMTS5	37.9436	47.5185	28.0706	12.7515	22.5151	0.110267	0.0001	0.104441	0.0540741	0.0453278
263	13_M	104287835	104496696	+	ADAMTS6	58.8611	40.7302	76.9935	45.8106	50.4648	0.220433	0.0960343	0.104441	0.485867	0.361922
264	9_M	90162978	90200103	+	ADAMTS7	69.0767	87.4001	73.7854	57.1451	57.4522	22.419	21.8731	19.9293	2.15906	3.52787
265	9_M	30942562	30963839	+	ADAMTS8	0.0001	0.0001	0.0001	0.0001	0.0001	0.0001	0.0960343	0.156612	0.485867	0.678517
266	6_M	92772699	92901442	-	ADAMTS9	0.486555	5.09136	2.40614	1.41692	1.55286	0.0001	0.0480672	0.0001	0.0001	0.0905556
267	17_M	33524085	33553783	+	ADAMTS10	33.5655	40.7302	89.0237	55.256	38.0427	5.06777	5.27649	6.78227	3.07662	5.6988
268	15_M	11064773	11349233	+	ADAMTS12	617.311	529.49	668.078	302.726	356.358	0.0551834	0.0001	0.0522706	0.0540741	0.135783
269	2_M	26973416	27009626	+	ADAMTS13	0.0001	0.0001	1.60413	0.472373	0.0001	6.49994	4.70088	5.73886	2.48291	4.8847
270	10_M	61197112	61273420	-	ADAMTS14	63.2392	60.2467	62.5572	42.9769	43.4773	3.41527	3.11796	4.64328	1.61932	1.40216
271	9_M	30899155	30922453	-	ADAMTS15	1.45946	5.9399	1.60413	0.472373	0.0001	0.716184	1.00741	0.991341	125.112	120.804
272	13_M	70727808	70841812	-	ADAMTS16	12.1615	14.4253	24.8626	14.1683	10.8694	0.0001	0.0480672	0.0522706	1.78125	0.904656
273	7_M	66839735	67152626	+	ADAMTS17	0.973009	0.0001	0.0001	0.0001	0.0001	0.0001	0.144001	0.0001	1.72727	2.98513
274	8_M	113697124	113848840	-	ADAMTS18	1.45946	0.0001	0.0001	0.0001	0.776479	0.0001	0.0001	0.0001	0.269971	0.181011
275	4_M	86053915	86428383	+	ADAMTSL1	6.32401	3.39427	6.41622	6.13965	3.882	57.3419	44.7054	61.0397	0.269971	0.181011
276	2_M	27079379	27108982	+	ADAMTSL2	3.40528	0.848643	20.8525	6.13965	3.882	0.0001	0.0001	0.0522706	0.108048	0.0905556
277	7_M	82335694	82614449	+	ADAMTSL3	0.0001	4.24282	0.0001	0.472373	0.0001	0.220433	0.191969	0.417464	0.0001	0.0001
278	3_M	95676201	95687918	-	ADAMTSL4	2.43237	4.24282	9.62428	7.08419	1.55286	2.75427	2.01472	1.82607	13.4936	21.8903
279	10_M	80339793	80348449	-	ADAMTSL5	2.43237	0.848643	4.01017	8.97328	5.43476	12.7244	11.4642	9.86034	11.6585	10.4025
280	5_M	139271876	139325465	-	ADAP1	0.0001	0.0001	1.60413	0.0001	0.776479	13.165	10.361	11.2168	4.31803	4.65856
281	11_M	80154162	80178828	+	ADAP2	0.0001	0.0001	0.0001	0.0001	0.0001	5.72877	4.50902	6.41708	1.72727	2.57808
282	3_M	89715022	89753456	+	ADAR	288.468	220.621	234.188	203.55	225.15	567.519	566.425	530.836	374.04	384.818
283	10_M	77290727	77418274	-	ADARB1	21.8906	53.4583	16.8424	24.5583	24.8442	68.3586	70.7042	71.8911	27.4189	26.3227
284	13_M	8202866	8768763	+	ADARB2	0.0001	0.0001	0.0001	2.83374	0.0001	0.0001	0.0001	0.0001	0.269971	0.226239
285	8_M	111966898	111992303	-	ADAT1	39.4029	34.7904	28.0706	30.2256	49.6884	71.278	69.2647	71.4216	43.2333	40.7504
286	10_M	13552907	13563377	+	ADAT2	6.32401	3.39427	6.41622	1.88919	3.10562	20.0504	16.9805	18.2076	10.633	11.9855
287	10_M	80602880	80607655	+	ADAT3	5.3511	12.7283	4.01017	8.02874	9.31665	5.17794	4.70089	4.4346	2.59086	2.48763
288	12_M	88360514	88461727	+	ADCK1	2.91883	0.0001	0.802115	4.72283	17.8568	11.843	9.97727	14.5035	7.12468	7.46269
289	6_M	39573876	39588770	+	ADCK2	10.7021	12.7283	22.4565	8.50101	10.093	45.3337	45.8567	38.3976	25.6378	27.1368
290	15_M	76576359	76595812	+	ADCK5	7.29692	11.0312	16.0404	16.0574	15.5277	11.7329	13.5748	10.8516	12.4681	10.2216
291	11_M	7063433	7178506	+	ADCY1	0.0001	0.0001	0.0001	0.0001	3.882	0.110267	0.144001	0.0522706	7.77237	8.86475
292	12_M	4133397	4213525	+	ADCY3	55.1611	41.158	99.798	45.3385	69.7676	96.45	94.8422	83.0984	56.3593	56.9464
293	14_M	55769058	55784073	-	ADCY4	2.43237	0.848643	0.0001	2.36146	0.0001	0.0001	0.0001	0.0001	0.0001	0.0453278
294	16_M	35154864	35305744	+	ADCY5	0.0001	5.09136	0.0001	0.0001	0.776479	7.76685	6.90737	11.582	2.05112	2.93991
295	15_M	98589986	98607634	-	ADCY6	66.1579	88.2486	61.7552	58.0897	69.0979	58.7741	61.3501	72.5693	52.8408	62.4597
296	8_M	88272403	88329963	+	ADCY7	67.1308	44.1244	52.9331	58.5619	56.6758	101.464	97.278	97.3498	26.9332	25.8704
297	16_M	4284886	4420499	-	ADCY9	51.0778	22.0622	28.0706	55.7283	18.6332	31.618	29.9316	30.1547	49.2785	46.1777
298	6_H	41101034	41140836	+	ADCY10P1	0.973009	0.0001	0.0001	0.0001	0.0001	0.440767	0.527739	0.886999	0.162022	0.271467
299	5_M	34573664	34632309	+	ADD1	217.145	190.922	241.407	245.795	200.549	146.137	155.598	152.07	144.385	144.033
300	6_M	86028681	86124410	+	ADD2	0.0001	0.0001	0.0001	0.0001	0.0001	4.84744	5.03665	13.6688	0.0001	0.135783
301	19_M	53140443	53247327	+	ADD3	158.584	124.736	133.135	111.929	103.259	15.7539	13.335	25.1984	87.7631	98.0521
302	7_M	139834174	139878089	+	ADGRA1	0.0001	0.0001	0.0001	0.0001	0.0001	0.385684	0.191969	0.365294	0.0540741	0.0001
303	8_M	27085841	27123437	+	ADGRA2	131.829	169.709	215.742	119.485	144.407	14.2116	14.8219	13.8775	4.15611	5.11084
304	5_M	49959951	50058997	-	ADGRA3	114.803	109.462	60.1512	58.0897	72.9798	38.0076	35.7356	30.6764	76.4814	87.742
305	15_M	74516196	74589465	+	ADGRB1	0.0001	0.0001	0.0001	0.0001	0.0001	5.23302	6.7155	5.63452	10.3092	16.8248
306	4_M	129984870	130022634	+	ADGRB2	17.026	14.4253	6.41622	22.6692	9.31665	36.2448	35.208	44.1364	62.8805	66.7568
307	1_M	25067476	25829708	-	ADGRB3	0.486555	1.69719	0.0001	0.0001	3.10562	0.0001	0.0001	0.0001	0.108048	0.0905556
308	5_M	129096750	129204600	+	ADGRD1	0.973009	4.24282	0.0001	0.0001	3.10562	0.275517	0.239936	0.104441	0.215996	0.0001
309	17_M	57358686	57483530	+	ADGRE1	2.91883	14.4253	5.6142	8.50101	8.54027	0.0001	0.0001	0.0001	0.215996	0.0453278
310	19_H	14732697	14778542	-	ADGRE2	0.486555	0.0001	0.810728	1.88919	0.0001	3.54111	4.47177	2.03768	0.272039	0.456751
311	8_M	83723251	83741312	-	ADGRE5	32.5926	41.5787	40.0923	22.6692	21.7387	111.564	98.8355	104.356	121.817	113.336
312	17_M	43270347	43324407	+	ADGRF1	0.0001	0.0001	0.0001	0.0001	0.0001	0.0001	0.0001	0.0001	0.323945	0.316695
313	5_M	30193431	30205723	-	ADGRF3	0.0001	0.0001	0.802115	0.0001	0.0001	0.881434	0.479772	1.09719	0.215996	0.0909133
314	17_M	42656887	42692285	-	ADGRF4	5.3511	0.0001	3.20816	1.88919	2.32924	0.275517	0.0001	0.104441	0.0001	0.0905556
315	17_M	43360431	43459558	+	ADGRF5	10.2156	19.5166	5.6142	2.83374	3.882	0.0001	0.0001	0.0001	0.0001	0.0905556
316	8_M	94977109	95014209	+	ADGRG1	22.8635	5.9399	8.82226	7.55647	3.10562	6.88552	4.26918	4.38243	25.5838	26.5488
317	X_M	160390690	160498077	+	ADGRG2	0.0001	0.0001	0.0001	0.0001	0.0001	0.110267	0.239936	0.313123	10.4171	9.63362
318	10_M	14402585	14545037	-	ADGRG6	0.0001	0.0001	0.0001	1.88919	0.0001	268.365	312.514	261.528	248.542	238.208
319	8_M	83900098	83941955	+	ADGRL1	24.8093	6.78845	12.8323	28.8087	31.8317	172.353	181.507	191.159	67.9001	76.7964
320	3_M	148815586	148954636	-	ADGRL2	49.132	38.1846	41.7049	37.3097	36.4899	0.16535	0.239936	0.156612	49.7103	62.0522
321	5_M	81020571	81825134	+	ADGRL3	2.91883	2.54573	2.40614	5.66737	7.76389	16.6353	18.6593	13.5123	0.215996	0.452378
322	3_M	151437882	151545082	+	ADGRL4	68.5902	60.2467	48.923	51.4778	46.5829	0.0001	0.0001	0.156612	0.0001	0.0001
323	4_H	99306387	99321443	-	ADH1B	0.486555	7.63699	3.20816	0.472373	5.43476	0.16535	0.0960343	0.0522706	0.162022	0.135783
324	3_M	138437200	138455500	+	ADH5	147.882	171.406	176.443	164.351	197.2	154.344	150.809	144.356	137.958	121.844
325	1_M	9547948	9577971	+	ADHFE1	0.0001	0.0001	0.0001	0.0001	0.0001	0.16535	0.527739	0.156612	1.18753	0.723745
326	12_M	28675207	28682175	+	ADI1	70.536	92.4913	69.7754	57.1451	62.8868	228.71	221.896	220.57	67.0365	52.7809
327	1_M	134415378	134433351	+	ADIPOR1	92.9129	128.979	66.5673	69.8965	85.4018	100.583	93.6334	100.167	82.2561	77.8376
328	6_M	119353150	119417529	-	ADIPOR2	105.074	130.676	101.856	91.621	109.47	251.456	273.749	240.037	152.639	152.915
329	10_H	86968431	86970910	+	ADIRF	0.486555	0.0001	2.40614	0.0001	0.0001	33.7662	25.4707	40.0149	4.85258	4.65856
330	14_M	21052574	21448570	+	ADK	28.2145	38.1846	23.2585	34.476	24.8442	62.2994	66.1948	53.3184	55.5395	46.1777
331	7_M	110627657	110629821	+	ADM	22.8635	31.3962	13.6343	24.086	18.6332	1.81785	2.35049	0.573976	138.174	230.843
332	15_M	89322720	89324731	+	ADM2	0.0001	8.48553	4.01017	5.66737	6.21114	0.49585	0.0001	0.260953	4.69585	7.73405
333	19_H	49688685	49690991	+	ADM5	0.0001	4.24282	0.802115	0.472373	1.55286	6.38977	3.88544	5.53018	2.26701	2.30672
334	2_M	168180965	168207113	-	ADNP	118.695	101.825	95.4398	89.7319	107.14	143.163	138.578	135.172	150.859	155.856
335	20_H	50930984	50945135	+	ADNP-AS1	1.45946	7.63699	0.0001	0.0001	0.0001	0.16535	0.33587	0.469635	1.34945	0.723745
336	18_M	80127135	80151483	-	ADNP2	45.7268	21.2137	27.2686	32.5869	50.4648	72.5449	79.05	64.4307	89.7591	91.9934
337	10_M	67544511	67548956	-	ADO	57.8882	50.9127	61.7552	52.4224	65.9924	40.7618	41.9714	44.8668	65.9565	67.2991
338	1_M	134199215	134235458	-	ADORA1	0.486555	0.0001	1.60413	1.41692	5.43476	7.05077	7.67484	10.4342	15.1129	12.3925
339	10_M	75316877	75334793	+	ADORA2A	1.90587	0.0001	0.0001	0.0001	5.43476	8.51973	20.8961	6.56973	5.69577	4.24187
340	22_H	24429206	24495075	-	ADORA2A-AS1	0.0001	0.0001	0.0001	0.0001	0.0001	0.550934	0.959443	0.471396	0.162022	0.0905556
341	11_M	62248984	62266453	+	ADORA2B	20.4312	20.3651	62.5572	48.6442	44.2537	32.94	30.6511	28.6939	46.5798	33.333
342	9_M	59291572	59316201	+	ADPGK	45.2404	51.7613	41.7049	59.5065	47.3592	60.4128	49.9277	58.6111	74.3316	75.9149
343	15_H	72782835	72798200	+	ADPGK-AS1	0.0001	0.0001	0.0001	0.0001	0.0001	0.124045	0.10212	0.237544	0.422988	0.248501
344	16_M	38445399	38452690	-	ADPRH	1.45946	0.0001	0.802115	0.0001	3.882	9.97019	12.9033	10.9037	21.104	24.378
345	8_M	13235655	13254163	-	ADPRHL1	0.973009	0.0001	0.802115	0.0001	0.0001	4.18644	5.03665	4.48677	3.18457	3.30173
346	4_M	126316351	126321704	-	ADPRHL2	18.9718	11.8797	10.4263	21.7247	24.8442	32.4442	39.2852	34.1718	37.4581	42.2881
347	11_M	67037880	67052619	-	ADPRM	6.81047	4.24282	3.20816	5.1951	6.98751	7.16094	7.14581	5.78472	2.21304	2.5563
348	11_M	43774605	43901238	-	ADRA1B	1.45946	0.0001	0.0001	3.30601	0.776479	0.0001	0.0001	0.0001	9.49954	8.9552
349	2_M	131545357	131562286	-	ADRA1D	13.6208	8.48553	44.9129	22.1969	16.3041	0.0001	0.0480672	0.0001	0.215996	0.271467
350	19_M	54045182	54048983	+	ADRA2A	1.45946	0.0001	0.0001	0.472373	0.0001	0.0001	0.0480672	0.0001	0.215996	0.588061
351	2_M	127363286	127367222	+	ADRA2B	0.0001	0.0001	0.0001	0.0001	0.0001	0.0001	0.0001	0.104441	0.377919	0.8142
352	5_M	35278566	35281764	+	ADRA2C	0.0001	0.0001	0.0001	0.944646	0.0001	11.7879	16.0691	15.5991	15.5986	18.046
353	19_M	56722372	56724863	+	ADRB1	0.0001	0.0001	0.0001	0.0001	0.0001	0.936517	1.15131	2.45212	9.1757	8.86475
354	18_M	62177713	62179982	-	ADRB2	0.0001	1.69719	1.60413	0.0001	0.0001	0.275517	0.0001	0.156612	1.61932	1.04034
355	2_M	180171588	180176284	+	ADRM1	91.4536	109.462	137.947	101.066	128.103	129.39	111.907	117.956	157.171	132.38
356	15_M	80948490	80970948	+	ADSL	49.132	72.1263	28.8726	59.0342	38.0427	94.413	93.0079	88.846	96.6132	84.2586
357	1_M	177763178	177796510	-	ADSS	81.238	39.0331	29.6746	57.1451	52.0174	76.4013	76.3643	67.1953	81.3925	79.194
358	12_M	112620047	112641356	+	ADSSL1	0.486555	0.0001	0.0001	0.0001	0.0001	4.79235	6.52363	9.18212	8.47404	10.7191
359	13_M	41763148	41847617	-	ADTRP	4.86465	3.39427	2.40614	3.77828	5.43476	0.49585	0.431804	0.156612	0.0001	0.135783
360	11_M	5861866	5872249	+	AEBP1	431.972	470.093	613.541	451.021	411.481	0.936517	0.431804	0.626147	1.29548	1.31171
361	6_M	140622663	140678473	+	AEBP2	34.5384	21.2137	27.2686	13.696	29.5025	77.2826	93.9207	98.9676	35.1372	34.7351
362	7_M	78895927	78911210	+	AEN	58.3747	44.9729	36.8928	59.9788	48.1356	82.2396	80.2491	84.3599	66.4962	44.8661
363	10_M	81559444	81566372	+	AES	329.328	327.538	446.723	553.036	465.049	254.32	281.38	282.231	279.916	318.378
364	5_M	35893319	36003923	+	AFAP1	272.847	207.868	254.171	173.324	192.543	23.9022	20.3835	18.1498	288.005	366.33
365	4_H	7754090	7778928	+	AFAP1-AS1	1.51308	5.96617	2.47475	0.0001	0.0001	0.114351	0.050701	0.162251	66.8697	57.5751
366	18_M	61730262	61786663	-	AFAP1L1	16.5396	13.5768	32.8827	8.50101	8.54027	17.0759	18.0357	17.4251	38.9696	34.7803
367	19_M	56912354	57008576	-	AFAP1L2	8.26983	7.63699	26.4666	17.4742	35.7136	0.881434	1.00741	0.834829	247.362	236.945
368	17_M	13760541	13905795	+	AFDN	69.5631	86.5515	37.6948	40.6156	38.0427	110.663	125.626	160.945	247.366	249.571
369	6_H	167823890	167826797	-	AFDN-DT	0.0001	0.0001	0.0001	0.0001	0.0001	0.716184	0.383837	0.521806	0.593815	0.8142
370	5_M	103754162	103855323	+	AFF1	57.4018	51.7613	26.4666	23.6137	27.9498	17.6819	19.5707	28.6939	42.4238	46.2681
371	4_H	86924894	86934851	-	AFF1-AS1	1.45946	0.0001	0.0001	1.41692	4.65838	0.110267	0.479772	0.260953	1.51138	1.89967
372	1_M	38175991	38627245	-	AFF3	1.45946	1.69719	0.0001	0.0001	0.0001	0.3306	0.0960343	0.313123	1.94317	2.62331
373	11_M	53350767	53421831	+	AFF4	251.984	182.437	192.484	125.152	145.183	198.025	221.992	220.629	178.331	189.131
374	10_M	42312585	42478566	-	AFG1L	1.45946	0.0001	2.40614	0.0001	4.65838	10.9066	11.5602	8.45173	11.2267	11.0357
375	16_H	89972580	90000788	+	AFG3L1P	7.29692	2.54573	8.02025	7.49219	11.6458	27.9837	26.8838	32.0327	18.0439	15.0008
376	18_M	67404764	67449193	-	AFG3L2	53.2143	62.4436	54.0657	73.5547	55.3133	184.997	173.834	167.014	84.7276	83.1708
377	11_M	117825919	117839909	+	AFMID	3.89174	11.8797	1.60413	2.36146	11.6458	23.0801	20.2422	25.0942	18.5672	18.9958
378	11_M	20685085	20741557	-	AFTPH	21.4041	22.9108	16.0404	29.7533	27.1734	43.461	41.7315	44.3971	46.2559	43.9615
379	8_M	53511702	53523423	+	AGA	8.75628	9.33408	3.20816	10.3901	3.10562	7.43635	8.68215	8.08654	11.3347	13.3875
380	1_M	89454811	89895283	+	AGAP1	76.8599	75.5205	64.1613	47.6997	64.4396	31.673	28.3966	34.537	98.1261	108.637
381	10_M	127078907	127093171	+	AGAP2	7.08439	1.773	7.31829	11.381	7.23354	0.506655	0.740531	0.539434	0.973771	1.3699
382	12_H	57726240	57728357	+	AGAP2-AS1	44.48	43.2	48.0209	63.7107	69.6282	18.5524	19.5498	17.9291	20.3462	22.1487
383	5_M	24452177	24502048	+	AGAP3	128.424	117.099	172.433	160.573	194.095	85.9852	94.9276	99.3334	97.9631	90.5262
384	10_H	45825592	45853878	-	AGAP4	5.3728	15.2718	4.29753	9.15539	1.07539	14.6276	13.5427	17.8739	10.6953	10.5278
385	10_H	73674275	73697797	-	AGAP5	1.24823	0.0001	5.57679	2.56465	3.10562	8.79989	6.70907	9.7885	8.95737	8.26498
386	10_H	49988318	50010500	+	AGAP6	11.0179	7.63699	8.47988	10.8068	8.24137	23.8796	19.6915	26.0716	21.9544	17.7426
387	10_H	46109495	46131679	+	AGAP7P	0.0001	0.00471198	2.35723	0.0001	0.0001	1.60807	1.89881	2.29747	7.34128	9.84434
388	10_H	47501854	47523639	-	AGAP9	5.71132	5.0888	2.54753	3.4486	2.32924	11.9094	12.6854	19.1135	17.6377	15.6627
389	10_H	86970741	87010204	+	AGAP11	0.0001	0.0001	0.0001	0.0001	4.65838	2.99627	2.31414	2.84263	1.14992	1.58761
390	10_H	48010134	48031641	-	AGAP12P	0.000103641	3.39427	0.0001	0.0001	0.0001	3.32649	4.55703	6.26855	2.70604	4.80035
391	2_M	90782727	90834438	+	AGBL2	0.0001	0.0001	0.0001	0.472373	0.0001	0.0001	0.0001	0.0001	2.9147	4.74902
392	6_M	34780432	34859460	+	AGBL3	0.0001	0.0001	0.0001	0.0001	0.0001	0.16535	0.144001	0.417464	0.593815	0.452378
393	5_M	30888852	30906667	+	AGBL5	15.0802	15.2739	12.8323	9.44556	12.4222	61.6406	58.3286	60.5185	77.1286	74.0864
394	17_M	34597850	34600938	+	AGER	1.94592	0.0001	3.20816	1.41692	1.55286	3.69069	3.40577	4.48677	1.13356	0.723745
395	1_M	82839460	82901002	+	AGFG1	54.9695	37.336	65.7653	48.6442	52.0175	85.3799	69.457	88.0645	107.785	97.9635
396	5_M	137650481	137684754	-	AGFG2	4.37819	5.09136	2.40614	8.02874	6.21114	12.7244	15.5415	15.4426	12.738	15.2871
397	13_M	95350683	95375358	-	AGGF1	58.3747	56.8525	24.8626	30.6978	42.701	132.2	131.334	131.209	54.8378	60.6053
398	6_M	40325478	40396763	+	AGK	11.675	15.2739	12.0303	11.3346	9.31665	76.6761	69.3131	69.9613	36.6485	35.9111
399	3_M	116739999	116808167	-	AGL	20.9177	22.0622	16.0404	10.3901	10.8694	59.8757	59.9586	72.308	34.3815	34.2375
400	4_M	141746675	141759264	+	AGMAT	0.0001	0.0001	1.60413	1.41692	0.0001	0.0551834	0.0480672	0.208782	7.88032	7.55314
401	4_M	126435013	126468584	-	AGO1	31.6197	27.1535	44.1109	26.4474	34.9372	88.4629	89.796	89.5764	101.403	100.451
402	15_M	73101625	73184948	-	AGO2	174.638	80.6117	127.52	97.7606	97.0475	133.631	138.437	139.663	148.697	141.922
403	4_M	126340678	126429543	-	AGO3	11.675	4.24282	11.2283	7.08419	9.31665	17.0759	14.4862	18.1554	25.2061	24.6492
404	4_M	126489543	126533459	-	AGO4	17.026	18.6681	23.2585	23.6137	11.6458	27.8173	32.0422	31.5634	28.6063	36.6799
405	17_M	34605861	34613450	+	AGPAT1	82.6974	68.7321	100.252	98.2329	88.5074	172.905	140.784	152.707	115.935	119.946
406	2_M	26593057	26604418	-	AGPAT2	84.6432	100.977	92.2318	115.235	106.364	112.151	101.832	99.9083	76.1581	88.1477
407	10_M	78271563	78351701	-	AGPAT3	77.3464	73.8234	73.7855	95.3992	71.427	116.832	104.183	104.445	80.9624	79.8271
408	17_M	12119284	12219641	+	AGPAT4	44.2675	56.004	53.7351	47.2274	75.3089	4.02119	5.75616	3.02599	19.2149	24.604
409	6_H	161160132	161161983	-	AGPAT4-IT1	0.973009	0.0001	0.802115	0.944646	0.0001	0.0001	0.0960343	0.0522706	0.863686	0.588061
410	8_M	18846279	18884414	+	AGPAT5	15.0802	23.7593	20.8525	20.7801	25.6206	102.565	102.458	95.4722	39.2393	41.0217
411	2_M	75832177	75931351	+	AGPS	78.3193	47.5185	72.9834	57.6174	55.123	137.598	156.133	132.305	124.141	122.613
412	12_M	35992925	36004082	+	AGR2	0.0001	0.0001	0.0001	0.0001	0.0001	0.0001	0.0001	0.0001	70.7062	67.7061
413	4_M	156165290	156197489	-	AGRN	291.872	259.655	321.609	327.759	240.677	264.187	225.926	322.169	399.157	427.543
414	13_M	59449535	59557348	-	AGTPBP1	10.2156	10.1826	7.21823	7.08419	17.0804	51.5029	52.9083	53.4749	20.8341	21.6643
415	3_H	148697871	148743004	+	AGTR1	1.94592	8.48553	1.60413	4.72283	0.0001	0.0551834	0.0001	0.0001	0.431893	0.0905556
416	4_M	148077061	148088065	-	AGTRAP	28.2145	44.9729	30.4767	34.9483	34.9372	54.2024	45.2329	47.1625	40.3728	40.7503
417	1_M	179744904	179804016	-	AHCTF1	70.7301	44.5189	40.112	32.9919	42.233	165.759	208.713	181.321	115.087	116.914
418	2_H	161499067	161507903	-	AHCTF1P1	29.9661	12.3337	16.8313	4.31792	9.78465	82.3404	103.554	96.4332	57.3611	54.003
419	2_M	155059312	155074498	-	AHCY	62.2663	102.674	53.7351	73.2024	86.1782	461.485	427.245	441.982	196.359	195.104
420	3_M	107663120	107696561	-	AHCYL1	164.908	137.464	117.994	127.041	136.001	181.226	185.497	173.922	174.474	157.979
421	6_M	29768443	29912311	+	AHCYL2	12.6479	13.5768	11.2283	9.44556	10.8694	54.5877	53.0518	68.1348	31.6288	36.7704
422	4_M	133011506	133078111	+	AHDC1	29.6738	37.336	24.0605	30.2256	30.2789	27.1011	23.2162	28.5117	52.2774	54.4996
423	10_M	20952547	21080430	+	AHI1	51.5643	45.8214	24.0605	18.4187	28.7261	27.2113	29.6438	25.4593	19.2149	21.4833
424	19_M	8989284	9076927	+	AHNAK	1631.57	1479.02	1187.8	962.478	807.427	760.239	1107.37	1194.2	4988.08	5189.35
425	14_H	104937251	104978358	-	AHNAK2	44.2675	58.5496	14.4364	28.8087	20.9623	62.4101	72.1911	72.4123	976.019	1128.39
426	12_M	35497979	35534990	-	AHR	237.876	156.132	56.1411	99.1774	78.4144	0.550934	0.144001	0.313123	47.8751	56.3992
427	13_M	74211118	74292332	-	AHRR	180.961	133.221	110.678	127.041	142.078	6.16944	6.1399	5.00848	34.4355	31.931
428	12_M	87266728	87273953	+	AHSA1	107.993	107.765	121.104	137.432	107.14	226.234	210.615	242.234	125.49	108.639
429	2_H	61177418	61188926	+	AHSA2P	24.9745	21.673	20.9777	27.804	13.8416	43.9409	45.2559	64.9201	88.1981	96.8988
430	1_M	183297060	183324502	+	AIDA	123.073	69.5807	124.312	122.319	104.811	122.175	114.162	111.436	91.6481	88.1943
431	2_M	31950303	31973443	+	AIF1L	0.0001	0.0001	0.0001	0.0001	0.0001	30.4613	32.7617	25.5637	12.9539	15.0609
432	X_M	48474944	48513564	-	AIFM1	34.0519	27.1535	38.4968	33.0592	38.8191	167.506	181.513	166.738	154.152	148.207
433	10_M	61715263	61739261	+	AIFM2	23.3499	8.48553	12.0303	23.1415	18.6332	35.6941	40.0048	33.7543	49.6023	41.7004
434	16_M	17489677	17507486	+	AIFM3	0.0001	0.0001	0.0001	0.0001	0.0001	1.21193	1.48708	1.20002	0.755738	1.35693
435	10_M	13647055	13868958	-	AIG1	16.5396	31.3962	19.2485	17.9465	18.6332	5.83894	5.99599	7.51266	21.104	27.9961
436	3_M	132660498	132683880	-	AIMP1	39.4029	55.1554	46.517	68.9519	56.6759	63.0414	63.6923	58.1504	47.6717	41.5294
437	5_M	143902704	143909840	-	AIMP2	24.1346	36.3105	32.3496	38.8917	32.2028	63.8329	60.242	55.9921	90.8995	75.8711
438	19_M	4113756	4125859	-	AIP	76.8599	49.2156	86.6177	97.2883	93.942	35.1435	34.776	45.9622	65.4707	68.8811
439	2_M	25575416	25580100	-	AJM1	2.91883	0.0001	4.01017	5.1951	2.32924	5.6186	4.22121	7.66917	5.50546	9.49794
440	14_M	54567469	54577662	-	AJUBA	30.6467	28.8506	15.2384	29.281	23.2915	31.7282	26.334	33.7544	102.388	94.7053
441	2_M	32621758	32635059	+	AK1	66.1579	58.5496	85.8157	84.0647	113.351	48.4739	47.9198	41.1626	27.2569	29.5789
442	4_M	128993224	129011530	+	AK2	73.4548	63.6409	83.4096	80.7588	76.8617	290.004	291.455	293.205	180.973	174.532
443	19_M	29020832	29047962	-	AK3	39.4029	39.0331	40.1008	49.1165	50.4648	33.3806	37.6063	38.867	21.6977	23.9707
444	4_M	101419289	101467772	+	AK4	6.81047	56.8525	0.802115	12.2792	15.5277	276.135	309.729	206.49	17.8655	81.6806
445	3_M	152462815	152668361	-	AK5	47.1862	67.035	32.0807	39.1987	48.1356	2.58902	4.41308	1.72173	1.6733	2.35195
446	13_M	100651343	100666416	+	AK6	17.5125	42.4273	20.8525	24.5583	26.397	34.6314	37.8727	31.5067	36.5505	30.944
447	12_M	105705982	105782448	+	AK7	0.973009	0.0001	0.0001	2.83374	0.0001	3.6356	6.4277	3.75638	0.593815	0.678517
448	2_M	28700161	28813166	+	AK8	0.0001	0.0001	0.0001	0.0001	0.0001	2.25852	1.34318	1.30436	0.377919	0.542833
449	6_H	109492856	109691213	-	AK9	1.45946	1.69719	0.0001	1.88919	0.776479	2.47885	2.11065	2.86948	2.75278	3.34696
450	11_M	88830792	88864587	-	AKAP1	31.1332	36.4875	25.6646	18.4187	33.3844	79.4292	96.0323	89.1611	97.8546	97.3746
451	4_M	57845248	57896985	+	AKAP2	284.95	157.942	238.849	322.048	355.465	1.58039	1.08965	0.227263	30.0006	30.1976
452	6_M	126853098	126874309	+	AKAP3	0.0001	0.0001	0.0001	0.0001	0.0001	3.58052	2.44642	4.59111	0.0540741	0.181011
453	12_M	76324891	76334152	+	AKAP5	0.486555	0.0001	0.802115	0.472373	0.0001	3.41527	2.59033	4.38243	3.29252	2.89468
454	12_M	52699383	53151016	+	AKAP6	16.5396	1.69719	7.21823	3.30601	6.21114	1.81785	3.11796	2.76514	0.701763	0.361922
455	10_M	25169090	25299164	-	AKAP7	2.91883	0.848643	0.802115	2.36146	3.882	3.80085	3.54967	1.25219	6.80084	5.97017
456	17_M	32303672	32321239	-	AKAP8	29.1874	18.6681	47.319	31.1701	33.3844	41.533	42.1153	40.954	47.7132	42.469
457	17_M	32321424	32350578	-	AKAP8L	37.9436	44.1244	60.9532	57.1451	39.5955	42.0837	44.0338	51.8577	42.4778	42.4688
458	5_M	3928186	4080205	+	AKAP9	102.642	112.856	81.8056	97.7606	110.246	128.455	171.147	144.248	65.7406	80.5508
459	11_M	61871307	61930258	-	AKAP10	36.4842	21.2137	21.6545	28.8087	34.9372	54.4778	44.2262	46.9533	25.6917	25.1468
460	14_M	78492246	78536861	-	AKAP11	115.776	121.342	64.9633	57.1451	70.6506	61.1977	82.6475	81.96	81.6629	91.1793
461	10_M	4266329	4359472	+	AKAP12	1829.55	1336.46	1207.83	921.881	813.646	19.7751	28.6365	33.7542	1096.84	1504.47
462	7_M	75455534	75754610	+	AKAP13	447.539	381.845	483.615	342.398	390.519	54.6977	62.5013	65.7345	188.48	179.191
463	X_H	1591593	1602519	+	AKAP17A	50.5914	66.1864	49.725	61.8678	57.4522	66.1558	71.9508	86.2892	43.8269	38.3529
464	7_M	109703678	109712184	+	AKIP1	20.9177	27.1535	22.4565	23.6137	31.0553	37.7323	38.9015	41.1628	58.3461	53.6855
465	4_M	123735195	123750300	-	AKIRIN1	104.588	89.0972	132.333	92.5656	100.929	244.523	215.758	234.199	194.357	201.723
466	4_M	34550615	34566909	+	AKIRIN2	51.5643	62.7923	55.3391	42.0324	63.6632	63.7316	54.9705	58.9528	49.7103	44.9113
467	4_M	63367123	63403446	-	AKNA	15.0802	18.6681	24.0605	16.0574	16.3041	5.89402	5.42039	5.8432	6.85481	9.22657
468	3_M	108739658	108782310	+	AKNAD1	0.0001	0.0001	0.0001	0.0001	3.882	0.6611	0.239936	0.0522706	1.07958	0.316695
469	4_M	116636510	116651675	-	AKR1A1	53.0237	44.1244	61.7552	75.5638	66.7687	50.5117	44.2735	52.0141	57.4286	58.2987
470	7_H	134442350	134459240	-	AKR1B1	283.602	209.59	117.896	295.642	261.639	24.6774	30.6511	30.9372	103.414	97.7387
471	6_M	34384247	34396950	+	AKR1B10	0.486555	1.69719	1.60413	1.41692	4.65838	0.0001	0.0001	0.0001	0.108048	0.0001
472	10_H	4963262	4977967	+	AKR1C1	72.2834	68.2124	34.9166	65.7802	57.2851	1.50834	1.87685	0.927687	0.701763	0.497606
473	10_H	4987776	5018034	-	AKR1C2	7.98185	13.248	4.51133	12.1452	4.04911	1.13586	1.09731	1.52453	0.0540741	0.226239
474	10_H	5048766	5107687	+	AKR1C3	0.973009	9.33408	8.6933	10.3901	5.43476	0.275517	0.383837	0.104441	0.377919	0.271467
475	10_H	4826177	4848060	+	AKR1E2	0.0001	0.0001	0.0001	0.0001	1.55286	2.36868	3.45373	2.92165	2.26701	2.48763
476	1_H	19302708	19312147	-	AKR7A2	49.1267	39.0331	44.9129	52.8947	49.6884	76.897	67.9211	79.1418	62.718	72.2293
477	1_H	112923350	112924674	+	AKR7A2P1	0.0001	0.0001	0.0001	0.0001	0.0001	0.3306	0.239936	0.260953	0.377919	0.0453278
478	1_H	19282563	19288787	-	AKR7A3	0.0001	0.0001	0.0001	0.0001	0.0001	0.220433	0.33587	0.521806	0.323945	0.8142
479	1_H	19265982	19274123	-	AKR7L	0.491896	0.0001	0.0001	0.944646	0.0001	0.936539	0.672158	0.730488	0.809712	0.904656
480	12_M	112653821	112674885	-	AKT1	268.523	281.717	303.964	279.114	217.386	284.051	264.792	269.712	237.211	241.619
481	7_M	44849224	44855422	+	AKT1S1	78.3193	95.8855	73.7854	108.151	119.563	97.2773	84.1834	94.481	103.846	94.5275
482	7_M	27591552	27640827	+	AKT2	109.939	110.311	104.262	112.873	143.63	179.128	168.41	178.262	2559.1	2542.58
483	1_M	177020076	177248768	-	AKT3	180.658	195.74	158.799	123.682	138.984	21.3965	18.4031	13.2259	11.393	13.1058
484	8_M	91111781	91135495	-	AKTIP	16.6327	23.5972	14.667	22.3505	14.3504	28.449	28.0354	29.0753	22.924	19.6039
485	4_M	62505984	62520064	-	ALAD	55.9424	58.5496	49.725	60.451	46.5829	28.4783	36.9349	39.2321	11.2267	13.0709
486	9_M	106233455	106247955	-	ALAS1	78.3193	87.4001	68.1713	47.6997	78.4144	89.5106	79.8659	77.9956	118.364	97.4673
487	16_M	52248996	52453082	-	ALCAM	157.125	148.495	129.124	102.483	81.5199	1.59752	0.815542	0.678317	56.6189	62.8663
488	19_M	20492583	20643464	+	ALDH1A1	0.973009	0.0001	0.0001	0.0001	0.776479	759.379	752.893	805.357	0.863686	0.0453278
489	7_M	66390893	66427478	-	ALDH1A3	3.16267	10.3856	3.83338	7.49285	5.43476	79.79	81.268	49.8714	243.999	238.747
490	4_M	45799022	45804609	+	ALDH1B1	23.8364	51.7613	35.2887	39.1987	18.6332	64.1171	64.468	60.4658	74.2685	66.8468
491	6_M	90550793	90599172	+	ALDH1L1	0.973009	0.0001	0.0001	0.0001	0.0001	1.21193	0.815542	2.13909	0.0001	0.316695
492	10_M	83487447	83534141	-	ALDH1L2	68.5902	61.0952	32.0807	58.5619	58.2286	4.90252	3.98137	6.26057	1.94317	4.02537
493	5_M	121566027	121593825	-	ALDH2	5.83756	28.002	16.0404	10.8624	18.6332	0.49585	0.67164	1.20002	7.39455	12.5734
494	11_M	61208742	61218417	+	ALDH3A1	0.0001	0.0001	7.21823	0.0001	2.32924	6.22452	5.80413	5.21716	0.431893	0.226239
495	11_M	61223417	61267529	-	ALDH3A2	17.5125	33.9418	14.4364	10.8624	13.1986	171.529	158.915	192.297	68.3313	72.6803
496	19_M	3913491	3929779	-	ALDH3B1	19.4583	29.6991	18.4464	20.3078	11.6458	17.4064	15.9731	19.3032	12.3062	15.875
497	19_M	3972328	3981666	+	ALDH3B2	0.973009	2.54573	0.802115	1.41692	0.776479	0.0551834	0.0001	0.104441	0.0001	0.181011
498	4_M	139622894	139649692	+	ALDH4A1	15.0802	11.8797	5.6142	23.1415	21.7387	52.7147	46.6238	57.1263	43.2875	43.1477
499	13_M	24907579	24937662	-	ALDH5A1	2.43237	18.6681	0.0001	1.88919	0.776479	64.9428	55.2108	69.4913	14.3032	17.9103
500	12_M	84430721	84451025	-	ALDH6A1	3.89174	1.69719	2.40614	5.66737	11.6458	35.3635	34.2207	41.0423	4.53393	4.83947
501	18_M	56525736	56572940	-	ALDH7A1	22.377	22.9108	20.8525	29.281	24.0679	396.272	446.959	513.259	46.5258	58.8871
502	10_M	21377300	21396579	+	ALDH8A1	0.0001	0.848643	4.01017	0.0001	0.0001	0.385684	0.287903	0.365294	0.215996	0.0001
503	1_M	167349991	167368531	+	ALDH9A1	52.0507	81.4603	60.9532	41.0878	45.0301	172.136	153.207	161.416	56.9968	54.8614
504	7_M	45141833	45154537	-	ALDH16A1	30.1603	21.2137	20.0505	34.0037	31.8317	69.1303	59.6712	74.7083	26.4474	24.3326
505	19_M	40550257	40588464	-	ALDH18A1	78.3193	108.614	46.517	47.2274	52.0175	158.642	153.784	135.8	114.209	112.164
506	7_M	126795234	126800448	-	ALDOA	614.884	778.966	687.329	809.462	865.671	1436.57	1280.51	1061.8	1045.69	1732.67
507	11_M	78323073	78327779	+	ALDOC	1.94592	4.24282	0.0001	0.944646	2.32924	8.59311	10.7447	1.56522	3.94021	17.0057
508	16_M	5233621	5244908	+	ALG1	30.7568	37.1291	23.9851	27.28	42.0785	30.0909	28.0292	28.744	36.8148	34.7965
509	3_H	125929275	125937045	-	ALG1L	0.0001	0.0001	0.0001	0.0001	0.0001	0.0001	0.0001	0.0001	1.0565	1.46518
510	11_H	71794363	71813860	-	ALG1L9P	0.0001	0.0001	0.0001	0.0001	0.0001	0.220433	0.239936	0.521806	0.323945	0.497606
511	4_M	47469833	47474368	-	ALG2	66.6444	82.3087	44.9129	72.2578	67.5451	55.2482	52.5237	53.6314	28.1746	25.4181
512	16_M	20605458	20610762	-	ALG3	37.4571	26.3049	28.0706	43.4492	38.8191	45.7196	43.4104	41.2148	40.4267	39.7552
513	3_M	54735539	54749796	+	ALG5	24.8093	27.1535	20.8525	30.6978	21.7387	16.6904	19.6666	17.4772	13.2238	14.3825
514	4_M	99715630	99763461	+	ALG6	5.83756	0.0001	9.62428	1.88919	1.55286	18.5632	17.1244	19.7727	22.6692	25.0563
515	7_M	97371617	97392159	+	ALG8	15.5666	18.6681	14.4364	25.5028	25.6206	54.8635	51.8051	56.0834	51.5459	43.9163
516	9_M	50775225	50843640	+	ALG9	21.4041	28.002	18.4464	12.2792	15.5277	26.8257	26.0463	23.2682	27.6888	30.3479
517	12_H	34022281	34028302	+	ALG10	2.43237	0.0001	1.60413	0.0001	1.55286	17.8446	15.739	16.8054	9.83041	10.616
518	15_M	90224311	90230555	+	ALG10B	9.72919	7.63699	4.81219	3.77828	3.882	29.4722	31.7006	30.5657	12.3532	14.5761
519	8_M	22060721	22071628	+	ALG11	9.14769	17.065	12.7842	6.02063	2.62063	17.5784	17.4779	19.7625	16.8758	17.2603
520	15_M	88805243	88819319	-	ALG12	32.1061	38.1846	19.2485	30.6978	23.2915	18.6734	17.9398	17.2164	26.8792	28.177
521	X_M	144317966	144374449	+	ALG13	21.4041	24.6079	17.6444	18.891	18.6332	26.1647	29.1641	27.0244	37.8899	39.1673
522	3_M	121291740	121363095	+	ALG14	5.83756	2.54573	7.21823	5.1951	12.4222	4.6271	4.31714	4.48677	2.21304	4.02538
523	17_M	71868988	72604308	-	ALK	0.973009	5.9399	0.0001	0.944646	0.0001	0.0001	0.0001	0.0001	0.0001	0.0453278
524	12_M	87428078	87443840	-	ALKBH1	7.78337	0.0001	6.41622	14.6406	6.98751	21.3724	17.9878	21.1813	14.1413	10.1764
525	5_M	114123926	114128219	-	ALKBH2	7.29692	8.48553	1.60413	13.696	10.8694	21.4275	22.6406	23.3725	30.7653	25.192
526	2_M	93980634	94010731	-	ALKBH3	9.72919	16.1224	4.81219	7.08419	7.76389	17.1861	15.3976	14.7644	15.4907	18.046
527	5_M	136136145	136141615	+	ALKBH4	10.3124	5.09136	12.0303	17.9437	11.1317	19.3145	19.8315	20.0642	16.7559	15.6741
528	11_M	60537683	60558513	+	ALKBH5	93.3994	105.219	117.094	108.623	111.799	132.861	129.463	114.514	130.617	149.116
529	7_M	30308753	30314304	+	ALKBH6	7.29692	8.48553	7.21823	17.4742	18.6332	13.7709	11.1285	11.6863	10.7949	11.2618
530	17_M	56997339	56999337	+	ALKBH7	24.3228	25.4564	25.6646	37.3097	42.701	22.3089	24.6552	27.2853	22.3994	22.4331
531	9_M	3335231	3385847	+	ALKBH8	18.9718	18.6681	12.8323	15.5851	10.093	13.6608	13.6228	15.0252	21.8596	20.624
532	6_M	85587531	85702752	+	ALMS1	28.2145	11.8797	20.0505	20.3078	11.6458	65.4391	73.3419	86.8641	59.4256	67.48
533	2_H	73457103	73459478	+	ALMS1-IT1	0.0001	0.0001	0.0001	2.36146	0.0001	4.35169	7.29111	6.62576	2.42894	1.76398
534	2_H	73644919	73685568	+	ALMS1P1	0.0001	0.0001	0.0001	0.0001	0.0001	0.0551834	0.239936	0.365294	0.0540741	0.361922
535	5_M	149265004	149288154	+	ALOX5AP	0.0001	8.48553	0.0001	0.944646	0.0001	3.19494	2.9261	4.33026	0.593815	0.452378
536	11_M	70241457	70255371	-	ALOX12	0.0001	0.0001	0.0001	0.0001	0.0001	0.0551834	0.144001	0.260953	0.0001	0.135783
537	17_H	6985123	7012335	-	ALOX12-AS1	0.0001	0.0001	0.0001	0.0001	0.0001	0.6611	0.431804	0.730488	1.02561	0.633289
538	11_M	69157072	69169792	+	ALOX12B	0.0001	0.0001	0.0001	0.0001	0.0001	0.0001	0.0001	0.0001	0.162022	0.361922
539	11_M	70344147	70352032	-	ALOX15	0.0001	0.0001	0.0001	0.0001	0.0001	0.16535	0.144001	0.260953	0.269971	0.361922
540	17_H	8039040	8049134	+	ALOX15B	0.486555	0.848643	0.0001	4.25056	0.0001	0.220433	0.0001	0.156612	0.0001	0.0001
541	11_M	69126377	69149116	+	ALOXE3	0.486555	0.0001	0.0001	0.472373	0.776479	0.49585	0.67164	0.678317	2.05112	1.17602
542	2_H	232406842	232410715	+	ALPG	0.0001	0.0001	0.0001	0.0001	0.0001	0.0001	0.0001	0.0001	177.373	297.144
543	3_M	127670310	127780528	-	ALPK1	1.94592	15.2739	6.41622	1.41692	7.76389	5.6186	6.7155	7.30398	0.91766	1.17602
544	18_M	65265531	65393889	-	ALPK2	28.7009	48.3671	28.8726	28.3365	33.3844	0.16535	0.0480672	0.156612	0.108048	0.316695
545	7_M	81057600	81105613	+	ALPK3	0.0001	0.0001	0.0001	0.0001	0.0001	2.47885	3.11796	1.98258	3.07662	2.71377
546	4_M	137741731	137796385	-	ALPL	1.45946	7.63699	5.6142	0.944646	0.776479	0.0551834	0.191969	0.0522706	0.971634	1.44739
547	2_H	232378534	232382890	+	ALPP	0.0001	0.0001	0.0001	0.0001	0.0001	0.0551834	0.0001	0.0001	24.8145	38.2636
548	1_M	59162756	59237232	-	ALS2	45.2404	9.33408	34.4867	31.1701	39.5955	80.0362	79.8654	86.0288	112.807	101.4
549	9_M	110880174	110900531	+	ALS2CL	1.45946	3.39427	2.40614	2.83374	12.4222	4.6271	6.1399	5.37367	4.53393	6.42245
550	1_M	58658121	58695990	-	ALS2CR12	0.0001	0.848643	0.0001	0.472373	0.0001	0.3306	0.287903	0.365294	0.162022	0.181011
551	3_M	107595031	107605876	+	ALX3	0.973009	1.69719	0.0001	2.83374	2.32924	1.70768	3.26187	3.33902	1.02561	1.76398
552	2_M	93642434	93681340	+	ALX4	0.973009	0.0001	0.0001	2.36146	0.0001	11.7329	11.6082	12.521	2.10509	4.92993
553	11_M	120594516	120598366	-	ALYREF	63.7257	55.1554	79.3996	86.8983	72.2034	181.114	180.884	209.465	195.386	163.182
554	15_M	10981756	10996625	+	AMACR	16.0531	22.9108	17.6444	10.9558	18.6211	20.2157	15.9699	17.4251	25.206	21.9809
555	4_M	63143275	63154173	-	AMBP	0.486555	0.0001	0.0001	4.25056	0.0001	0.0001	0.0001	0.0001	0.377919	0.0001
556	2_M	91730138	91918850	+	AMBRA1	45.7268	50.9127	42.5069	40.1432	51.2411	89.6554	90.5146	92.3936	42.1724	42.4249
557	10_M	40287458	40302189	-	AMD1	145.969	158.678	144.396	127.514	121.892	297.135	326.765	249.257	150.047	125.181
558	10_M	93523338	93540034	-	AMDHD1	0.0001	0.0001	0.0001	0.0001	0.0001	0.3306	0.527739	0.886999	0.269971	0.361922
559	17_M	24155833	24163734	-	AMDHD2	17.6805	12.7283	15.2384	9.91783	22.5153	10.0074	9.1153	11.4687	15.7568	12.8183
560	X_M	95420314	95444841	-	AMER1	7.78337	0.0001	5.6142	6.13965	11.6458	32.6645	31.3706	31.4589	27.311	28.2675
561	8_M	93971588	94012641	-	AMFR	103.615	117.948	100.252	97.7606	92.3893	215.319	214.358	189.693	121.119	118.678
562	10_M	80805248	80807649	+	AMH	3.40528	2.54573	6.41622	3.30601	2.32924	12.8896	9.54556	14.66	5.88328	3.34696
563	3_M	108186289	108192287	+	AMIGO1	2.43237	0.848643	0.0001	0.472373	3.10562	6.88552	7.24314	9.3908	2.05112	2.30672
564	15_M	97244074	97247288	-	AMIGO2	54.9695	50.9127	67.3693	45.3383	49.6884	1.43227	0.911476	2.34778	14.897	14.7443
565	9_M	108053159	108055702	+	AMIGO3	8.75628	7.63699	6.41622	6.13965	14.7513	9.80494	6.90737	9.44297	7.5025	7.28177
566	X_M	142851146	142966727	-	AMMECR1	39.4322	35.6389	41.7049	32.5869	35.7136	44.5072	40.1969	45.18	46.8665	39.8478
567	18_M	31759824	31784084	+	AMMECR1L	71.5089	42.4273	50.527	54.7838	41.1482	66.5717	58.3282	66.8055	66.9275	65.3999
568	12_M	111271096	111276427	+	AMN	0.0001	0.0001	0.0001	0.0001	0.0001	0.385684	0.0960343	0.104441	0.108048	0.181011
569	6_M	149157577	149188713	-	AMN1	4.86465	3.39427	1.60413	3.30601	6.98751	7.54652	7.53094	7.77351	11.0108	10.9905
570	X_M	145446424	145487640	-	AMOT	2.43237	5.09136	10.4263	2.83374	2.32924	0.0001	0.0001	0.0522706	9.49954	14.3373
571	9_M	14541967	14615001	-	AMOTL1	336.141	340.265	230.98	193.632	247.665	31.2877	30.5552	46.5366	72.5413	67.2534
572	9_M	102717804	102733418	+	AMOTL2	76.3735	91.6428	93.0338	69.8965	53.5703	111.932	69.3606	123.02	94.131	108.91
573	3_M	108074059	108086667	-	AMPD2	142.045	137.464	141.957	148.294	116.457	92.2642	95.8869	89.6813	45.2845	52.4191
574	7_M	110768206	110812409	+	AMPD3	37.4571	9.33408	5.6142	16.0574	10.8694	4.73727	4.79682	4.38243	16.7321	17.0962
575	13_M	18948351	19150920	+	AMPH	1.94592	2.54573	0.0001	0.472373	3.882	0.0001	0.0480672	0.0001	0.0001	0.0001
576	9_M	108296905	108302303	+	AMT	1.45946	0.0001	0.802115	0.0001	0.0001	2.0472	1.51764	1.7375	1.61932	2.26149
577	3_M	113147656	113156728	-	AMY2B	0.0001	4.24282	0.802115	1.41692	0.0001	0.49585	0.383837	0.573976	0.162022	0.271467
578	5_M	140724127	140753313	+	AMZ1	0.486555	0.0001	0.0001	0.0001	0.0001	0.716184	0.527739	0.782658	1.83522	2.98513
579	11_M	109425946	109438149	+	AMZ2	21.4041	31.3962	46.517	41.0878	41.9246	95.8452	102.698	100.063	62.3942	61.5076
580	17_H	64966550	64975586	-	AMZ2P1	2.91883	3.39427	1.60413	3.30601	3.10562	5.50844	6.4277	8.24305	4.31803	5.6557
581	2_M	128610083	128687396	-	ANAPC1	43.2647	42.3238	24.5696	27.7386	27.2404	182.138	177.414	165.061	121.614	105.09
582	2_M	25272466	25285917	+	ANAPC2	51.5643	46.67	46.517	56.2006	64.4396	56.5156	58.616	62.3961	37.0263	31.3882
583	5_M	52834135	52866735	+	ANAPC4	13.6208	14.4253	11.2283	12.2792	7.76389	22.9147	26.43	22.7987	18.5671	17.1415
584	5_M	122787461	122821343	-	ANAPC5	81.7245	108.746	104.274	98.7368	88.5074	226.597	194.475	206.394	110.048	108.681
585	5_M	122422444	122444912	+	ANAPC7	55.9424	28.8506	38.4968	32.1147	55.8994	117.713	120.876	134.601	122.305	109.317
586	8_M	79711763	79777322	+	ANAPC10	7.29692	5.09136	4.81219	7.55647	7.76389	6.99569	7.09924	6.15623	5.45149	3.98015
587	11_M	120598421	120608199	+	ANAPC11	69.0767	92.4913	76.9935	98.7051	111.022	90.062	94.3999	95.107	127.487	119.582
588	9_M	102626296	102634245	+	ANAPC13	61.1333	43.2758	56.9431	73.5339	72.9798	48.8304	53.7382	46.8684	73.5414	63.3041
589	7_M	101881325	101899546	+	ANAPC15	20.0336	36.1738	16.6038	29.3482	31.2449	29.1232	27.1609	30.9865	42.6517	36.7974
590	10_M	59987409	60003136	-	ANAPC16	29.1874	21.2137	16.8424	43.4492	38.8191	94.7991	107.782	98.2889	124.41	115.241
591	14_M	51091077	51102010	+	ANG	1.84311	8.48553	0.802115	2.47489	2.33053	1.36167	1.19355	0.784192	1.24	2.88521
592	12_M	86700502	86726461	-	ANGEL1	6.32401	13.5768	10.4263	10.8624	1.55286	43.0753	36.8868	50.0317	31.7369	36.0466
593	1_M	190925108	190946964	+	ANGEL2	17.026	13.5768	13.6343	15.5851	27.1734	50.1262	51.3245	56.6052	29.47	35.0515
594	15_M	42424667	42676978	-	ANGPT1	6.32401	20.3651	4.01017	8.02874	17.0804	0.275517	0.0960343	0.104441	0.162022	0.181011
595	8_M	18690263	18741563	-	ANGPT2	0.0001	0.0001	0.0001	0.0001	0.0001	0.220433	0.239936	0.156612	0.0540741	0.452378
596	1_M	156839023	156861080	+	ANGPTL1	0.486555	23.7593	3.20816	4.72283	0.0001	0.110267	0.239936	0.104441	0.162022	0.0453278
597	2_M	33215961	33247715	+	ANGPTL2	180.475	162.92	108.272	158.684	146.736	0.3306	0.191969	0.208782	0.431893	0.361922
598	17_M	33774900	33781576	-	ANGPTL4	158.584	129.827	364.917	488.803	319.869	4.46185	5.94803	2.60863	35.623	149.973
599	9_M	20873809	20879711	-	ANGPTL6	1.78696	0.0001	0.0001	0.0001	0.0001	0.364519	0.201373	0.144296	0.605193	0.490541
600	4_M	148495280	148500463	-	ANGPTL7	0.0001	0.0001	0.0001	0.0001	0.0001	0.0001	0.0001	0.0001	0.593815	0.678517
601	8_M	22974836	23150498	+	ANK1	0.486555	0.0001	4.01017	2.36146	1.55286	123.717	136.132	111.54	46.9037	49.6602
602	3_M	126921607	127499116	-	ANK2	3.89174	7.63699	4.81219	3.30601	3.882	5.45335	6.95534	11.3733	1.61932	2.62331
603	10_M	69533708	70027437	+	ANK3	0.973009	5.09136	2.40614	2.36146	3.10562	1.43227	0.431804	0.573976	0.539841	0.904656
604	1_M	72642980	72700580	-	ANKAR	0.486555	0.0001	0.0001	0.0001	0.0001	1.21193	1.39115	1.72173	1.40343	1.6283
605	15_H	64911902	64958700	+	ANKDD1A	5.3511	6.78845	3.20816	6.61192	3.10562	5.56352	5.75616	5.42584	4.26406	5.15607
606	13_M	96416134	96471161	-	ANKDD1B	0.0001	0.0001	0.0001	1.88919	0.0001	0.0551834	0.0001	0.0522706	0.162022	0.316695
607	2_M	136532321	136555855	+	ANKEF1	0.0001	2.54573	0.0001	0.0001	0.0001	7.98719	9.20979	11.2168	12.3602	11.3523
608	11_M	72690002	72772147	+	ANKFY1	74.9141	61.9438	82.6076	50.5333	45.8065	166.516	156.324	173.107	96.1291	103.12
609	5_H	14704800	14871786	-	ANKH	253.889	275.737	375.3	187.492	225.15	8.39293	9.44963	13.6166	19.5327	17.6842
610	18_M	36560603	36658909	+	ANKHD1	39.1039	73.3721	55.6816	52.1371	45.0004	165.358	198.548	212.745	148.221	149.915
611	5_H	140401814	140549579	+	ANKHD1-EIF4EBP3	50.4041	20.8164	6.07376	23.4869	59.0346	58.1153	55.2237	61.1518	60.646	72.0756
612	5_M	3689999	3803125	-	ANKIB1	70.0496	42.4273	74.5875	59.5065	68.3215	145.751	150.905	166.998	135.799	140.387
613	9_M	49415222	49427022	-	ANKK1	0.0001	0.0001	0.0001	0.0001	0.0001	0.550934	0.767574	0.834829	0.215996	0.271467
614	8_M	71406012	71410543	+	ANKLE1	0.0001	2.54573	0.0001	0.0001	0.0001	2.14835	1.67895	2.13909	0.971634	1.08557
615	5_M	110231004	110256652	+	ANKLE2	139.613	157.829	122.708	124.68	132.761	111.048	102.746	112.115	116.692	119.899
616	1_M	92870129	92902907	-	ANKMY1	7.60455	2.54573	8.02025	9.91783	6.21114	12.0707	12.3715	15.5675	12.915	16.7039
617	12_M	36157124	36197292	+	ANKMY2	13.1344	28.8506	6.41622	13.696	11.6458	32.7747	42.2112	31.6676	35.8929	30.2123
618	13_M	98263076	98274755	+	ANKRA2	11.1886	8.48553	10.4263	9.44556	7.76389	15.7539	14.9659	15.4426	4.91174	6.24153
619	19_M	36111965	36119845	-	ANKRD1	9.72919	30.5477	11.2283	8.50101	15.5277	0.771267	0.575706	0.521806	0.863686	0.226239
620	19_M	42036027	42045111	+	ANKRD2	0.0001	0.0001	0.0001	0.0001	0.776479	0.275517	0.287903	0.521806	0.108048	0.542833
621	4_M	32804035	32950827	-	ANKRD6	2.5804	2.54573	5.01063	3.12892	3.17041	3.14751	4.77878	4.868	5.30177	5.4055
622	12_M	110976420	110979041	-	ANKRD9	22.8635	16.971	40.1008	33.0592	41.9246	67.3665	72.2386	71.4738	28.1745	34.9613
623	8_M	11611581	11635758	-	ANKRD10	93.8859	96.7341	81.8056	101.066	96.2711	18.1225	22.113	24.6246	47.4432	51.8311
624	8_M	122883822	123042285	-	ANKRD11	526.344	408.149	617.552	595.059	555.886	310.948	399.195	393.771	227.233	246.629
625	17_M	65967501	66077047	-	ANKRD12	71.0225	71.2778	87.4197	119.485	112.575	99.6999	137.33	85.8217	56.565	69.2886
626	5_M	114775140	114805821	+	ANKRD13A	51.0778	54.3069	53.7351	44.3937	41.9246	30.957	30.3633	28.12	41.938	39.7553
627	11_M	77470487	77489679	-	ANKRD13B	7.29692	3.39427	16.8424	6.61192	8.54027	34.0967	32.7137	37.0412	36.9724	37.1321
628	3_M	157947000	158008035	+	ANKRD13C	53.0237	37.336	41.7049	39.1987	33.3844	34.8679	32.1381	33.6501	32.8164	33.1521
629	19_M	4270180	4283138	-	ANKRD13D	42.3217	26.3049	37.6948	34.0037	37.2663	28.1477	24.0316	28.1723	29.6857	28.9457
630	2_M	11777753	11790324	+	ANKRD16	4.37819	4.24282	7.21823	0.472373	4.65838	7.71177	9.68946	8.60824	7.07071	7.55314
631	5_M	90227166	90366186	-	ANKRD17	147.503	153.586	115.513	96.8576	114.156	164.228	181.892	191.15	101.063	103.589
632	9_H	38571364	38620661	-	ANKRD18A	0.0001	0.0001	0.0001	0.0001	1.55286	1.21193	0.863509	2.38712	10.3085	10.7992
633	9_H	33524413	33575443	+	ANKRD18B	0.0001	5.9399	0.0001	2.83374	0.776479	0.881434	1.00741	2.11311	4.53462	5.52829
634	9_H	97155893	97238743	-	ANKRD18CP	0.0001	0.0001	0.0001	0.0001	0.0001	1.43227	1.78042	1.34317	0.108048	0.45326
635	3_H	198057531	198080672	-	ANKRD18DP	0.0001	0.0001	0.0001	0.0001	0.0001	0.0001	0.0001	0.104441	0.269971	0.768972
636	9_H	92809611	92838458	+	ANKRD19P	0.0001	0.0001	2.40614	1.41692	0.776479	0.826351	0.191987	0.573976	1.24173	1.22139
637	9_H	66109847	67902395	-	ANKRD20A1	0.0001	0.0001	0.0001	0.561675	0.0001	1.98499	1.96235	2.55374	0.702487	2.18659
638	9_H	40223285	66152967	+	ANKRD20A2	0.0001	0.0001	0.0001	0.561675	0.0001	0.913239	0.979815	0.376797	1.99697	2.30547
639	9_H	40223319	67902848	+	ANKRD20A3	0.0001	0.0001	0.0001	0.00346028	0.0001	0.0116508	0.0118029	0.0117894	0.514677	0.442818
640	9_H	64369563	64412692	+	ANKRD20A4	0.0001	0.0001	0.0001	0.258351	0.0001	0.0001	0.102635	0.198305	1.15831	0.814349
641	9_H	64369394	64469243	+	ANKRD20A4-ANKRD20A20P	0.0001	0.0001	0.0001	0.000105108	0.0001	1.48234	1.57169	0.660845	3.3985	3.7956
642	18_H	14179097	14227051	+	ANKRD20A5P	0.486555	0.0001	0.0001	3.30601	0.0001	0.275517	0.0960343	0.208782	2.09815	1.85321
643	21_H	13943776	13980445	-	ANKRD20A11P	0.0001	0.0001	0.0001	0.0001	0.0001	0.0001	0.0960343	0.0001	0.323945	0.226239
644	19_M	34122549	34166042	-	ANKRD22	0.0001	0.0001	0.802115	1.88919	2.32924	0.16535	0.0960343	0.0001	0.108048	0.588061
645	1_M	36530193	36536557	-	ANKRD23	0.486555	0.0001	0.0001	7.55647	2.32924	5.50844	4.22121	6.62576	3.23855	2.21626
646	10_M	81628540	81647613	+	ANKRD24	0.0001	0.0001	0.0001	0.0001	0.0001	1.3221	2.15862	3.1825	0.593815	1.99012
647	6_M	118502564	118562257	-	ANKRD26	26.7551	27.1535	12.8323	31.6424	20.186	32.9399	46.7681	30.6242	15.4907	24.2423
648	7_M	35586247	35639238	+	ANKRD27	46.2133	39.8816	31.2787	27.3919	33.3844	98.2688	94.3515	79.508	84.9014	85.4806
649	14_M	31700015	31830416	-	ANKRD28	79.7787	58.5496	43.3089	46.2828	49.6884	115.676	133.013	103.924	103.847	110.219
650	18_M	12252357	12305721	-	ANKRD29	0.0001	0.0001	0.0001	0.0001	1.55286	0.16535	0.0001	0.104441	0.108048	0.181011
651	5_H	75068297	75236879	-	ANKRD31	0.0001	0.0001	0.0001	0.0001	0.0001	1.21193	1.24725	1.14785	0.215996	0.271467
652	15_M	31291479	31367760	-	ANKRD33B	3.40528	0.848643	8.02025	5.1951	2.32924	1.92802	2.39846	2.2956	39.5631	45.2731
653	3_M	96596636	96599779	+	ANKRD34A	5.3511	7.63699	3.20816	6.13965	1.55286	1.76277	3.3578	2.86948	2.59086	2.4424
654	13_M	92425969	92441659	+	ANKRD34B	0.0001	0.0001	0.0001	0.0001	0.0001	0.220433	0.0960343	0.156612	0.701763	0.768972
655	3_M	96670131	96691035	+	ANKRD35	0.0001	8.48553	2.40614	0.0001	0.0001	0.0551834	0.0960343	0.0522706	0.0540741	0.0905556
656	11_M	5569684	5689338	+	ANKRD36	0.000105184	0.000106243	0.0218996	37.1419	22.6621	11.1109	12.5933	14.8379	13.9287	17.7835
657	2_H	97504798	97589966	-	ANKRD36B	5.83756	5.24165	1.58233	0.0001	10.7224	9.06016	7.27355	11.4448	7.91179	9.54312
658	1_H	168245581	168247431	-	ANKRD36BP1	4.37819	3.39427	0.802115	0.472373	0.0001	4.46185	3.93341	4.69545	6.09917	7.37223
659	2_H	95849548	95992321	-	ANKRD36C	3.89174	4.94106	6.41622	13.3915	6.21114	10.4006	10.8804	11.8021	10.8142	17.1327
660	8_M	45996908	45999851	-	ANKRD37	1.71788	0.0001	7.21823	0.0001	2.38123	1.93597	1.256	1.44331	2.12075	3.28767
661	1_M	36538171	36547253	-	ANKRD39	8.26983	4.24282	8.02025	9.44556	6.98751	9.41936	7.96265	8.92127	14.4652	13.4328
662	11_M	94328001	94341848	+	ANKRD40	92.9129	75.5205	76.1915	66.5906	61.3341	78.0532	89.267	82.7426	97.5313	92.5362
663	7_M	92584183	92637143	-	ANKRD42	14.1073	3.39427	28.0706	11.8069	10.093	16.6353	17.8439	23.0073	26.8252	26.1418
664	1_M	54645340	54926388	-	ANKRD44	11.675	13.5768	2.40614	8.02874	7.76389	3.19494	2.9261	5.8432	9.87736	8.4577
665	15_M	36477668	36496792	-	ANKRD46	3.40528	5.09136	8.02025	5.66737	7.76389	12.4489	10.9846	10.1212	6.20712	6.69381
666	9_M	14779620	14784574	-	ANKRD49	14.5937	5.9399	17.6444	8.02874	11.6458	9.08886	8.96996	8.66041	12.5761	13.3423
667	3_M	38449261	38484817	-	ANKRD50	115.29	84.0058	88.2217	63.2847	69.8742	134.35	174.076	148.481	59.1023	56.8967
668	10_M	128377124	128394007	+	ANKRD52	285.602	214.682	263.863	253.611	256.982	164.314	170.044	189.275	235.705	216.913
669	15_M	79053094	79062860	-	ANKRD54	40.3758	43.2758	51.329	27.8642	52.7939	28.4782	26.7658	25.042	28.2826	25.9157
670	5_M	143890741	143895068	-	ANKRD61	0.486555	0.0001	0.0001	0.0001	0.0001	1.10177	0.719607	1.09568	1.29548	1.53784
671	2_M	118699103	118703964	-	ANKRD63	0.0001	0.0001	0.0001	0.0001	0.0001	1.70768	2.30252	1.93041	0.593815	0.226239
672	1_H	1418420	1421445	-	ANKRD65	0.0001	0.0001	0.0001	0.0001	0.0001	1.54243	1.00741	2.34778	1.2415	2.53286
673	6_H	34889261	35091414	+	ANKS1A	25.2957	39.8816	23.2585	14.6406	21.7387	58.058	54.3949	63.0743	45.6622	43.8711
674	10_M	89873509	90973301	+	ANKS1B	0.0001	0.0001	0.0001	0.000100814	0.000100056	0.0001	0.0650538	0.0001	5.96591	7.81994
675	16_M	4941415	4964238	-	ANKS3	13.6208	9.33408	15.2384	13.696	17.8568	8.20752	8.10655	8.55607	11.8744	12.6638
676	4_M	47015669	47057307	-	ANKS6	24.3228	33.0933	37.6948	34.9483	27.1734	50.8971	56.4574	55.6661	48.5228	44.459
677	1_M	75192160	75199386	+	ANKZF1	16.0531	22.9108	17.6444	14.6406	31.8317	36.0246	38.9017	34.9021	15.2748	26.0512
678	9_M	22331214	22389207	-	ANLN	22.377	21.2137	13.6343	1.88919	6.98751	761.241	663.75	576.646	431.292	417.369
679	7_M	144588549	144738593	-	ANO1	1.45946	8.48553	0.0001	0.944646	0.0001	2.03818	2.01472	1.61739	1.99714	2.80422
680	2_M	110655201	110950245	-	ANO3	4.86465	1.69719	1.60413	2.36146	0.0001	0.0551834	0.0001	0.0001	0.0001	0.0001
681	10_M	88948994	89257791	-	ANO4	7.78337	5.09136	4.81219	6.13965	5.43476	0.0001	0.0001	0.0001	0.0540741	0.0453278
682	7_M	51511029	51598708	+	ANO5	0.0001	0.0001	0.802115	0.0001	1.55286	0.0001	0.0001	0.0001	8.42006	9.81453
683	15_M	95790843	95975473	+	ANO6	222.796	234.198	190.88	159.156	187.108	86.427	98.1908	81.2291	192.743	240.029
684	1_M	93373896	93404305	+	ANO7	0.0001	0.0001	1.60413	0.944646	0.0001	0.275517	0.719607	0.156612	1.78125	2.30672
685	8_M	71476019	71486068	-	ANO8	23.3499	27.1535	23.2585	5.1951	13.1986	12.7794	13.239	11.7385	18.0275	22.2974
686	7_M	141101219	141117807	-	ANO9	0.0001	0.0001	0.0001	0.0001	0.0001	0.0001	0.0480672	0.0522706	31.1972	37.9914
687	9_M	122175874	122294424	-	ANO10	63.2392	78.9146	48.923	54.3115	45.0301	15.2031	18.1317	16.173	25.9616	30.2122
688	X_H	8528874	8732188	-	ANOS1	0.486555	0.0001	0.802115	0.0001	0.0001	0.0551834	0.0480672	0.0522706	0.323945	0.40715
689	9_M	62341343	62378806	+	ANP32A	88.0601	100.128	109.876	119.485	91.6129	155.285	226.944	223.442	288.147	289.443
690	15_H	68803821	68807102	-	ANP32A-IT1	0.486555	0.0001	2.40614	0.0001	0.776479	1.15685	0.815542	1.87824	3.07662	3.30173
691	15_H	35237326	35238064	+	ANP32AP1	3.40528	5.09136	6.41622	4.25056	6.21114	8.4235	11.7824	10.3292	12.2153	13.0769
692	4_M	46450926	46472657	+	ANP32B	205.284	218.076	212.534	304.616	314.434	220.168	335.53	290.277	217.516	206.284
693	4_H	164197007	164197712	-	ANP32C	0.973009	0.0001	0.0001	0.0001	0.0001	0.385684	0.629678	0.422433	0.705758	0.904656
694	3_M	95929257	95947388	+	ANP32E	57.8882	35.6818	44.1109	42.0324	33.3844	175.66	257.964	242.593	206.509	188.557
695	7_M	79821803	79848211	-	ANPEP	187.772	188.377	125.916	144.988	150.618	1.26702	0.67164	0.626147	479.938	411.392
696	6_M	87133853	87335776	-	ANTXR1	668.875	486.216	377.749	257.861	288.813	60.1511	62.1176	74.4475	226.424	248.209
697	5_M	97884688	98031018	-	ANTXR2	473.323	262.2	330.429	310.756	271.733	26.7155	30.6991	17.5816	83.1747	64.6758
698	19_M	20373434	20390672	-	ANXA1	428.567	459.062	401.809	423.157	392.848	862.11	791.17	656.41	51.8152	42.6499
699	9_M	69453683	69491786	+	ANXA2	660.717	880.788	703.677	859.844	750.098	389.896	382.27	358.43	839.794	817.379
700	4_H	153307469	153308812	-	ANXA2P1	7.36045	2.58572	0.803855	10.4681	1.55445	1.82952	1.64919	1.53321	3.06863	3.11566
701	9_H	33624225	33625535	+	ANXA2P2	762.605	1007.31	723.101	734.932	739.786	468.452	446.768	405.914	980.704	950.449
702	5_H	43039080	43040346	-	ANXA2R	0.0001	0.0001	1.60413	0.0001	0.0001	1.37718	0.383837	0.417464	4.26406	5.42743
703	5_M	96793385	96845969	+	ANXA3	0.0001	0.0001	0.0001	0.0001	0.0001	0.0001	0.0001	0.0001	1.83522	2.57808
704	6_M	86736840	86793585	-	ANXA4	43.781	42.4273	36.8928	47.2274	41.9246	60.8121	74.4926	60.3093	111.78	122.116
705	3_M	36448924	36475888	-	ANXA5	723.845	685.623	538.152	628.595	656.817	123.222	132.581	123.018	232.79	205.56
706	11_M	54978953	55033472	-	ANXA6	394.999	435.304	559.807	506.754	458.065	185.796	198.063	167.418	104.548	110.536
707	14_M	20455261	20480134	-	ANXA7	94.8588	83.1574	60.9532	73.2024	69.8742	154.45	149.078	157.661	184.434	161.512
708	10_H	46375590	46391784	+	ANXA8L1	0.486555	13.5768	4.81219	2.83374	1.89649	0.0115787	0.287903	0.104441	0.268562	0.0001
709	3_M	95296094	95307177	-	ANXA9	0.0001	0.0001	4.01017	0.0001	0.776479	2.14835	2.63829	3.23467	2.10509	1.80921
710	14_M	25842155	25886805	+	ANXA11	200.906	199.408	262.259	291.865	298.13	157.705	155.703	134.758	170.77	171.951
711	15_M	58341464	58389275	-	ANXA13	0.0001	0.0001	4.81219	3.77828	0.0001	0.0001	0.0001	0.0001	0.0001	0.0001
712	11_M	101325063	101329695	+	AOC2	0.0001	0.0001	0.0001	0.0001	0.0001	3.85594	3.83747	5.79103	0.863686	1.04034
713	11_M	101330606	101339431	+	AOC3	0.0001	2.54573	0.0001	0.0001	0.776479	2.42377	3.59764	2.81543	0.108048	0.40715
714	1_M	58029969	58106411	+	AOX1	0.486555	11.0312	12.0303	5.1951	6.98751	0.110267	0.0960343	0.313123	3.50842	4.3872
715	3_M	127807007	127837524	-	AP1AR	28.7009	22.9108	18.4464	25.5028	21.7387	27.046	23.7438	28.0156	26.4475	25.7348
716	11_M	4947521	5042795	+	AP1B1	84.6432	67.8836	93.8358	63.2847	71.427	126.088	119.823	129.017	91.8111	79.1501
717	8_M	109778583	109864210	+	AP1G1	120.641	128.979	81.8056	87.8429	97.0475	239.893	233.02	252.819	119.931	111.125
718	14_M	55098835	55106594	-	AP1G2	0.973009	4.24282	3.20816	0.0001	1.55286	34.9385	28.77	37.7244	21.5043	28.8837
719	8_M	72240018	72257387	+	AP1M1	94.8588	98.4311	101.856	92.5656	92.3893	129.059	119.2	119.888	82.1476	76.0728
720	9_M	21295457	21312334	-	AP1M2	0.0001	0.0001	0.0001	0.0001	0.0001	0.0551834	0.0001	0.0001	2.9147	3.39218
721	5_M	137034998	137046109	-	AP1S1	58.3747	80.6117	96.2419	98.2329	124.221	144.263	164.336	156.981	87.3302	86.1138
722	X_M	163909017	163933667	+	AP1S2	30.3297	35.6389	27.2345	24.086	34.9372	8.64499	6.84194	7.23511	8.02373	6.43823
723	1_M	79606876	79671973	-	AP1S3	0.0001	3.39427	3.20816	0.0001	0.0001	17.7369	17.9398	16.3295	42.9094	44.1873
724	7_M	44900373	44929491	-	AP2A1	164.347	100.977	177.195	153.477	171.209	182.92	157.163	164.063	91.0652	89.3431
725	7_M	141562180	141633012	+	AP2A2	74.4277	87.4001	110.678	79.8142	91.6129	180.786	171.574	157.817	172.447	167.112
726	11_M	83302697	83405034	+	AP2B1	257.821	239.289	205.316	225.274	271.733	667.115	636.999	608.21	926.012	891.291
727	16_M	20535480	20544910	+	AP2M1	715.575	708.535	860.57	884.1	982.12	364.493	377.436	364.23	334.641	320.342
728	7_M	16738444	16749291	+	AP2S1	170.259	184.983	185.265	245.11	336.173	145.422	142.078	140.027	66.928	62.5497
729	13_M	94358960	94566317	+	AP3B1	73.9412	75.5205	66.5673	58.0897	78.4144	135.451	139.684	128.232	104.764	99.3646
730	7_M	81460399	81493926	-	AP3B2	0.0001	0.0001	0.0001	0.0001	0.0001	2.3136	2.30252	2.97382	1.29548	1.80921
731	10_M	80706956	80742276	-	AP3D1	231.067	257.957	271.08	252.667	267.075	322.556	334.313	327.631	242.501	229.703
732	14_M	21033742	21052443	-	AP3M1	56.4288	39.0331	48.923	57.6174	39.5955	132.089	121.023	121.243	104.278	101.536
733	8_M	22787354	22805655	-	AP3M2	56.9153	66.1865	45.7149	53.8392	53.5703	40.9268	37.7023	39.8586	19.3228	18.046
734	18_M	46741876	46790827	+	AP3S1	70.0496	60.2467	83.4096	65.646	78.4144	63.0557	60.5826	59.858	85.759	81.4219
735	7_M	79875325	79920641	-	AP3S2	26.0245	39.0641	25.5942	24.2204	21.2751	56.373	56.0655	56.2671	27.7838	27.2815
736	3_M	103809517	103822026	+	AP4B1	11.476	22.0622	4.01017	14.6406	4.65838	16.6671	17.7885	18.6042	12.1266	9.96351
737	1_H	113812612	113901238	+	AP4B1-AS1	0.685597	0.0001	0.802115	0.0001	0.0001	1.34533	1.30269	1.89904	0.611513	0.665215
738	2_M	127008711	127069815	+	AP4E1	20.4312	18.6681	29.6746	16.0574	20.9623	31.8935	33.0015	30.6243	29.47	29.4887
739	5_M	138172021	138178686	+	AP4M1	14.5937	21.2137	7.93389	18.891	13.9749	21.5438	18.8085	22.3434	27.8566	25.2175
740	12_M	51690966	51738934	+	AP4S1	7.78337	3.39427	2.40614	5.66737	3.882	8.53802	8.58622	8.13871	6.31507	6.10585
741	19_M	5568024	5571262	+	AP5B1	56.9153	23.7593	42.5069	52.8947	44.2537	89.125	79.7695	84.099	112.752	115.15
742	14_M	49066549	49090741	+	AP5M1	26.7551	21.2137	9.62428	23.6137	31.0553	27.5969	26.6219	24.0507	20.4563	22.0261
743	2_M	131210360	131213515	+	AP5S1	16.0531	16.1224	20.0505	17.0019	17.0804	9.30919	12.0399	11.3211	20.2944	19.5386
744	5_M	142463931	142478716	+	AP5Z1	61.7798	56.004	76.9936	82.6479	83.8491	46.1049	45.9526	46.0667	64.1748	65.4447
745	10_M	90989311	91082744	-	APAF1	32.1061	26.3049	32.8827	16.5297	26.397	46.7107	49.0057	44.3972	29.1714	36.7747
746	19_M	23758876	23949598	+	APBA1	46.2133	39.0331	40.9028	22.6692	17.8568	1.3221	1.00741	2.60863	0.162022	0.181011
747	7_M	64501706	64753877	+	APBA2	0.0001	6.78845	3.20816	0.944646	0.0001	10.9617	8.29842	11.6341	0.0540741	0.0001
748	10_M	81268172	81273248	+	APBA3	10.2156	21.2137	11.2283	23.1415	22.5151	28.8638	26.0463	25.2506	21.8056	18.046
749	7_M	105558465	105581654	-	APBB1	55.4559	51.7613	60.1512	67.0628	71.427	38.5583	39.8129	42.884	6.85481	8.9552
750	2_M	22774327	22875654	+	APBB1IP	19.4583	28.002	32.8827	25.5028	24.8442	0.0001	0.0480672	0.0001	0.0540741	0.0001
751	5_M	66298725	66618818	-	APBB2	60.8069	61.9438	57.7452	50.5333	45.0301	5.9491	7.43501	9.75599	39.1212	44.5139
752	18_M	36671154	36679367	-	APBB3	4.86465	5.09136	5.6142	1.88919	1.55286	5.34318	3.93341	6.67793	7.39455	8.27679
753	18_M	34220984	34322191	+	APC	71.9954	64.4894	30.5146	28.3591	59.7813	52.1453	49.838	55.3009	65.903	69.5419
754	10_M	80301820	80318257	+	APC2	2.91883	2.54573	0.0001	0.472373	0.0001	30.9018	35.9277	30.4155	18.2973	24.2422
755	18_M	62922327	62953815	+	APCDD1	0.486555	14.4253	0.802115	0.944646	2.32924	0.606017	0.719607	0.93917	0.269971	0.271467
756	20_H	58459101	58514939	-	APCDD1L	246.633	109.462	263.863	195.05	159.934	0.110267	0.0960343	0.0522706	1.56535	3.79924
757	20_H	58515379	58619893	+	APCDD1L-DT	9.72919	1.69719	8.02025	2.36146	10.093	0.0001	0.0480672	0.104441	0.215996	0.226239
758	9_M	108085414	108094481	-	APEH	60.3205	89.0972	82.6076	84.0647	72.9798	89.786	76.1719	91.1421	119.985	112.301
759	14_M	50924949	50927189	+	APEX1	169.286	166.315	137.145	221.023	236.797	161.01	160.88	155.681	172.714	172.14
760	X_M	150571507	150588156	-	APEX2	26.2687	15.2739	25.6646	22.6692	22.5151	54.1472	49.2628	47.7358	47.7675	46.3581
761	3_M	95893921	95898593	+	APH1A	142.531	97.5826	136.343	162.934	180.897	216.917	205.249	232.468	197.114	199.317
762	9_M	66775487	66795424	-	APH1B	16.5396	7.63699	9.62428	11.3346	10.093	12.3939	15.0138	14.1383	13.9254	17.8199
763	2_M	94411727	94438187	-	API5	103.615	106.917	107.47	102.011	86.1782	252.943	258.969	243.273	143.032	132.473
764	2_M	103073675	103092650	+	APIP	16.0531	10.1826	11.2283	8.97328	17.0804	102.489	116.512	108.097	31.5051	23.6776
765	6_M	87628429	87672169	-	APLF	5.3511	0.0001	1.60413	2.83374	3.882	2.14835	3.30983	3.07816	4.5879	5.65357
766	X_M	48025146	48034854	-	APLN	0.0001	0.0001	0.0001	0.0001	0.0001	0.110267	0.191969	0.208782	1.07958	2.4424
767	7_M	30434980	30445583	-	APLP1	5.83756	8.48553	7.21823	6.61192	6.98751	31.673	33.3852	32.7632	67.3058	91.2702
768	9_M	31149557	31211849	-	APLP2	653.314	495.549	447.524	552.555	478.25	874.146	935.398	923.022	1079.3	997.381
769	2_M	150583081	150608568	-	APMAP	112.858	137.464	140.353	135.542	119.563	213.338	214.557	210.873	239.645	244.14
770	9_M	46228630	46230470	+	APOA1	0.0001	0.0001	0.0001	0.0001	0.0001	0.275517	0.287903	0.260953	0.215996	0.181011
771	22_H	38982399	38992780	+	APOBEC3B	3.89174	3.39427	0.00010085	0.0001	0.0001	98.3702	90.351	98.676	14.1476	13.1244
772	22_H	39014260	39018821	+	APOBEC3C	16.0531	10.1826	4.01017	13.696	17.0804	160.513	139.585	171.38	11.7125	14.6087
773	22_H	39021113	39033252	+	APOBEC3D	1.45946	0.0001	0.0001	2.36146	0.0001	16.8521	11.8926	17.6119	3.35726	5.43363
774	22_H	39040668	39055971	+	APOBEC3F	0.486555	0.0001	3.20816	0.0001	0.776479	68.1322	53.4345	76.9517	4.49737	5.98478
775	22_H	39077005	39087744	+	APOBEC3G	0.0001	3.39427	0.0001	1.88919	0.0001	82.2572	72.0209	73.247	4.44364	5.26204
776	22_H	39097224	39104068	+	APOBEC3H	0.0001	0.0001	0.0001	0.0001	0.0001	1.04668	0.623673	0.678317	0.0540741	0.0001
777	7_M	126585008	126589093	+	APOBR	0.0001	7.63699	0.802115	2.36146	0.0001	0.991601	4.02934	12.7819	0.269971	0.542833
778	7_M	19689480	19692660	-	APOC1	0.973009	0.0001	4.81219	0.472373	1.55286	12.504	15.6854	14.8687	4.47995	5.42743
779	16_M	31296192	31314809	-	APOD	2.43237	10.1826	4.81219	4.72283	2.32924	0.606017	0.0480672	0.0522706	0.108048	0.723745
780	7_M	19696244	19699189	-	APOE	8.75628	24.6079	25.6646	13.696	23.2915	1.26702	1.39115	1.87824	258.742	410.992
781	22_H	36253071	36267532	+	APOL1	10.2156	9.33408	18.4464	14.6406	17.0804	9.41936	10.9846	17.3207	14.735	18.7697
782	22_H	36226209	36239955	-	APOL2	17.9989	62.7923	36.0908	52.4224	39.5955	30.9568	39.4293	32.1372	36.9184	35.1875
783	22_H	36140323	36166178	-	APOL3	0.973009	1.69719	0.802115	5.1951	0.776479	0.220433	1.29521	0.469635	3.29252	3.61832
784	15_M	77045075	77057109	+	APOL6	45.7268	62.7923	28.8726	32.1147	45.8065	12.8896	20.0504	16.5382	45.3384	48.7557
785	6_M	134982001	134986837	+	APOLD1	0.0001	0.0001	0.802115	2.36146	0.776479	10.8515	13.1911	14.3992	5.39751	7.14609
786	17_M	35128997	35131753	-	APOM	0.486555	0.0001	0.0001	1.41692	2.32924	1.70768	1.43911	1.04351	0.91766	0.768972
787	X_M	94367110	94417093	+	APOO	2.91883	18.6681	8.02025	14.1683	14.7513	26.385	26.237	22.0682	13.9254	13.9754
788	X_M	112311352	112372756	+	APOOL	15.0802	22.9108	4.01017	10.3901	9.31665	45.0032	42.2112	42.9886	48.6848	53.0523
789	16_H	59754141	59755192	-	APOOP5	0.486555	0.0001	0.802115	0.0001	0.0001	0.606017	0.624858	0.417464	0.323945	0.452378
790	12_M	111713269	111755056	+	APOPT1	17.9989	40.7302	32.8827	28.8087	45.8065	22.9147	26.9097	24.1028	33.4641	32.2927
791	16_M	84954436	85173708	-	APP	1420.43	1207.48	1122.03	962.487	878.862	1061.83	1256.1	1221.24	883.044	893.326
792	11_M	85191310	85235121	-	APPBP2	48.6456	33.0933	43.3089	43.4493	41.1482	71.1122	64.1806	78.0467	32.9782	38.1274
793	14_M	26918988	26970552	-	APPL1	34.0519	13.5768	22.4565	25.0306	27.9498	86.7564	86.3889	84.1512	81.283	77.2935
794	10_M	83600034	83648665	-	APPL2	72.4818	47.5185	69.7754	81.7033	65.216	34.2621	36.7429	37.4588	26.8253	31.5237
795	8_M	122574637	122576908	-	APRT	42.3217	34.7904	65.7653	88.3151	95.4948	97.1672	94.7347	101.054	88.3563	85.7515
796	7_H	77657660	77697346	-	APTR	1.76808	0.0001	2.15852	3.07595	0.0001	13.2396	14.5471	16.2604	8.37645	8.55191
797	4_M	40682078	40703195	-	APTX	24.3228	27.1535	16.8424	17.0019	23.2915	33.2154	32.4739	34.5892	48.7927	40.2076
798	6_M	55336299	55348556	+	AQP1	0.973009	10.1826	8.82226	8.02874	8.54027	1.26702	0.815542	2.24343	0.701763	0.768972
799	4_M	41092724	41098184	-	AQP3	2.43237	14.4253	5.6142	3.30601	6.21114	0.49585	0.383837	0.417464	1.51138	1.49262
800	15_M	99591028	99594830	+	AQP5	0.486555	0.0001	0.0001	1.41692	0.0001	0.110267	0.0001	0.0001	0.215996	0.226239
801	15_M	99601200	99605478	+	AQP6	0.0001	0.0001	0.0001	0.0001	0.0001	0.110267	0.479772	0.208782	0.755738	0.497606
802	9_H	63315243	63334521	-	AQP7P1	0.0001	0.0001	0.0001	0.0001	0.0001	0.385684	0.767574	0.678317	0.0001	0.0453278
803	7_M	123462294	123468004	+	AQP8	0.0001	0.0001	0.0001	0.0001	0.0001	0.0001	0.0001	0.0001	0.485867	0.316695
804	7_M	97726379	97738248	-	AQP11	0.486555	0.0001	0.0001	0.0001	0.0001	1.48735	2.11065	2.03475	3.77829	3.93492
805	2_M	114101161	114175340	-	AQR	37.4571	42.4273	20.8525	14.6406	23.2915	79.4854	69.1687	83.3165	49.9801	50.2029
806	X_M	98148757	98323219	+	AR	19.9447	15.2739	12.0303	17.4742	20.186	0.3306	0.0480672	0.0001	0.755738	0.723745
807	X_M	20848543	20860522	+	ARAF	50.5914	37.336	65.7653	37.7819	56.6758	48.1983	42.0193	41.7363	60.1807	59.2485
808	7_M	101348069	101412587	+	ARAP1	134.748	106.068	115.49	114.29	118.786	95.6215	91.3305	92.9153	86.7899	103.028
809	11_H	72700474	72705608	+	ARAP1-AS2	0.0001	0.0001	0.0001	0.0001	0.0001	0.498393	0.0480672	0.209281	0.431893	0.679743
810	5_M	62602446	62766178	-	ARAP2	0.973009	0.0001	0.0001	0.0001	0.776479	0.0001	0.0001	0.0001	11.2807	11.1714
811	18_M	37972623	37998970	-	ARAP3	55.9424	76.369	62.5572	49.5888	54.3467	18.8937	24.1276	17.3729	6.09917	9.04566
812	15_M	74669081	74672571	-	ARC	0.0001	0.0001	0.802115	0.0001	0.0001	2.14835	1.29521	1.7739	1.07958	0.633289
813	9_M	44742144	44767809	-	ARCN1	339.548	250.32	320.806	284.781	299.683	299.215	280.853	259.545	298.139	294.967
814	5_M	91139599	91148433	+	AREG	13.1344	5.9399	3.20816	9.91783	3.882	69.0196	46.1445	62.0309	0.755738	0.949884
815	12_M	84918141	84970850	-	AREL1	69.0767	83.1574	58.5472	72.7301	50.4648	104.438	92.097	96.4113	84.6315	85.2545
816	11_M	59211412	59228268	-	ARF1	630.44	571.921	624.766	631.906	603.251	440.766	414.042	359.637	368.136	344.244
817	15_M	98737624	98763119	-	ARF3	268.523	184.983	232.584	211.578	270.957	206.012	214.413	226.159	339.281	329.756
818	14_M	26638134	26656843	+	ARF4	444.133	463.305	498.853	440.631	416.139	144.484	144.813	136.791	161.221	139.664
819	3_H	57597789	57600916	+	ARF4-AS1	0.486555	0.0001	0.0001	0.472373	0.0001	0.16535	0.0001	0.208782	0.108048	0.0453278
820	6_M	28423604	28426603	+	ARF5	84.1568	84.0059	106.668	120.902	163.04	205.131	192.876	198.04	104.602	106.285
821	12_M	69372150	69375981	+	ARF6	197.501	145.101	253.499	187.492	201.859	224.189	251.3	235.341	226.745	236.225
822	2_M	180967225	180982525	+	ARFGAP1	160.53	190.922	223.762	292.811	281.049	86.0949	76.6996	83.6285	124.41	114.111
823	2_M	91265115	91277372	+	ARFGAP2	65.185	61.0953	92.2318	67.0628	82.2963	94.4124	89.3639	96.2563	68.008	66.8006
824	15_M	83299740	83350248	-	ARFGAP3	111.885	71.2778	87.4197	77.9251	69.8742	42.4142	39.6687	35.6847	50.5734	51.6955
825	1_M	10137507	10232671	-	ARFGEF1	70.0496	46.67	43.3089	48.6442	48.1356	51.0624	54.7306	55.8226	102.767	105.652
826	2_M	166805581	166898052	+	ARFGEF2	78.3193	38.1846	42.5069	34.9483	54.3467	92.5402	90.2743	89.3161	106.491	111.034
827	10_M	18588011	18743759	-	ARFGEF3	0.0001	0.848643	0.0001	0.0001	0.0001	1.92802	1.53505	1.35653	20.8881	26.1418
828	3_M	84496093	84582626	-	ARFIP1	34.5384	43.2758	36.8928	33.0592	21.7387	34.1518	40.0527	39.2847	24.6662	32.7904
829	7_M	105634201	105640417	-	ARFIP2	53.5101	55.1554	44.9129	48.6442	52.7939	46.3252	50.6534	50.6576	82.6355	77.1135
830	2_M	181357690	181365405	-	ARFRP1	54.9695	61.9438	87.4197	116.179	142.854	26.7706	27.3893	25.355	42.9635	42.4237
831	12_M	79130788	79156302	+	ARG2	3.96883	0.865139	2.42789	0.954332	4.0335	9.01229	11.3943	9.4786	4.82172	5.22717
832	17_H	32150368	32151572	-	ARGFXP2	0.486555	0.0001	0.0001	0.0001	0.0001	0.550934	0.144001	0.156612	0.377919	0.8142
833	8_M	8666576	8690538	-	ARGLU1	70.5647	59.3981	54.5371	56.6728	31.8317	69.1297	79.3378	92.5507	65.4707	58.5701
834	2_M	91650118	91672321	+	ARHGAP1	151.288	149.344	166.017	159.628	149.065	112.315	96.1742	113.106	62.1243	58.0726
835	X_M	73894352	73911299	-	ARHGAP4	0.973009	0.0001	0.0001	0.944646	0.0001	2.25852	3.59764	3.91289	175.682	192.074
836	12_M	52516077	52567852	+	ARHGAP5	95.3452	95.037	84.2116	66.1183	94.7184	245.78	308.868	219.936	115.236	118.72
837	14_H	32075419	32076700	-	ARHGAP5-AS1	0.0001	0.0001	0.0001	3.77828	0.776479	15.0929	18.3715	11.1646	2.21304	1.76398
838	X_M	168795099	169304441	+	ARHGAP6	6.81047	0.848643	12.0303	3.77828	3.882	0.0551834	0.0001	0.0001	0.0001	0.0001
839	15_M	84720052	84772208	+	ARHGAP8	0.0001	0.0001	0.0001	0.0001	0.0001	0.0494743	0.0001	0.0001	6.63886	7.28137
840	10_M	127321964	127329948	+	ARHGAP9	0.0001	0.0001	0.0001	0.0001	0.776479	0.275517	0.0960343	0.156612	0.108048	0.0453278
841	8_M	77250366	77517954	-	ARHGAP10	26.2687	28.002	27.2686	37.3097	59.7813	13.6608	13.7667	10.382	17.1099	16.3726
842	2_M	113831492	113848662	-	ARHGAP11A	17.026	18.6681	2.40614	1.88919	15.843	135.82	166.388	176.937	228.867	196.383
843	15_H	30626148	30649183	+	ARHGAP11B	0.0001	0.0001	0.0001	0.0001	5.89589	7.67476	9.84171	16.8775	20.096	19.9652
844	18_M	6024450	6136099	-	ARHGAP12	36.4842	34.7904	28.0706	17.9465	29.5025	43.7365	54.6347	41.4758	31.7909	36.1824
845	2_M	43748824	44395954	+	ARHGAP15	0.0001	0.0001	0.0001	0.0001	0.0001	0.6611	0.815542	0.260953	0.0540741	0.0001
846	7_M	123279149	123369916	-	ARHGAP17	72.9683	45.8214	81.0036	59.9788	61.3341	75.7386	68.4013	66.6219	106.87	98.5076
847	10_M	26772512	26918649	+	ARHGAP18	26.7551	37.336	15.2384	17.0019	13.1986	35.3636	34.4405	23.0073	8.20417	10.5834
848	19_M	41766588	41802085	-	ARHGAP19	11.1886	0.0001	12.8323	5.1951	0.776479	40.9272	35.3998	36.5196	82.1881	83.0035
849	10_H	97153042	97292674	-	ARHGAP19-SLIT1	0.0001	3.39427	0.0001	0.00010081	0.0001	0.000100003	0.0001	0.000100083	0.296429	0.21583
850	9_M	51765352	51853060	+	ARHGAP20	6.81047	26.3049	5.6142	4.72283	9.31665	0.0001	0.0001	0.0001	0.0001	0.0001
851	2_M	20847919	20967722	-	ARHGAP21	178.043	159.526	129.926	129.875	121.115	84.3327	96.2702	76.9517	84.0378	87.4706
852	14_M	33216823	33369937	+	ARHGAP22	107.993	89.0972	94.6378	101.066	83.8491	0.716184	0.144001	0.678317	3.23855	3.2565
853	11_M	97450160	97502401	+	ARHGAP23	100.21	106.068	117.896	86.8983	63.6632	14.3218	15.9252	14.4513	24.3424	20.4431
854	5_M	102481391	102897938	+	ARHGAP24	98.2639	139.161	80.2016	91.1488	75.3089	0.16535	0.0001	0.104441	9.82339	9.18134
855	6_M	87458545	87533260	-	ARHGAP25	0.0001	0.0001	0.0001	0.0001	0.0001	0.0001	0.0480672	0.104441	0.0001	0.452378
856	18_M	38993145	39376286	+	ARHGAP26	4.37819	5.09136	1.60413	2.36146	4.65838	5.50844	5.08462	4.9563	107.248	88.1956
857	11_M	103331484	103363693	-	ARHGAP27	3.89174	0.848643	8.82226	5.66737	10.093	34.8128	27.6772	38.6583	47.0113	46.1777
858	17_H	64778139	64781505	-	ARHGAP27P1	2.15878	12.4089	8.82226	0.944646	1.55286	1.41454	2.85404	3.3963	2.66057	3.42762
859	17_H	64749662	64782000	-	ARHGAP27P1-BPTFP1-KPNA2P3	2.76303	2.86516	8.02025	0.944646	4.06143	4.46686	3.28142	7.47661	2.18024	1.61862
860	17_M	67842708	68004109	-	ARHGAP28	1.45946	0.0001	0.0001	0.944646	0.0001	0.0001	0.0480672	0.0001	0.431893	0.633289
861	3_M	121953229	122016678	+	ARHGAP29	7.29692	22.0622	7.21823	6.61192	8.54027	50.8419	48.0632	30.5721	377.059	426.262
862	1_M	171388960	171410240	+	ARHGAP30	2.43237	10.1826	8.82226	6.61192	3.882	0.606017	0.144001	0.678317	0.269971	0.271467
863	16_M	38598343	38713036	-	ARHGAP31	154.693	133.221	146.769	75.0915	116.457	2.03818	1.53505	2.55646	26.3934	26.4131
864	3_H	119314293	119322761	-	ARHGAP31-AS1	0.0001	0.0001	0.0001	0.0001	0.0001	0.110267	0.0480672	0.156612	0.215996	0.316695
865	9_M	32116136	32265512	+	ARHGAP32	56.9153	33.0933	73.7854	30.2256	69.0979	75.7948	80.9216	67.4561	86.5751	89.3702
866	7_M	30522226	30535061	-	ARHGAP33	1.45946	11.0312	2.40614	3.30601	0.0001	9.08886	6.66753	7.82568	16.2463	17.0057
867	7_M	16494473	16614994	-	ARHGAP35	248.092	188.377	218.95	198.827	236.019	230.91	246.599	237.48	233.006	216.008
868	15_M	76723985	76818171	-	ARHGAP39	6.81047	7.63699	4.81219	13.2237	7.76389	21.7029	20.2903	22.277	27.6888	26.0514
869	9_M	8994953	9239014	-	ARHGAP42	19.4583	5.09136	18.4464	13.696	17.0804	0.6611	0.239936	0.626147	17.6455	23.0647
870	11_M	65002039	65162962	-	ARHGAP44	7.78337	13.5768	26.4666	10.8624	15.5277	7.43635	7.09924	12.8341	3.94021	5.06561
871	10_M	80016672	80031472	+	ARHGAP45	1.53116	1.69719	0.0001	4.29268	12.8594	19.8764	22.2801	21.7396	35.8499	39.6464
872	11_M	120578099	120581625	-	ARHGDIA	682.005	782.355	902.275	901.101	867.216	471.919	408.307	426.969	425.262	345.452
873	6_M	136923661	136941900	-	ARHGDIB	7.29692	2.54573	17.6444	15.1128	6.21114	13.1099	12.9992	7.77351	0.647789	1.17602
874	17_M	26199183	26201351	-	ARHGDIG	0.486555	0.0001	0.0001	1.41692	0.0001	8.42786	9.44963	9.65165	0.485867	0.8142
875	7_M	24902986	24926592	+	ARHGEF1	101.669	92.4913	133.135	111.929	104.811	76.3462	74.3492	63.4922	89.813	87.0631
876	3_M	88616207	88648053	+	ARHGEF2	216.472	174.8	256.645	262.585	291.142	91.2176	79.0984	83.5779	107.517	114.562
877	14_M	27143993	27403912	+	ARHGEF3	0.0001	0.0001	5.6142	2.83374	0.776479	10.4659	11.7521	10.6951	27.9047	26.0513
878	1_M	34801722	34812755	+	ARHGEF4	0.0001	4.24282	0.802115	0.0001	1.55286	14.7074	14.6301	14.6078	1.94317	1.44739
879	6_M	43265644	43289321	+	ARHGEF5	8.09709	2.85875	15.6821	9.24994	5.68488	0.0332601	0.239936	0.0001	72.4819	82.3974
880	X_M	57231485	57338730	-	ARHGEF6	21.8906	21.2137	16.0404	18.4187	21.7387	2.36868	1.53505	4.85197	64.7156	83.3097
881	8_M	11728105	11835218	+	ARHGEF7	150.801	115.402	196.494	127.041	149.065	48.5835	48.8786	52.1706	51.3295	55.6303
882	X_M	95048935	95166540	-	ARHGEF9	22.8635	22.0622	18.4464	15.5851	18.6332	23.5207	27.7602	28.3807	17.8116	24.6492
883	8_M	14911663	15001086	+	ARHGEF10	57.4018	33.9418	52.9331	44.3937	30.2789	0.220433	0.144001	0.208782	47.0112	53.9116
884	4_M	140514485	140665906	-	ARHGEF10L	29.1874	36.4875	33.6847	29.281	24.8442	12.3388	12.1358	12.208	8.9598	14.88
885	3_M	87617559	87738040	+	ARHGEF11	68.1038	55.1554	36.8928	70.841	46.5829	47.8125	48.0632	54.2575	97.4773	99.8631
886	9_M	42963842	43105719	-	ARHGEF12	243.227	173.103	159.601	151.6	151.394	179.956	231.249	225.744	501.848	507.84
887	4_M	154278470	154299896	-	ARHGEF16	0.0001	0.0001	0.0001	1.41692	0.0001	4.2966	3.02203	4.79979	11.6585	11.8498
888	7_M	100869746	100932162	-	ARHGEF17	387.678	382.206	662.249	456.786	417.252	49.3374	41.3882	54.9232	77.3785	89.6687
889	8_M	3393008	3456601	+	ARHGEF18	54.483	89.9457	42.5069	45.3383	62.1105	90.9427	82.3597	90.829	96.8297	91.5398
890	4_M	141242884	141257563	+	ARHGEF19	14.5937	22.0622	8.82226	24.086	10.8694	29.2494	26.478	26.7636	16.3003	17.8651
891	10_M	127182521	127190084	-	ARHGEF25	21.4041	24.6079	24.0605	30.2256	29.5025	18.7835	17.2203	18.2598	10.2552	19.629
892	3_M	62338777	62462222	+	ARHGEF26	2.43237	2.54573	1.60413	3.30601	0.0001	47.0414	46.0485	45.8057	10.0933	10.1764
893	3_H	154024401	154121211	-	ARHGEF26-AS1	0.0001	0.0001	0.0001	0.0001	0.0001	0.49585	0.575706	0.626147	0.0001	0.135783
894	13_M	97898595	98206166	-	ARHGEF28	4.86465	20.3651	4.81219	4.72283	10.093	9.63969	8.15452	8.03437	61.2067	57.8012
895	17_M	80307407	80388690	+	ARHGEF33	0.0001	0.0001	0.0001	2.36146	0.0001	0.16535	0.0480672	0.313123	0.485867	0.634506
896	7_H	144258996	144286004	-	ARHGEF34P	0.000100001	14.7284	0.000100972	0.0001	0.000149182	0.249481	0.0001	0.0001	10.8583	15.0336
897	7_H	144186083	144195699	-	ARHGEF35	6.0103	9.56649	6.77449	0.667969	9.0665	0.103142	0.0480672	0.0001	32.4773	33.9431
898	18_M	61493794	61536537	-	ARHGEF37	0.0001	2.54573	5.6142	4.72283	6.21114	10.6312	14.4862	10.3299	3.99418	9.67885
899	4_M	43496144	43508748	-	ARHGEF39	0.558171	0.0001	3.20816	3.95292	1.69883	18.395	17.9858	18.6612	35.4474	33.8892
900	14_M	51984833	52006248	+	ARHGEF40	232.039	167.163	249.426	202.133	195.648	26.2198	27.7252	32.7098	34.3903	46.2871
901	4_M	133679008	133756770	-	ARID1A	145.45	89.9457	156.562	96.3948	111.022	63.0149	63.0644	76.0825	298.584	300.353
902	17_M	4995074	5347657	+	ARID1B	114.803	63.6409	81.0036	74.1469	103.259	0.550934	0.144001	0.0001	152.91	168.017
903	15_M	96287522	96405464	+	ARID2	35.5736	33.9758	18.4675	30.5889	31.2153	46.6974	40.4127	46.0097	79.4457	80.3038
904	10_M	79927043	79955019	+	ARID3A	25.2957	16.1224	16.0404	26.4474	16.3041	18.6183	21.0097	20.2944	19.5387	22.9306
905	9_M	57790505	57834235	-	ARID3B	5.3511	16.1224	4.81219	4.25056	10.8694	23.1902	16.6447	20.2944	33.1402	25.5991
906	4_M	41723836	41731143	-	ARID3C	0.0001	0.0001	0.0001	0.0001	0.0001	0.0551834	0.0001	0.0522706	0.269971	0.226239
907	12_M	71015967	71099352	+	ARID4A	26.7551	18.6681	24.0605	26.9197	23.2915	44.5626	59.7672	43.7708	17.9196	23.8351
908	13_M	14063784	14199604	+	ARID4B	93.8859	56.8525	94.6378	97.2883	135.867	81.4034	118.018	88.1689	93.9145	113.104
909	1_M	36307733	36324030	+	ARID5A	38.43	30.5477	58.5472	56.6728	52.0175	8.92361	7.86671	6.93878	18.2973	22.4331
910	10_M	68095593	68278727	-	ARID5B	77.3464	60.2467	51.329	34.9483	45.8065	1.87293	0.67164	0.521806	41.5601	44.3686
911	9_M	59388554	59486375	-	ARIH1	82.7747	89.0972	73.0413	60.5011	93.1656	70.7271	78.1386	76.8473	109.568	110.468
912	9_M	108602943	108653682	-	ARIH2	98.7504	122.19	70.5774	107.206	115.681	122.285	126.442	121.036	84.5765	77.9267
913	3_H	48917788	48919386	-	ARIH2OS	0.486555	0.0001	0.0001	0.472373	0.0001	0.6611	0.480203	0.365294	0.378975	0.407677
914	10_M	88731414	88743203	+	ARL1	71.0225	82.3088	50.527	68.9519	83.8491	80.5871	70.7996	77.9434	56.403	60.5601
915	19_M	6134389	6141138	-	ARL2	48.2305	30.328	72.827	97.4111	100.653	69.2101	64.313	63.9388	142.216	136.691
916	11_H	65014113	65040573	+	ARL2-SNX15	7.20299	18.5052	0.991871	2.16453	9.51991	3.67781	15.0689	16.7246	29.0081	29.0247
917	8_M	94666600	94674458	+	ARL2BP	46.6997	60.2467	49.725	42.9769	65.9924	101.904	101.259	85.1424	59.8574	58.9319
918	19_M	46531109	46573183	-	ARL3	27.728	41.5787	35.2887	58.0897	48.1356	36.1899	35.16	36.7282	55.8093	52.0121
919	12_M	40033291	40037988	-	ARL4A	9.24274	37.336	21.6545	34.0037	42.701	10.6863	11.3203	11.4776	36.9184	35.5039
920	1_M	88698226	88702192	-	ARL4C	405.706	285.111	256.645	328.229	243.784	354.06	406.303	378.002	452.012	441.474
921	11_M	101665541	101667833	+	ARL4D	6.81047	12.7283	12.8323	7.55647	4.65838	9.74986	12.4236	9.86034	5.88328	8.59338
922	2_M	52397951	52424875	-	ARL5A	39.4029	50.9127	44.9129	53.3669	49.6884	65.9349	68.6411	64.0661	60.0193	61.9622
923	2_M	15055362	15079192	+	ARL5B	56.4288	28.002	36.8928	28.3365	27.9498	45.9396	49.5022	43.7712	42.3698	45.5445
924	16_M	59612949	59639410	-	ARL6	4.86465	8.48553	7.21823	2.36146	6.21114	10.1354	9.73743	8.24305	12.8999	12.7091
925	7_M	118118890	118129626	-	ARL6IP1	89.0213	87.4001	82.6076	85.4815	83.8491	407.216	377.925	410.13	580.632	527.198
926	5_M	124116108	124118196	+	ARL6IP4	112.371	117.099	145.967	158.212	154.5	99.1502	145.292	150.773	149.294	147.669
927	6_M	97210792	97233316	+	ARL6IP5	106.047	151.041	62.5572	83.1201	79.9672	61.8587	64.5159	59.8397	58.2382	62.8215
928	2_M	53192084	53219222	+	ARL6IP6	20.9177	12.7283	16.0404	15.1128	6.21114	54.3122	64.0842	55.9791	50.304	50.2034
929	1_M	135146834	135156269	+	ARL8A	46.6997	54.4612	63.3593	57.6174	62.1105	50.6768	47.0082	50.7089	36.0548	41.8357
930	6_M	108783059	108823724	+	ARL8B	84.1568	76.369	73.7854	93.5101	93.942	80.9727	72.3346	72.5172	69.3029	65.309
931	5_M	77004055	77009479	+	ARL9	0.0001	0.0001	0.0001	0.0001	0.0001	0.0001	0.0001	0.0001	0.539841	1.35693
932	13_M	54575013	54581129	+	ARL10	14.5937	18.6681	4.81219	5.1951	4.65838	0.275517	0.0960343	0.208782	3.18457	6.24153
933	16_M	62793673	62847041	-	ARL13B	20.9177	8.48553	25.6646	14.6406	11.6458	30.6815	30.4113	28.6417	32.3306	32.9712
934	3_M	69222419	69223619	+	ARL14	0.0001	0.0001	0.0001	0.0001	0.0001	0.0001	0.0001	0.0001	1.56535	1.13079
935	2_M	106962529	106974398	-	ARL14EP	25.2957	28.002	22.4565	19.8356	24.0679	41.4228	36.5031	38.5541	24.1805	25.2372
936	13_M	113794508	114157462	+	ARL15	7.29692	3.39427	6.41622	7.55647	9.31665	3.52544	3.2139	4.74762	9.06775	9.90499
937	11_M	120464326	120467601	-	ARL16	27.2416	10.1826	35.2887	31.6424	36.4899	21.758	24.3194	25.7723	41.1286	39.3934
938	17_GL000258v2_alt_H	389590	1565776	+	ARL17A	9.55193	15.2739	8.72618	14.0892	10.1364	26.3365	29.2858	30.9459	29.9623	33.4617
939	17_GL000258v2_alt_H	389600	1565766	+	ARL17B	1.63675	0.0001	1.94648	3.39922	0.733171	5.55708	5.87737	5.86663	7.09732	10.0061
940	16_H	80828735	80892597	-	ARLNC1	0.0001	7.63699	0.802115	0.472373	0.776479	0.0551834	0.287903	0.365294	0.162022	0.0453278
941	3_M	19131402	19163096	-	ARMC1	39.8894	59.3981	41.7049	49.1165	47.3592	61.9138	57.848	55.3004	69.9506	61.7351
942	10_M	41914990	42018383	-	ARMC2	0.973009	0.0001	1.60413	2.36146	1.55286	4.13135	3.11796	2.39995	3.88624	5.74403
943	2_M	19199118	19310244	+	ARMC3	0.0001	0.0001	0.0001	0.0001	0.0001	0.110267	0.0001	0.0522706	0.269971	0.361922
944	7_M	128237357	128245101	+	ARMC5	33.079	16.971	38.4968	49.1165	46.5829	21.097	17.748	23.0073	34.5436	34.7351
945	8_M	70220193	70234423	-	ARMC6	27.2416	14.4253	50.527	33.5315	32.608	60.5913	55.5461	55.556	56.3491	43.2832
946	11_M	115475667	115490467	+	ARMC7	4.37819	3.39427	14.4364	17.4742	6.21114	21.3174	16.5008	20.3988	43.2875	45.4088
947	9_M	99478391	99568900	-	ARMC8	31.1382	54.3069	22.4565	20.3078	33.3844	47.7574	41.4437	42.2062	57.774	57.168
948	1_M	86154780	86278285	+	ARMC9	58.3747	50.9127	35.2887	48.6442	75.3089	36.0797	32.7616	35.3717	54.2981	53.4593
949	5_M	21646006	21662700	+	ARMC10	24.3228	37.336	22.4565	18.4187	25.6206	59.5722	54.7815	58.2459	56.382	59.367
950	17_M	28530861	28538976	+	ARMC12	0.0001	0.0001	0.0001	0.0001	0.0001	1.26702	0.383837	0.834829	0.431893	0.181011
951	X_M	134717938	134721913	+	ARMCX1	30.1603	31.3962	28.0706	32.1147	40.3718	0.110267	0.0001	0.0001	7.98827	9.40748
952	X_M	134804142	134809222	-	ARMCX2	44.754	59.3981	37.6948	37.7819	31.0553	57.8927	54.4428	81.647	1.34945	2.26149
953	X_M	134756552	134761457	+	ARMCX3	132.316	168.012	97.0439	100.122	119.563	79.9812	81.256	83.5763	36.2166	46.2681
954	X_M	134686519	134697773	+	ARMCX4	25.7822	19.5166	20.8525	23.6137	18.6332	0.0551834	0.144001	0.0522706	10.687	14.1571
955	X_M	135742692	135747327	+	ARMCX5	9.24274	12.735	12.8323	10.2956	6.21091	28.7956	32.4391	34.0171	33.5913	35.4609
956	X_H	102599348	102908105	+	ARMCX5-GPRASP2	16.2662	17.7112	19.5261	3.92489	0.536306	12.119	10.9303	12.0658	15.0321	12.7493
957	X_M	134748455	134751420	-	ARMCX6	27.2416	39.0331	20.0505	28.8087	32.608	51.6681	46.5762	57.9094	38.9692	37.5844
958	4_M	117213333	117251918	-	ARMH1	0.0001	0.0001	0.0001	0.0001	0.0001	0.110267	0.239936	0.365294	0.91766	0.904656
959	19_M	45818144	45998489	-	ARMH3	40.8623	20.3651	24.0605	18.891	32.608	33.9865	36.7429	35.3196	42.3698	43.8258
960	14_M	49681560	49783384	-	ARMH4	7.78337	5.09136	3.20816	2.83374	0.776479	0.385684	0.67164	0.469635	1.2415	1.22125
961	10_M	4432605	4455141	+	ARMT1	33.079	41.5787	12.0303	26.4474	26.397	36.5753	38.3256	37.5632	32.2766	31.6142
962	3_M	95434390	95497240	+	ARNT	45.7268	43.2758	33.6847	41.0878	48.912	42.7999	44.1776	43.145	54.1361	61.3742
963	7_M	84246275	84410039	-	ARNT2	9.24274	8.48553	6.41622	9.44556	16.3041	0.16535	0.0001	0.156612	74.7003	79.5558
964	7_M	113207465	113314127	+	ARNTL	24.3228	25.4564	36.8928	25.0306	10.8694	11.2371	11.1285	9.75599	4.64187	5.47266
965	6_M	146805530	146833530	+	ARNTL2	34.0519	13.5768	12.8323	22.6692	9.31665	4.68219	4.22121	10.2255	171.045	144.053
966	5_M	145083869	145108757	+	ARPC1A	146.423	134.07	136.343	193.159	162.264	324.181	298.37	273.538	179.842	167.655
967	5_M	145114256	145128187	+	ARPC1B	305.98	268.14	401.007	410.405	368.004	342.729	337.017	293.564	252.545	247.984
968	1_M	74236517	74268210	+	ARPC2	493.815	452.423	531.113	597.114	577.23	329.45	284.184	322.722	287.924	254.073
969	5_M	122391878	122406182	+	ARPC3	122.101	130.676	133.937	141.21	149.841	74.0327	70.5113	69.8038	96.8307	79.1478
970	6_M	113378113	113390448	+	ARPC4	239.496	276.361	252.815	357.976	379.899	184.67	178.814	181.556	148.098	129.665
971	3_H	9792548	9836357	+	ARPC4-TTLL3	7.32411	8.81732	0.0832553	12.7511	9.88791	3.36746	3.17129	3.01033	1.43046	2.21219
972	1_M	152766542	152775581	+	ARPC5	452.403	420.029	369.729	484.08	458.84	125.755	138.385	131.575	176.658	171.503
973	2_M	39008139	39015873	+	ARPC5L	57.4018	43.2758	80.2016	86.426	63.6632	74.8033	73.2939	86.1337	52.355	42.1072
974	7_M	79925359	79935265	-	ARPIN	39.777	55.9057	42.7343	32.6359	17.9417	49.7654	55.9044	61.9834	32.1131	50.5051
975	9_M	75037614	75060314	+	ARPP19	171.719	146.798	116.292	119.485	92.3893	116.06	112.675	103.298	157.602	165.305
976	7_M	99535486	99606772	+	ARRB1	20.4312	25.4564	31.2787	14.1683	34.9372	80.4758	93.442	67.5083	322.763	455.675
977	11_M	70432580	70440829	+	ARRB2	10.2156	10.1826	6.41622	4.25056	5.43476	36.961	37.1746	37.2499	25.6918	25.0111
978	2_M	24925352	24935282	-	ARRDC1	21.8906	12.7283	24.0605	21.7247	16.3041	24.5672	21.8252	26.0333	24.6123	26.6393
979	9_H	137615332	137618896	-	ARRDC1-AS1	8.75628	8.48553	9.62428	16.5297	11.6458	14.3769	10.8407	12.6775	7.7184	5.74403
980	8_M	70835138	70839721	-	ARRDC2	68.1038	68.7321	46.517	77.9251	66.7687	32.224	37.7503	39.5973	20.0245	21.4833
981	13_M	80883384	80896044	+	ARRDC3	31.1332	22.0622	23.2585	28.8087	26.397	38.3382	26.8137	41.8931	49.0628	124.874
982	5_H	91380347	91420716	+	ARRDC3-AS1	0.0001	3.39427	0.802115	0.0001	0.0001	1.59752	1.39115	2.2956	1.51138	1.35693
983	7_M	68736994	68749239	-	ARRDC4	13.1344	22.0622	9.62428	9.91783	8.54027	0.0551834	0.287903	0.104441	11.9824	19.7194
984	15_M	89472476	89477425	-	ARSA	34.5384	17.8195	31.2787	33.5315	26.397	15.148	15.1577	14.5557	44.9067	50.6557
985	13_M	93771679	93943017	+	ARSB	74.4277	70.4292	77.7955	57.1451	60.5577	14.9828	14.3902	19.8249	38.7536	42.7855
986	X_H	2903970	2929376	-	ARSD	13.6208	18.2997	21.6545	31.2573	14.883	54.5327	55.3062	59.2659	25.5299	33.5139
987	11_M	109473374	109573330	+	ARSG	13.6396	7.63699	8.89701	4.72283	17.0804	1.15685	0.816722	1.61739	3.83351	3.61832
988	18_M	60912240	60917769	+	ARSI	60.8069	40.7302	39.2988	52.8947	67.5451	0.0551834	0.0001	0.0001	33.4641	25.4633
989	3_M	126363852	126440375	+	ARSJ	41.3487	56.8525	29.6746	27.3919	29.5025	1.10177	0.719607	0.782658	51.3294	47.5793
990	13_M	76060422	76098661	-	ARSK	18.4854	11.8797	12.8323	12.7515	15.5277	16.0844	17.9398	17.9468	18.7291	20.5787
991	7_M	102096879	102100230	-	ART5	0.0001	0.0001	0.0001	0.0001	0.0001	0.0001	0.191969	0.0522706	15.2208	32.8356
992	4_M	117926160	117929764	-	ARTN	0.486555	0.0001	1.60413	0.0001	0.776479	1.87293	1.63098	2.6608	0.485867	0.0001
993	8_M	124722139	124734124	+	ARV1	3.89174	2.54573	5.6142	7.08419	13.1986	24.8427	26.2862	23.6855	21.158	19.9908
994	16_M	18348182	18407075	+	ARVCF	1.45946	1.69719	1.60413	8.50101	4.65838	8.86852	11.6561	8.92127	9.55352	12.0307
995	X_M	93286507	93298356	+	ARX	0.0001	0.0001	0.0001	0.0001	0.0001	0.275517	0.0960343	0.208782	0.162022	0.181011
996	19_M	46707443	46741096	+	AS3MT	0.0001	0.000419248	0.00622782	0.0001	0.0001	24.7228	24.6401	24.0904	11.9267	17.7594
997	8_M	41340646	41374698	-	ASAH1	33.079	48.3671	41.7049	40.6156	32.608	23.2453	24.8951	31.0415	29.2001	30.981
998	19_M	31984651	32103141	-	ASAH2	1.44035	0.0001	0.0001	0.0001	1.55286	2.33313	2.09518	2.52908	2.5173	2.21694
999	10_H	50739688	50757187	+	ASAH2B	10.7212	3.39427	8.02025	4.72283	11.6458	5.9296	6.82693	6.44447	11.1923	12.5727
1000	15_M	64086840	64382920	-	ASAP1	107.02	84.0059	56.9431	52.4224	65.216	75.0236	70.7512	61.7179	233.874	241.525
1001	8_H	130082738	130084769	-	ASAP1-IT2	0.0001	0.0001	0.0001	1.88919	0.0001	0.275517	0.0001	0.0522706	0.215996	0.588061
1002	12_M	21111756	21270172	+	ASAP2	89.5078	77.2175	84.2116	64.7015	64.4396	88.7389	88.0203	79.508	224.857	222.385
1003	4_M	136206365	136246574	+	ASAP3	16.0531	15.2739	18.4464	20.3078	17.0804	13.4404	17.2203	16.7468	26.2856	31.1166
1004	1_M	91540565	91559591	+	ASB1	122.101	104.371	97.8459	83.5924	83.0727	51.4477	43.6979	48.1538	104.441	84.7565
1005	12_M	103321142	103356002	-	ASB2	0.0001	0.0001	0.0001	0.0001	0.0001	0.49585	0.0001	0.0001	0.485867	0.271467
1006	11_M	30954398	31102705	+	ASB3	26.7488	0.775035	16.0404	24.5557	24.0679	29.7962	28.6033	31.6635	12.0349	13.4289
1007	6_M	5383386	5433022	+	ASB4	0.0001	0.0001	0.0001	0.0001	0.0001	0.16535	0.0001	0.0001	1.56535	0.768972
1008	2_M	30823098	30828301	-	ASB6	60.5958	67.0549	96.8378	61.4697	65.2516	53.9582	49.5387	50.3738	33.6093	27.7138
1009	7_M	66644567	66689562	-	ASB7	15.5666	11.0312	15.2384	17.9465	18.6332	18.1225	16.213	17.9468	24.9362	28.3127
1010	15_M	98134640	98165579	-	ASB8	22.377	20.3651	20.0505	29.281	22.5151	19.0038	15.8772	19.3033	18.4592	20.6692
1011	X_M	164497903	164539753	+	ASB9	0.0001	0.0001	0.0001	0.0001	0.0001	7.43635	8.34638	6.10406	6.69289	7.46011
1012	15_H	92795484	92797109	+	ASB9P1	0.0001	0.0001	0.0001	0.0001	0.0001	0.0551834	0.191969	0.417464	0.162022	0.409743
1013	13_M	3634032	3651780	+	ASB13	6.81047	3.39427	17.6444	16.5297	13.1986	43.791	46.7678	36.1023	20.6182	25.5087
1014	14_M	26894604	26915258	+	ASB14	0.0001	0.0001	2.40614	0.0001	0.0001	0.275517	0.767574	0.730488	0.269971	1.13079
1015	11_M	102268823	102278062	+	ASB16	3.40528	5.09136	0.802115	0.0001	0.0001	3.14835	3.26308	6.97942	1.76577	1.88301
1016	17_H	44175974	44186718	-	ASB16-AS1	3.89174	1.69719	3.20816	2.36146	1.55286	14.5887	13.6695	14.3064	5.14312	5.12748
1017	1_M	89952591	90014667	-	ASB18	0.0001	0.0001	0.0001	0.0001	0.0001	0.6611	0.33587	0.678317	0.269971	0.0001
1018	10_M	60002805	60099991	+	ASCC1	10.7021	8.48553	12.8323	8.50101	17.8568	37.4017	36.8867	36.4152	73.8901	75.3944
1019	11_M	4637793	4683387	+	ASCC2	41.8353	59.3981	46.517	47.6997	68.3216	54.5326	51.1326	54.0488	48.4693	41.9719
1020	10_M	50592669	50851203	+	ASCC3	108.966	106.917	87.4197	53.3669	57.4522	122.451	124.235	126.201	87.8694	84.8474
1021	7_M	109727465	109731733	-	ASCL3	0.0001	0.0001	0.0001	0.0001	0.0001	0.0551834	0.239936	0.156612	0.0001	0.0905556
1022	1_M	136050804	136051371	+	ASCL5	0.0001	0.0001	0.0001	0.0001	0.0001	0.0001	0.144001	0.626147	0.0540741	0.0905556
1023	1_M	53348329	53352753	-	ASDURF	3.48489	3.81259	0.000100066	1.37186	0.000101689	1.96772	0.886514	0.334964	1.23528	1.38211
1024	10_M	53596961	53609216	+	ASF1A	22.377	10.1826	12.0303	26.9197	23.2915	44.838	42.499	42.5191	35.2992	31.7952
1025	8_M	83955694	83970196	+	ASF1B	3.40528	1.69719	4.01017	0.472373	3.10562	136.387	130.998	120.305	53.1646	46.2681
1026	11_M	70054124	70057896	+	ASGR1	0.973009	0.0001	0.0001	0.0001	0.0001	1.10177	0.479772	0.626147	0.377919	0.588061
1027	3_M	88965812	89079376	+	ASH1L	100.21	67.035	74.5875	57.6174	60.5577	115.069	136.131	154.894	152.693	160.242
1028	1_H	155562042	155563945	+	ASH1L-AS1	0.486555	0.0001	0.0001	0.944646	0.0001	3.58052	2.97406	4.01723	1.40343	1.99012
1029	8_M	25816001	25847695	-	ASH2L	27.2416	42.4273	28.0706	20.3078	31.0553	37.5119	36.8869	37.5628	26.2315	26.594
1030	15_M	99670377	99701131	+	ASIC1	1.94592	0.0001	1.60413	0.472373	6.21114	21.1522	21.3934	22.903	15.5986	26.6844
1031	11_M	80880163	81968397	-	ASIC2	0.0001	0.0001	0.0001	0.0001	0.0001	0.0551834	0.0001	0.0001	5.39751	3.84446
1032	5_M	24413451	24417835	+	ASIC3	0.486555	0.0001	2.40614	0.0001	0.0001	5.2881	3.30983	5.11282	0.647789	0.768972
1033	1_M	75450510	75474341	+	ASIC4	0.0001	0.0001	0.0001	0.0001	0.0001	0.991601	0.623673	1.14785	0.269971	0.135783
1034	5_M	130011258	130024382	-	ASL	26.7551	14.4253	41.7049	32.1147	43.4773	54.3121	54.3949	53.2662	35.893	33.8756
1035	X_H	1403139	1453763	-	ASMTL	23.3499	11.0312	28.8726	29.7533	24.0679	94.4135	94.3975	98.184	12.3062	16.9153
1036	X_H	1400531	1415422	+	ASMTL-AS1	1.45946	3.39427	0.802115	5.66737	5.43476	1.76277	3.3578	4.48677	5.34354	6.42245
1037	8_M	85017929	85025288	-	ASNA1	84.6432	125.585	71.3794	104.845	107.917	129.116	129.224	130.583	73.3509	63.7261
1038	6_M	7675165	7693210	-	ASNS	48.1591	61.4885	28.0706	32.3431	34.9372	38.6071	30.0381	29.8767	47.9565	52.1428
1039	1_M	53344617	53352753	-	ASNSD1	49.5387	37.7662	29.6746	63.3295	54.3467	81.4844	72.1681	72.4963	46.3165	42.6246
1040	4_M	9449085	9669345	-	ASPH	482.562	369.965	296.635	287.614	298.906	32.3891	31.9942	28.845	252.377	225.872
1041	7_M	126945987	126949583	-	ASPHD1	1.94592	0.0001	0.0001	2.36146	6.21114	22.5843	36.7429	42.6756	40.4267	42.2881
1042	5_M	112384354	112395371	-	ASPHD2	17.9988	11.8797	18.4464	26.9197	34.1608	2.28788	3.08255	2.68141	0.785531	1.72591
1043	1_M	139454773	139494089	+	ASPM	15.0802	0.0001	1.60413	4.25056	5.43476	267.154	266.07	314.633	96.1814	96.5605
1044	6_M	86628174	86629705	+	ASPRV1	1.45946	18.6681	1.60413	0.472373	0.776479	1.37718	0.623673	1.82607	0.485867	0.181011
1045	11_M	120672973	120709447	+	ASPSCR1	11.1886	8.48553	16.0404	21.7247	27.9498	26.385	21.2495	24.8333	27.4189	25.3728
1046	19_M	9111719	9135567	-	ASRGL1	0.0001	0.0001	0.0001	0.944646	0.0001	30.7916	32.282	37.2501	58.8859	46.2681
1047	2_M	31470270	31520671	+	ASS1	0.973009	22.0622	2.40614	1.88919	3.882	12.7794	11.6561	8.03437	8.20417	16.5535
1048	9_M	105395362	105405757	+	ASTE1	7.78337	8.48553	6.41622	10.8624	6.98751	12.9917	9.55271	12.4552	8.39734	7.1327
1049	4_M	65380803	66404484	-	ASTN2	5.3511	9.33408	0.802115	3.77828	1.55286	24.1266	24.5593	28.12	7.61045	7.37223
1050	2_M	153345830	153404008	+	ASXL1	89.5078	88.2486	73.7854	63.7569	61.3341	127.561	129.321	134.587	349.506	335.313
1051	12_M	3426857	3506850	+	ASXL2	72.4818	72.1263	37.6948	34.9483	52.0175	109.396	110.756	116.132	98.6648	101.672
1052	19_M	32672563	32712299	-	ATAD1	42.3217	63.6409	52.1311	44.3937	41.1482	61.7491	62.6932	60.988	66.2263	64.2231
1053	15_M	58094047	58135083	-	ATAD2	16.5396	5.09136	2.40614	6.61192	10.8694	146.852	137.954	142.687	133.964	116.778
1054	12_M	4917353	5047395	+	ATAD2B	16.5396	8.48553	7.21823	12.2792	10.093	34.4273	35.0642	38.3453	29.6318	29.8504
1055	4_M	155740640	155761099	-	ATAD3A	67.378	74.6248	73.9265	78.2963	93.7813	118.755	121.381	123.001	88.8642	75.4541
1056	1_H	1471755	1496205	+	ATAD3B	35.2643	42.4744	57.6042	55.3571	24.2285	94.1943	84.7307	102.531	128.165	94.6659
1057	1_H	1449689	1470159	+	ATAD3C	0.0001	0.0001	0.0001	0.0001	0.0001	0.665634	0.62835	0.315523	7.2892	8.66651
1058	11_M	80089400	80135792	+	ATAD5	3.89174	4.24282	0.802115	0.944646	3.882	35.1984	31.0828	32.2415	30.2256	32.0214
1059	17_M	35897596	35910076	-	ATAT1	4.86465	0.0001	4.01017	12.7515	9.31665	14.2667	10.361	15.9643	13.3317	17.8651
1060	10_M	81204504	81230787	-	ATCAY	0.0001	0.0001	0.0001	0.0001	0.0001	0.0551834	0.0001	0.104441	0.377919	0.678517
1061	7_M	130391494	130520370	-	ATE1	33.5655	25.4564	17.6444	18.891	22.5151	54.037	53.0997	51.2839	51.4114	58.1119
1062	10_H	121928312	121951966	+	ATE1-AS1	0.0001	0.0001	0.802115	0.472373	0.776479	0.0551834	0.0001	0.0001	0.565846	0.458004
1063	15_M	100227859	100261249	+	ATF1	24.8093	18.6681	11.2283	14.1683	14.7513	24.6224	20.8658	18.7293	33.4641	30.9811
1064	2_M	73816509	73892640	-	ATF2	48.1591	41.5787	28.0706	24.5583	24.0679	87.3623	107.88	78.5684	62.4476	63.9974
1065	1_M	191170297	191183334	-	ATF3	8.26983	10.1826	7.21823	9.44556	15.5277	6.16944	5.22852	5.37367	6.20712	9.09089
1066	15_M	80255184	80257546	+	ATF4	375.059	439.546	393.79	493.998	557.438	225.021	226.413	221.046	173.146	165.172
1067	7_M	44812256	44816659	-	ATF5	38.9165	21.2137	16.0404	42.9769	38.0427	101.573	100.155	124.53	128.783	112.526
1068	1_M	170704457	170867772	-	ATF6	79.7787	54.3069	68.9734	51.4778	83.0727	88.7394	84.3264	86.238	55.3236	56.173
1069	17_M	34647146	34655075	+	ATF6B	84.6432	72.9748	41.7049	67.0628	85.4018	65.1643	57.1769	70.3255	95.9655	102.398
1070	15_M	102525946	102625465	-	ATF7	54.9695	39.8816	53.734	42.9769	31.0553	37.1089	34.4121	39.2847	60.9709	64.7174
1071	6_M	136518851	136607380	+	ATF7IP	101.669	89.9457	64.1613	55.7283	45.0301	169.216	178.15	142.53	41.8839	43.7807
1072	16_M	10192906	10243052	+	ATF7IP2	0.973009	5.9399	0.0001	0.0001	0.0001	3.02969	2.35049	2.81731	13.1158	13.0257
1073	19_M	6241668	6262305	+	ATG2A	37.9436	28.8506	39.2988	32.1147	27.1734	50.126	41.7795	54.4662	42.2079	39.8006
1074	12_M	105613540	105685242	-	ATG2B	55.9424	48.3671	56.9431	49.1165	51.2411	40.211	48.7347	49.3534	10.0933	10.9905
1075	16_M	45158829	45188539	+	ATG3	49.6185	54.3069	38.4968	50.061	71.4271	131.702	124.141	121.922	70.9221	63.8617
1076	X_M	140956907	141164271	+	ATG4A	5.83756	22.0622	9.62428	15.5851	11.6458	18.1776	20.0504	17.2164	20.8881	18.6756
1077	1_M	93755033	93789530	+	ATG4B	44.7539	61.9438	51.329	51.4778	44.2537	79.5961	68.8325	80.1873	64.1759	56.3992
1078	4_M	99193934	99259788	+	ATG4C	8.75628	10.1826	7.21823	8.50101	6.98751	18.3979	16.8366	20.0336	9.87736	10.9
1079	9_M	21265285	21274838	+	ATG4D	20.5928	23.9132	26.8137	26.5469	22.855	31.8154	28.561	27.6108	13.4765	13.8868
1080	10_M	44268339	44364300	+	ATG5	46.2133	36.4875	44.9129	33.5315	48.912	52.3841	50.6534	47.5795	70.2749	71.2791
1081	6_M	114643097	114860615	+	ATG7	37.4603	49.0862	41.4956	73.9075	50.5357	20.919	19.0746	20.3112	51.462	50.2803
1082	1_M	75180861	75192011	-	ATG9A	98.7504	84.0059	114.688	137.432	123.444	87.1965	81.3529	82.0122	92.835	101.853
1083	5_M	24384181	24392144	-	ATG9B	0.0001	3.39427	0.0001	0.0001	0.0001	1.72907	1.07803	0.967045	0.349323	0.526615
1084	13_M	90935349	91223988	-	ATG10	3.89174	12.7283	6.41622	7.08419	3.10562	7.54652	7.72281	7.93002	14.6271	15.7846
1085	18_M	46732417	46741580	-	ATG12	66.1579	60.2467	59.3492	72.7301	62.1105	58.7333	52.716	50.4307	51.551	49.3766
1086	2_M	91674612	91710593	-	ATG13	102.156	127.282	129.926	116.179	111.022	115.621	103.945	102.254	54.406	59.158
1087	14_M	47540893	47568435	-	ATG14	24.8093	32.2448	27.2686	24.086	29.5025	30.5163	24.5113	34.0153	21.2659	22.4331
1088	1_M	87756011	87792429	+	ATG16L1	31.1332	20.3651	33.6847	25.5028	23.2915	42.8547	40.1006	47.6841	66.3343	58.8419
1089	7_M	101289616	101302089	-	ATG16L2	14.5937	21.2137	9.62428	11.3346	15.5277	5.2881	6.7155	6.88661	7.98827	7.86974
1090	15_M	101284301	101290935	+	ATG101	105.074	159.526	131.531	158.211	171.58	32.7196	33.0974	34.0677	73.1345	62.1888
1091	1_M	71557156	71579404	+	ATIC	58.3747	48.3671	32.8827	85.9538	56.6758	219.783	198.2	213.065	160.411	151.287
1092	12_M	69893105	69964086	+	ATL1	2.43237	6.78845	4.81219	6.61192	6.21114	0.991601	1.24725	1.30436	5.61341	7.46269
1093	17_M	79848390	79896124	-	ATL2	22.377	39.0331	8.82226	20.3078	16.3041	90.6122	83.9896	83.8904	67.5212	64.6306
1094	19_M	7494040	7538610	+	ATL3	141.072	85.703	108.272	127.986	138.972	84.8836	84.9029	77.3174	151.016	157.892
1095	9_M	53437122	53536672	-	ATM	73.4548	67.035	52.1311	58.5619	38.8191	89.6202	127.307	139.765	179.035	193.983
1096	8_M	116943393	116960446	+	ATMIN	60.3205	78.0661	69.7755	46.2828	82.2963	136.548	126.92	127.452	82.3101	75.2148
1097	6_M	124742544	124756488	-	ATN1	153.72	111.159	170.829	126.569	104.811	257.172	231.052	272.232	157.497	144.326
1098	10_M	63099785	63101282	+	ATOH7	0.0001	0.0001	0.0001	0.0001	0.0001	0.550934	0.575706	0.678317	0.108048	0.361922
1099	6_M	72206177	72235578	-	ATOH8	48.6456	39.8816	83.4096	72.7301	72.2034	0.16535	0.0960343	0.260953	1.78125	1.26648
1100	11_M	55446637	55461209	-	ATOX1	32.1061	39.8816	45.7149	73.2024	55.123	21.4826	21.6813	23.9464	34.9214	30.9811
1101	3_M	101576219	101604708	-	ATP1A1	376.508	257.109	375.345	324.923	319.092	316.734	330.264	334.3	229.122	248.168
1102	1_H	116392865	116418623	-	ATP1A1-AS1	1.46654	0.0001	0.0001	2.83374	0.0001	3.47638	2.87952	3.86131	2.2673	2.30681
1103	7_M	24978169	25005938	-	ATP1A3	0.0001	0.0001	0.0001	0.0001	0.776479	7.76685	7.77078	6.46925	10.3092	12.89
1104	1_M	164437099	164458356	-	ATP1B1	14.1073	21.2137	24.8626	16.0574	10.093	0.886463	0.911476	0.944006	76.8592	118.226
1105	11_M	69599728	69605961	-	ATP1B2	0.0001	0.0001	0.0001	0.0001	0.0001	0.6611	0.815542	0.782658	0.0540741	0.0905556
1106	9_M	96332656	96364432	-	ATP1B3	142.531	197.711	133.937	168.602	166.922	208.105	215.373	194.283	131.319	121.708
1107	7_M	126445860	126463074	-	ATP2A1	0.0001	0.0001	0.0001	0.0001	0.0001	4.13135	2.39846	4.64327	1.07958	0.995111
1108	16_H	28878957	28879922	-	ATP2A1-AS1	0.973009	2.54573	0.0001	0.0001	0.0001	2.47885	1.58302	1.61739	1.02561	0.633289
1109	5_M	122453513	122502226	-	ATP2A2	453.377	366.572	384.164	255.971	308.999	400.575	393.485	459.417	685.471	642.081
1110	11_M	72961169	72993044	+	ATP2A3	0.973009	0.0001	1.60413	0.0001	0.0001	4.18644	5.56429	3.70421	9.98531	13.8398
1111	10_M	98914642	99026144	+	ATP2B1	158.097	165.549	137.947	106.734	181.672	5.89402	5.13259	5.26933	84.0378	83.0831
1112	12_H	89708955	89711953	+	ATP2B1-AS1	1.45946	0.0001	4.01017	6.13965	1.55286	0.220433	0.239936	0.365294	1.61932	0.678517
1113	6_M	113743831	114042081	-	ATP2B2	0.486555	0.0001	3.20816	1.41692	0.0001	0.0001	0.0001	0.0001	0.269971	0.181011
1114	X_M	73503086	73573271	+	ATP2B3	0.0001	0.0001	0.0001	0.0001	0.0001	0.0551834	0.0001	0.0522706	0.431893	0.859428
1115	1_M	133702674	133753748	-	ATP2B4	328.844	226.56	279.1	232.359	220.492	461.351	438.539	406.219	103.036	127.178
1116	9_M	105411362	105521258	-	ATP2C1	172.692	127.282	135.541	115.707	118.01	205.028	184.427	192.679	196.652	193.087
1117	8_M	119700009	119757719	+	ATP2C2	0.486555	5.9399	0.0001	0.0001	0.0001	0.0551834	0.0001	0.104441	0.0540741	0.135783
1118	16_H	84459259	84467362	-	ATP2C2-AS1	0.486555	0.0001	2.40614	1.41692	0.0001	0.771267	1.19928	1.25219	0.431893	0.316695
1119	18_H	46084144	46104234	-	ATP5F1A	237.39	334.327	266.269	273.917	309.776	678.275	660.537	693.154	326.959	304.516
1120	12_H	56638175	56646069	-	ATP5F1B	323.006	356.388	350.481	379.235	363.346	637.039	580.738	608.257	760.981	722.604
1121	10_H	7788104	7807800	+	ATP5F1C	85.6161	93.3399	67.3693	123.263	76.0853	136.443	138.915	115.61	76.6979	82.8574
1122	19_H	1241750	1244826	+	ATP5F1D	40.3758	85.703	68.1713	70.3688	76.0853	88.7394	82.1669	94.6897	74.2679	74.4898
1123	20_H	59028678	59032368	-	ATP5F1E	71.9652	83.1574	97.8459	141.793	124.997	71.2807	81.5529	79.1287	115.252	100.476
1124	1_H	28236091	28238106	+	ATP5IF1	54.9695	50.9127	56.9431	80.2865	79.9672	77.3371	89.4588	109.61	51.9231	46.5395
1125	17_H	48892786	48895871	+	ATP5MC1	17.026	28.002	28.0706	30.2256	24.8442	56.0755	53.8667	67.4566	117.989	103.708
1126	12_H	53665160	53676729	-	ATP5MC2	45.2404	53.4583	54.5371	54.3115	55.8994	55.1936	52.3807	68.2924	98.7727	102.26
1127	2_H	175176258	175181763	-	ATP5MC3	117.722	121.342	127.52	115.235	124.997	369.504	484.684	303.369	185.564	166.891
1128	10_H	103389051	103396514	-	ATP5MD	26.2687	45.8214	50.527	32.1147	76.0853	74.3076	83.367	93.9593	115.343	91.9934
1129	4_H	672436	674339	-	ATP5ME	26.2687	66.1865	48.121	63.7569	48.912	37.1263	51.0851	62.5526	57.3206	48.8009
1130	7_H	99458161	99466202	-	ATP5MF	43.2946	85.6275	54.5371	51.0018	52.7939	142.335	146.539	150.72	89.0568	77.5644
1131	7_H	99416739	99466202	-	ATP5MF-PTCD1	0.00687364	10.9094	3.82532	2.8017	0.000100032	0.905566	0.593032	0.677717	0.279196	0.82297
1132	11_H	118401389	118409848	+	ATP5MG	52.0507	75.5204	72.9834	78.8697	65.216	107.191	101.449	124.373	232.52	190.862
1133	22_H	42639803	42640602	-	ATP5MGL	0.0001	0.0001	0.0001	0.0001	0.0001	0.110267	0.0960343	0.208782	0.108048	0.271467
1134	12_M	111961374	111967010	-	ATP5MPL	22.377	22.9108	30.4767	51.0056	32.608	44.6727	43.794	50.8662	28.1746	22.8401
1135	1_H	111449121	111461904	+	ATP5PB	73.9412	80.6117	74.5875	81.7033	89.2837	172.576	167.965	162.511	96.8297	82.639
1136	17_H	75038860	75046980	-	ATP5PD	63.7257	50.9127	69.7754	83.1201	60.5577	116.172	130.997	131.938	149.724	135.956
1137	21_H	25724480	25735655	-	ATP5PF	48.4518	35.6389	66.5638	58.0675	69.0903	124.473	133.449	133.118	61.6099	55.8433
1138	21_H	33903453	33915855	-	ATP5PO	67.6173	59.3981	66.5673	90.2042	81.5199	281.807	276.771	263.931	118.149	101.491
1139	12_M	69724945	69744666	+	ATP5S	4.37819	2.54573	0.0001	4.25056	1.55286	7.10585	7.0033	8.29522	8.36609	7.82451
1140	X_M	74297097	74304722	+	ATP6AP1	132.316	151.889	132.333	149.238	157.605	105.154	107.542	103.35	195.872	200.359
1141	13_M	90883449	90905356	-	ATP6AP1L	3.40528	0.0001	1.60413	2.83374	1.55286	1.26702	1.91879	1.09568	1.51138	3.30173
1142	X_M	12587759	12617052	+	ATP6AP2	146.423	150.192	135.541	154.433	119.563	94.5782	102.506	86.2902	74.2145	79.9176
1143	11_M	101009441	101063718	+	ATP6V0A1	29.1874	9.33408	16.0404	41.5601	32.608	41.423	42.2109	48.8316	37.1882	36.0919
1144	5_M	124629052	124724456	+	ATP6V0A2	44.2675	36.4875	18.4464	26.4474	24.8442	42.3592	35.9755	47.1623	33.3561	31.2073
1145	6_M	38048483	38124587	-	ATP6V0A4	0.0001	0.0001	0.0001	0.0001	0.0001	0.110267	0.0480672	0.104441	0.215996	0.316695
1146	4_M	117884330	117887330	-	ATP6V0B	101.669	140.01	121.104	146.877	156.829	77.7778	64.8512	67.1963	70.0585	62.9572
1147	17_M	24163865	24169679	-	ATP6V0C	139.613	158.678	197.296	172.852	192.542	89.071	72.335	84.9338	140.227	134.642
1148	8_M	105524461	105566065	-	ATP6V0D1	94.8588	120.493	113.886	131.292	124.997	160.072	150.617	158.494	46.5258	41.5644
1149	4_M	19876838	19922567	-	ATP6V0D2	0.0001	0.0001	0.0001	2.83374	0.0001	7.05077	13.6228	3.13033	0.215996	0.0905556
1150	5_H	172983760	173034898	+	ATP6V0E1	158.584	187.528	194.89	225.747	242.23	101.078	108.934	96.3591	152.909	140.251
1151	6_M	48537569	48541801	+	ATP6V0E2	1.45946	7.63699	1.60413	3.77828	0.776479	56.5905	55.1144	61.4581	53.1271	47.5535
1152	7_H	149867694	149873863	-	ATP6V0E2-AS1	0.486555	0.0001	0.0001	0.0001	0.0001	9.17925	8.87445	7.98068	3.70834	2.28758
1153	16_M	44085404	44139260	-	ATP6V1A	90.9671	81.4603	73.7854	77.9251	63.6632	117.273	114.018	117.645	104.494	100.813
1154	6_M	83743017	83758856	+	ATP6V1B1	0.486555	0.0001	0.802115	0.0001	0.0001	1.15685	0.863509	0.834829	0.0001	0.226239
1155	2_H	70942013	70948612	-	ATP6V1B1-AS1	0.0001	0.0001	0.0001	0.0001	1.55286	3.69069	3.3578	2.08692	0.647789	0.768972
1156	8_M	69088736	69113718	+	ATP6V1B2	80.2651	78.0661	72.9834	93.0379	108.693	143.658	133.924	150.46	49.0626	41.9715
1157	15_M	38661904	38692445	+	ATP6V1C1	63.2392	72.1263	57.7452	57.1451	52.7939	66.1001	68.1614	68.8652	88.8955	83.3097
1158	12_M	17284721	17324731	-	ATP6V1C2	9.44452	33.9427	19.0947	16.8076	15.2288	19.9673	19.6478	19.0972	17.5309	18.3455
1159	12_M	78842982	78861639	-	ATP6V1D	71.5089	133.221	81.8056	89.2597	100.153	38.3932	36.8389	35.4761	44.8526	39.2126
1160	6_M	120795244	120822699	-	ATP6V1E1	129.883	153.586	109.074	144.043	149.841	133.412	130.857	120.931	92.6726	83.5802
1161	17_M	86944109	86947888	-	ATP6V1E2	0.486555	0.0001	1.60413	3.30601	1.55286	2.9746	3.6456	3.33902	2.80675	3.5731
1162	6_M	29467783	29470510	+	ATP6V1F	105.074	119.645	92.2318	137.432	153.723	154.954	153.783	151.658	92.4043	83.7163
1163	6_M	29471437	29473430	+	ATP6V1FNB	2.91883	0.0001	0.802115	2.36146	0.776479	2.20343	1.48708	2.19126	0.701763	0.859428
1164	4_M	63544765	63550702	+	ATP6V1G1	179.015	224.864	209.326	223.857	219.715	109.671	112.723	112.375	68.7091	60.6506
1165	17_M	35235010	35238769	+	ATP6V1G2	0.991553	0.0001	0.0001	0.0001	0.0001	0.440767	0.431804	0.678317	0.431953	0.58822
1166	6_GL000250v2_alt_H	2862768	2871734	-	ATP6V1G2-DDX39B	17.9279	4.35349	2.68394	5.69736	2.96162	12.0953	7.96317	8.80179	5.56462	5.96085
1167	1_M	5083086	5162550	+	ATP6V1H	37.4571	59.3981	32.0807	42.0324	38.0427	53.5965	53.6758	54.3096	37.1343	34.4634
1168	X_M	106027224	106128161	+	ATP7A	32.1061	31.3962	23.2585	26.4474	26.397	15.148	19.2349	21.3379	45.9319	48.3034
1169	8_M	21994348	22060075	-	ATP7B	4.37819	0.0001	1.60413	5.1951	0.0001	33.6561	32.8096	33.7022	27.203	36.4536
1170	5_M	67618139	67847432	-	ATP8A1	3.40528	4.24282	1.60413	3.30601	1.55286	0.6611	0.863509	2.60863	1.61932	2.71377
1171	18_M	64528979	64661001	-	ATP8B1	24.3228	31.3962	26.4666	22.6692	14.7513	6.66519	9.68946	5.3215	16.6241	20.3526
1172	3_M	89939481	89963333	-	ATP8B2	172.692	118.796	138.749	132.709	156.829	69.6806	66.2427	73.6128	35.1912	41.3382
1173	10_M	80519585	80539125	-	ATP8B3	0.973009	0.0001	1.60413	0.0001	0.776479	7.87702	7.53094	5.99971	35.1911	36.3631
1174	2_M	168634438	168742137	-	ATP9A	212.581	168.86	124.312	96.3438	89.2837	22.8046	20.8658	28.9548	96.5058	128.221
1175	18_M	80734141	80934059	-	ATP9B	12.1615	11.8797	14.4364	10.3901	6.21114	15.754	15.2537	15.9643	38.2679	39.6652
1176	7_M	58658202	58829427	+	ATP10A	14.5937	15.2739	22.4565	15.5851	17.0804	0.440767	0.144001	0.0522706	4.31803	8.1411
1177	5_M	72203329	72298772	+	ATP10D	90.9671	38.1846	75.3895	48.6442	51.2411	2.80935	2.44642	4.59111	13.9794	16.1012
1178	8_M	12757016	12868729	+	ATP11A	30.6467	28.002	21.6545	9.44556	20.186	46.0497	43.3623	47.5275	144.649	147.621
1179	13_H	112745449	112754732	-	ATP11A-AS1	0.0001	0.0001	0.0001	0.0001	0.0001	0.0551834	0.0960343	0.0001	0.323945	0.226239
1180	3_M	35754063	35856277	+	ATP11B	93.8859	77.2176	72.1814	38.2542	53.5703	79.1549	90.3702	81.2818	120.362	131.251
1181	X_M	60223283	60404006	-	ATP11C	33.079	11.0312	10.4263	19.3633	25.6206	31.6181	34.3924	36.2066	91.4322	97.0133
1182	14_M	56365068	56388552	+	ATP12A	0.0001	0.0001	0.802115	0.0001	0.0001	0.110267	0.0001	0.0001	0.0001	0.316695
1183	8_M	69791163	69807749	+	ATP13A1	65.6715	71.2778	82.6076	58.0897	51.2411	93.752	75.0207	85.1424	36.0008	38.896
1184	4_M	140986873	141007702	+	ATP13A2	52.0507	78.9146	79.3996	56.2006	62.1105	77.3377	67.8252	76.3256	66.6581	69.3352
1185	16_M	30312424	30388531	-	ATP13A3	396.461	324.992	213.336	244.165	237.572	108.514	111.955	106.741	169.965	179.464
1186	10_M	126868428	126901372	-	ATP23	6.81047	0.0001	4.01017	6.61192	2.32924	17.4615	13.3349	18.4163	10.633	8.36724
1187	4_M	115784814	115812315	+	ATPAF1	10.2156	5.09136	19.2485	13.696	17.0804	83.3412	79.3373	87.2303	45.9317	47.6702
1188	11_M	60400624	60417035	-	ATPAF2	11.1886	6.78845	3.20816	8.50101	10.8694	15.9192	11.5122	15.5469	9.1757	9.81453
1189	9_M	95857597	95951645	+	ATR	29.6738	26.3049	13.6343	10.3901	27.9498	68.2489	78.6192	87.1249	72.9726	74.943
1190	5_M	31048640	31054634	+	ATRAID	61.953	52.6098	35.0381	77.0831	62.6725	76.5946	81.5999	85.6162	74.7596	78.236
1191	9_M	109059747	109074125	-	ATRIP	7.19978	0.00025585	7.21712	10.39	3.31543	10.7774	10.3761	10.0199	10.5472	10.4281
1192	9_M	109057933	109074098	-	ATRIP-TREX1	2.08938	3.41657	0.00172731	0.000210777	11.1876	9.93461	6.80558	12.3261	3.74616	4.04493
1193	2_M	130906495	131030327	+	ATRN	118.695	78.0661	68.9734	73.2024	75.3089	72.0497	72.7663	81.021	112.212	139.257
1194	19_M	57611034	58133341	+	ATRNL1	0.0001	0.0001	1.60413	0.0001	0.0001	0.3306	0.144001	0.678317	20.2404	26.4583
1195	X_M	105797615	105929373	-	ATRX	165.881	175.649	170.027	210.162	241.454	202.327	297.367	238.884	187.619	221.353
1196	13_M	45549756	45964992	-	ATXN1	156.639	139.161	119.5	85.4815	95.6943	0.440767	0.239936	0.313123	62.2733	72.7268
1197	8_M	109726451	109737740	-	ATXN1L	88.0484	72.9748	97.9036	59.081	65.216	135.395	130.759	151.876	72.5953	67.6156
1198	5_M	121711609	121814951	+	ATXN2	45.2756	36.4875	52.1311	42.1578	25.6733	72.8534	63.157	80.2807	67.5984	66.267
1199	7_M	126491708	126503438	-	ATXN2L	122.822	62.9901	143.066	86.7595	72.2805	178.144	161.921	173.732	230.365	225.277
1200	12_M	101918901	101958244	-	ATXN3	22.377	9.33408	12.8323	21.7247	21.7387	29.4147	29.8358	31.5633	14.9509	16.9605
1201	14_M	14012491	14107302	+	ATXN7	34.0519	19.5166	31.2787	25.0306	23.2915	26.1096	24.5592	29.5809	29.6858	35.2776
1202	12_M	33147686	33368278	+	ATXN7L1	9.24274	0.848643	10.4263	0.944646	4.65838	14.0311	11.3683	16.6426	9.46694	11.307
1203	3_M	108202228	108210528	-	ATXN7L2	15.0802	9.33408	30.4767	12.7515	23.2915	5.83894	5.56429	4.90413	7.61045	6.8295
1204	11_M	102289300	102296630	-	ATXN7L3	137.18	101.825	160.45	149.755	144.407	87.0324	85.9093	89.3161	93.3753	87.2445
1205	10_M	112925428	112929027	-	ATXN7L3B	134.748	170.557	113.886	129.403	117.233	60.0961	56.1696	58.6398	66.7121	67.7061
1206	15_M	85336255	85463838	+	ATXN10	64.6986	61.9438	97.0439	114.762	90.0601	104.932	109.028	95.7315	91.4857	82.9922
1207	13_M	52835110	52929678	-	AUH	19.4583	11.8797	15.2384	15.5851	10.093	12.504	11.9439	14.66	3.56239	3.16605
1208	4_M	134510999	134523923	+	AUNIP	0.500171	0.0001	0.802115	0.0001	0.0001	11.9774	11.2247	12.5212	10.2819	8.97298
1209	6_M	83054521	83057683	+	AUP1	144.964	155.284	161.723	162.934	185.991	139.467	117.347	121.276	110.167	87.4422
1210	2_M	172356190	172370571	-	AURKA	4.86465	12.7283	2.40614	8.02874	8.54027	146.466	129.607	120.045	149.941	126.863
1211	4_M	155831269	155833099	+	AURKAIP1	66.6444	72.1263	109.876	115.235	128.103	131.099	139.107	152.649	190.524	172.177
1212	1_H	220266179	220267716	-	AURKAP1	2.91883	0.0001	0.0001	0.0001	0.0001	1.92802	1.53505	1.72173	0.593815	1.04034
1213	11_M	69045637	69051665	+	AURKB	3.89174	5.09136	3.20816	0.0001	4.65838	145.475	129.129	121.819	46.2019	38.8055
1214	7_M	6995385	7003092	+	AURKC	0.0001	0.0001	0.0001	0.0001	0.0001	0.3306	0.575706	0.365294	0.431893	0.542833
1215	5_M	131437333	132543221	-	AUTS2	1.45946	0.0001	0.0001	0.944646	0.0001	1.76277	2.87813	1.66956	8.74391	8.81952
1216	2_M	112492964	112631254	+	AVEN	33.079	30.5477	53.7351	65.1738	53.5703	15.3133	16.0211	16.9555	27.5269	19.1315
1217	10_M	127000709	127020995	+	AVIL	1.94592	0.0001	0.0001	1.41692	1.55286	0.937426	0.815542	1.14785	0.863686	1.22125
1218	6_M	56714905	56761912	+	AVL9	42.3217	36.4875	40.1008	45.8106	45.0301	105.375	96.0303	95.0027	112.156	115.512
1219	19_M	42123275	42128994	-	AVPI1	6.32401	5.9399	0.802115	8.97328	3.882	10.9066	9.7854	10.069	6.2611	7.01041
1220	X_M	73892102	73894429	+	AVPR2	0.0001	0.0001	0.0001	0.0001	0.0001	0.0001	0.191969	0.208782	11.0108	10.8095
1221	X_M	100402222	100442718	-	AWAT2	0.0001	10.1826	0.0001	0.0001	0.776479	0.0001	0.0001	0.0001	0.0001	0.0453278
1222	1_M	156330415	156420916	-	AXDND1	0.0001	0.0001	0.0001	0.0001	0.0001	0.16535	0.144001	0.0001	0.0001	0.271467
1223	17_M	26138686	26195812	+	AXIN1	46.6998	38.1846	63.3593	58.5619	69.0979	62.4652	60.4382	57.7007	92.3514	97.1951
1224	11_M	108920349	108950782	+	AXIN2	20.4312	34.7904	8.82226	5.1951	6.98751	1.9831	2.06269	1.82607	3.23855	3.16605
1225	7_M	25756500	25788734	-	AXL	183.879	160.375	195.692	148.294	144.407	159.137	141.646	147.28	333.125	287.418
1226	5_M	137981521	137990233	+	AZGP1	0.0001	1.69719	0.0001	0.944646	0.0001	0.0001	0.0001	0.0001	0.162022	0.226239
1227	9_M	118040522	118069795	+	AZI2	63.7257	78.9146	36.8928	54.3115	55.8994	29.8553	27.9649	23.9985	39.1853	36.5894
1228	15_M	38487430	38519267	-	AZIN1	153.39	205.095	162.163	136.015	161.071	220.319	207.544	198.862	316.868	276.073
1229	8_H	102864271	102977877	+	AZIN1-AS1	0.0001	0.0001	0.0001	0.0001	0.0001	0.3306	0.575706	0.834829	0.91766	0.678517
1230	4_M	128930233	128962456	-	AZIN2	13.1344	19.5166	14.4364	27.8642	17.8568	11.6778	11.0325	12.7297	1.40343	2.26149
1231	19_H	827826	832019	+	AZU1	0.0001	0.0001	0.0001	0.0001	0.0001	0.275517	0.959443	0.782658	1.07958	1.49262
1232	2_M	122147687	122153083	+	B2M	1051.23	1286.39	1087.53	1304.42	1291.12	309.018	326.56	330.553	457.431	432.287
1233	3_M	69573919	69598961	-	B3GALNT1	0.973009	6.78845	1.60413	1.41692	0.0001	0.16535	0.0480672	0.0001	39.5631	44.1424
1234	13_M	13954674	13999104	+	B3GALNT2	23.1076	26.3049	17.357	21.3917	23.2915	90.4338	96.2711	91.2934	80.4318	82.0076
1235	1_M	143640697	143649938	+	B3GALT2	0.0001	0.848643	0.0001	0.0001	0.0001	0.16535	0.144001	0.260953	0.162022	0.226239
1236	17_M	33949912	33951489	-	B3GALT4	0.0001	4.24282	0.0001	0.0001	0.0001	1.54243	1.87082	1.72173	6.42302	6.96518
1237	16_M	96235801	96319860	+	B3GALT5	0.0001	0.0001	0.0001	0.472373	0.0001	0.275517	0.383837	0.0522706	0.108048	0.0453278
1238	4_M	155989466	155992679	-	B3GALT6	64.2121	71.2778	112.282	118.068	110.246	56.5707	55.9298	60.831	91.7021	86.4756
1239	9_M	26733808	26761351	+	B3GAT1	0.0001	0.0001	0.0001	0.472373	0.0001	7.76685	7.05127	12.3124	1.34945	1.08557
1240	19_M	8920393	8927237	+	B3GAT3	65.6715	61.9438	65.7653	98.2329	93.1656	52.8252	44.7057	50.0318	59.3716	56.2635
1241	5_M	149678230	149762600	+	B3GLCT	21.8906	35.6389	16.0404	20.7801	20.9623	10.5761	12.5675	13.9818	30.3336	36.5442
1242	11_M	22834739	22860337	-	B3GNT2	47.6727	27.1535	63.3593	51.4778	52.7939	26.9908	26.4301	24.5724	20.9421	20.0811
1243	8_M	71691720	71701801	-	B3GNT3	0.973009	0.0001	0.0001	0.0001	0.0001	0.0001	0.0001	0.0001	1.18753	1.6283
1244	5_M	123510460	123511883	+	B3GNT4	0.0001	0.0001	0.0001	0.714979	4.11408	5.21069	7.58011	7.20751	2.2531	4.65571
1245	16_M	19760234	19772754	+	B3GNT5	0.0001	0.0001	0.0001	0.0001	0.776479	1.76277	2.49439	2.71297	56.9968	52.5096
1246	7_M	98192415	98199476	-	B3GNT6	0.0001	0.0001	0.0001	0.0001	0.0001	0.0001	0.0001	0.0001	2.37496	2.30672
1247	1_M	86303221	86307306	+	B3GNT7	0.0001	0.0001	0.0001	0.0001	1.55286	0.606017	0.383837	0.208782	223.939	201.264
1248	7_M	25627624	25629491	+	B3GNT8	1.45946	1.69719	1.60413	0.0001	6.21114	0.3306	0.191969	0.365294	0.0540741	0.0001
1249	8_M	105252638	105255154	-	B3GNT9	91.9405	61.3172	75.7139	67.5115	70.7655	30.907	32.9883	35.4546	15.4236	18.702
1250	9_H	120793496	120801729	+	B3GNT10	0.973009	0.848643	1.60413	2.83374	1.55286	15.2582	14.1984	14.5035	6.20712	5.38221
1251	11_M	121616208	121673152	-	B3GNTL1	5.02046	2.54573	1.68368	0.0001	5.89429	9.93582	10.7767	9.70888	28.3603	23.3865
1252	10_M	127165156	127172341	+	B4GALNT1	43.2946	16.971	26.4666	28.3365	27.9498	19.775	15.6744	16.1907	53.9038	45.2537
1253	6_M	120203810	120294560	-	B4GALNT3	0.0001	5.09136	0.0001	0.0001	0.0001	11.5125	12.9992	14.7122	9.1757	11.8046
1254	7_M	141061274	141072120	+	B4GALNT4	2.91883	0.0001	6.41622	7.55647	4.65838	75.2991	84.4223	85.0381	82.9583	122.206
1255	4_M	40804582	40854538	-	B4GALT1	180.961	246.078	208.524	175.686	205.741	48.9692	43.6502	42.9365	119.553	121.799
1256	9_H	33166948	33179984	+	B4GALT1-AS1	0.0001	4.24282	0.0001	0.0001	0.0001	0.110267	0.0960343	0.0001	0.377919	0.0905556
1257	4_M	117873000	117883477	-	B4GALT2	55.9424	67.8836	63.3593	89.7319	92.3893	79.9817	84.1335	79.039	89.9199	86.7022
1258	1_M	171270328	171276896	+	B4GALT3	38.9165	22.0622	44.1109	51.0056	52.0175	56.0199	46.6724	49.3534	37.2423	32.4285
1259	16_M	38742259	38769055	+	B4GALT4	30.6467	45.8214	40.1008	14.6406	20.9623	21.4826	21.5374	17.7902	29.8478	35.142
1260	2_M	167298445	167349179	-	B4GALT5	115.776	84.8544	101.856	81.7033	110.246	83.8921	77.9467	71.1086	102.821	105.652
1261	18_M	20684599	20746405	-	B4GALT6	0.0001	0.0001	0.0001	0.0001	0.0001	0.49585	0.431804	0.521806	38.2677	35.0967
1262	13_M	55599896	55610444	+	B4GALT7	25.2957	32.2448	25.6646	45.8106	20.9623	31.618	26.8617	30.4155	35.4611	40.5694
1263	19_M	5038826	5041135	+	B4GAT1	18.4854	33.0933	20.0505	23.6137	16.3041	37.0161	33.2893	39.0758	45.7701	57.7108
1264	11_M	61505144	61512932	+	B9D1	5.3511	0.0001	0.0001	2.36689	7.0217	19.7182	17.6382	21.082	9.30448	10.3088
1265	7_M	25680780	25686563	+	B9D2	6.32401	0.848643	1.60413	3.77828	7.76389	1.92802	2.87813	2.03475	3.88624	2.93991
1266	15_M	38933909	38952917	+	BAALC	61.2934	49.2156	54.5371	66.1183	65.216	0.0001	0.0480672	0.0522706	0.0540741	0.497606
1267	8_M	71396855	71404773	+	BABAM1	69.0767	82.3089	56.1411	70.841	76.8617	104.053	96.7019	110.602	52.625	53.5046
1268	5_M	31698050	32084740	+	BABAM2	6.32401	10.1826	16.0404	14.6406	6.98751	76.9521	80.1024	65.2112	34.8135	33.0164
1269	9_M	45838545	45862485	+	BACE1	144.477	129.827	138.749	119.485	118.786	75.9601	79.3857	77.8391	26.0157	29.8957
1270	11_H	117291346	117292171	+	BACE1-AS	1.45946	0.0001	0.0001	3.77828	0.0001	0.826351	0.911476	1.40871	1.72727	2.57808
1271	16_M	97356728	97442937	+	BACE2	0.0001	16.971	5.6142	2.83374	6.98751	25.0078	25.3267	26.9724	36.8106	40.2072
1272	16_M	87698954	87733347	+	BACH1	96.3181	61.9438	64.1612	65.1738	77.638	39.5501	38.2298	37.4064	23.5328	25.2372
1273	4_M	32417435	32586109	+	BACH2	0.486555	1.69719	0.0001	0.0001	0.0001	1.21193	0.719607	1.09568	2.53688	4.48659
1274	19_M	6941861	6951906	+	BAD	40.3758	60.2467	66.5673	61.8678	54.3467	31.1773	33.5289	30.3112	48.4147	48.9366
1275	4_M	40936398	40948295	-	BAG1	35.9977	56.004	55.3391	75.5638	54.3467	31.5078	31.1787	33.5458	64.3372	61.0124
1276	1_M	33745484	33757751	-	BAG2	21.8906	16.971	20.8525	17.9465	18.6332	49.6302	44.7535	43.5625	80.2596	58.5701
1277	7_M	128523583	128546980	+	BAG3	88.5348	98.4311	138.749	112.873	93.1656	92.1546	72.2866	78.3603	135.745	136
1278	8_M	25764539	25785210	-	BAG4	26.2687	25.4564	23.2585	18.891	10.8694	48.6392	45.185	47.1103	15.7605	14.9705
1279	12_M	111709490	111713257	-	BAG5	45.2404	43.2758	44.9129	40.1433	52.0175	73.7556	73.7741	78.569	65.6326	71.2352
1280	17_M	35135178	35147323	+	BAG6	215.986	255.412	239	225.746	215.057	301.529	262.571	278.539	358.822	352.32
1281	11_M	120232947	120292298	+	BAHCC1	42.8081	54.3069	82.6076	43.9215	47.3592	6.88552	7.72281	6.88661	186.643	190.952
1282	2_M	118901615	118924525	+	BAHD1	23.3499	25.4564	29.6746	24.5583	32.608	59.6003	64.0852	72.3612	83.3906	78.7412
1283	11_M	119943092	120006783	+	BAIAP2	21.8906	19.5166	26.4666	30.6978	33.3844	48.4733	42.4512	43.667	104.656	102.124
1284	17_H	81029133	81034720	-	BAIAP2-DT	24.8093	11.8797	16.0404	13.696	24.8442	32.5544	44.5136	40.8496	78.3165	91.5411
1285	5_M	144264525	144358113	-	BAIAP2L1	0.973009	11.0312	5.6142	4.72283	1.55286	88.2437	79.8174	89.89	184.214	188.012
1286	15_M	79258195	79285510	-	BAIAP2L2	0.0001	0.0001	0.0001	0.0001	0.0001	0.275517	0.0960343	0.208782	0.377919	0.226239
1287	17_M	25242659	25256365	-	BAIAP3	1.94592	0.0001	0.0001	1.42844	0.0001	8.44614	8.42102	6.74414	6.40985	9.8143
1288	17_M	27019812	27028628	-	BAK1	53.9966	45.8214	68.1713	58.5619	59.0049	61.5833	57.6566	67.0393	54.406	43.0117
1289	18_M	3507957	3516405	+	BAMBI	44.7539	44.1244	44.1109	48.6442	36.4899	3.19494	3.5017	1.35653	2.75278	2.93991
1290	19_M	5364633	5366877	-	BANF1	80.7516	100.128	89.0237	96.3438	128.879	126.029	117.712	128.287	234.464	209.001
1291	3_M	136053364	136326067	-	BANK1	0.0001	0.0001	0.0001	0.0001	0.0001	0.0001	0.191969	0.0522706	3.50842	4.79425
1292	8_M	121950492	122029261	+	BANP	23.8364	19.5166	22.4565	25.5028	28.7261	21.4276	19.9534	16.9014	16.348	14.7378
1293	14_M	31251489	31259930	+	BAP1	114.803	78.0661	121.906	115.235	129.655	140.077	128.84	139.869	99.5284	93.6216
1294	1_M	71027535	71102973	-	BARD1	3.40528	2.54573	4.01017	0.944646	4.65838	36.1349	34.3445	38.0845	22.6693	23.6995
1295	13_M	48663036	48666508	+	BARX1	0.0001	0.0001	0.0001	0.0001	0.0001	0.0551834	0.0001	0.0001	90.6766	103.798
1296	9_M	31846044	31913286	-	BARX2	0.0001	0.0001	0.0001	0.0001	0.0001	69.4051	73.102	71.2129	10.7949	16.5082
1297	15_M	25363277	25413765	-	BASP1	169.773	179.043	175.641	252.192	216.61	0.275517	0.191969	0.521806	297.178	288.834
1298	5_H	17130028	17217423	-	BASP1-AS1	0.0001	0.0001	0.0001	0.0001	0.0001	0.0001	0.0001	0.0001	0.809712	0.723745
1299	12_M	85686720	85709088	+	BATF	1.45946	0.0001	0.802115	1.41692	7.76389	0.0001	0.0001	0.0001	0.0001	0.0001
1300	19_M	6164439	6172476	+	BATF2	0.0001	0.0001	0.0001	0.0001	0.0001	1.26702	2.25456	1.82607	2.69881	2.39717
1301	1_M	191098414	191108944	+	BATF3	2.43237	2.54573	8.82226	7.08419	8.54027	0.49585	0.67164	0.626147	3.07662	2.98513
1302	7_M	45461695	45466899	-	BAX	97.291	117.099	103.46	162.462	144.407	64.2273	88.4036	91.7681	42.3158	44.0067
1303	12_M	54892989	54986337	-	BAZ1A	122.587	143.404	173.235	154.906	197.977	142.006	156.902	124.166	91.9191	86.429
1304	5_M	135187323	135246130	+	BAZ1B	228.147	147.647	157.195	215.357	245.336	476.912	539.535	479.03	331.779	328.535
1305	10_M	128092783	128129304	+	BAZ2A	137.667	102.34	129.124	115.738	113.543	167.241	186.65	194.97	216.952	227.414
1306	2_M	59899363	60125741	-	BAZ2B	57.4557	30.5477	41.7049	52.4224	64.8165	49.4151	57.7924	64.8184	39.9942	44.1781
1307	7_M	16309583	16318335	+	BBC3	17.5125	33.9418	39.2988	33.0592	44.2537	8.09736	10.2171	13.0427	5.18161	7.01041
1308	19_M	53929659	53944628	-	BBIP1	15.2861	22.0622	5.95276	14.1939	13.5454	9.86889	8.22642	8.56791	22.9691	19.5039
1309	12_M	84409068	84433781	+	BBOF1	2.43237	8.48553	0.802115	4.25056	3.10562	2.09327	2.42635	3.04174	1.72727	3.39218
1310	11_H	27047186	27220114	-	BBOX1-AS1	0.0001	0.0001	0.0001	0.0001	2.32924	1.3221	1.58302	1.14785	0.0001	0.0001
1311	19_M	4886882	4906628	-	BBS1	9.24274	4.24282	13.6343	13.2237	4.65838	19.9403	16.213	22.6421	16.5702	17.458
1312	8_M	94067952	94098510	-	BBS2	23.3499	16.971	16.8424	14.6406	11.6458	63.2909	62.3094	65.0046	29.0921	34.5089
1313	9_M	59321966	59353509	-	BBS4	7.78337	5.09136	12.0303	4.72283	13.1986	14.0464	15.1577	16.5381	22.3994	21.1667
1314	2_M	69647171	69667572	+	BBS5	5.83756	2.54573	2.40614	3.30601	0.776479	30.9318	25.9184	27.8592	14.7816	15.468
1315	3_M	36573143	36613390	-	BBS7	30.6467	16.1224	18.4464	9.44556	29.5025	21.8131	23.3121	22.016	11.7125	10.2668
1316	9_M	22475715	22888281	+	BBS9	15.0802	19.5166	12.0303	13.696	11.6458	11.843	14.1024	11.0081	5.93725	8.27679
1317	10_M	111298679	111301737	+	BBS10	14.5937	16.971	13.6343	4.25056	21.7387	36.5755	32.1861	36.989	19.2689	21.1667
1318	3_M	37312554	37321452	+	BBS12	8.75628	0.0001	11.2283	8.50101	13.9749	4.73727	4.84478	3.23467	2.37496	3.93492
1319	16_M	50191844	50432467	-	BBX	152.26	73.8234	157.195	136.959	145.183	61.9689	60.8704	86.3434	81.4465	102.756
1320	7_M	19756138	19770533	-	BCAM	0.486555	5.09136	2.40614	9.91783	7.76389	31.618	26.4299	40.8497	68.8711	81.591
1321	3_M	87987531	88000357	-	BCAN	0.0001	0.0001	0.0001	1.88919	0.0001	6.16944	6.81144	7.30398	0.755738	0.8142
1322	12_M	31595354	31634659	-	BCAP29	82.6974	74.6719	83.4096	89.7319	62.8868	75.1344	78.4744	64.5356	59.7494	57.8917
1323	X_M	73686178	73717816	-	BCAP31	200.419	246.926	212.534	272.029	284.931	310.557	315.245	297.49	374.62	350.907
1324	8_M	111710475	111743850	-	BCAR1	201.393	153.586	242.209	205.439	159.158	213.118	173.69	195.851	155.609	138.804
1325	3_M	122419757	122530192	+	BCAR3	66.1579	47.5185	56.1411	51.4778	31.0553	84.2788	88.4031	54.6227	41.2366	36.6799
1326	2_M	170346991	170427846	-	BCAS1	0.0001	4.24282	0.0001	0.0001	1.55286	0.6611	1.00741	1.14785	4.04816	4.11583
1327	3_M	103171655	103179155	+	BCAS2	27.2416	30.5477	26.4666	34.476	19.4096	62.2994	65.0436	64.9524	22.9391	20.8501
1328	11_M	85353164	85826059	+	BCAS3	16.0531	17.8195	18.4464	15.5851	5.43476	45.5542	44.4657	44.1364	5.23559	7.23655
1329	20_H	50794894	50877178	+	BCAS4	6.32401	10.1826	5.6142	11.8069	8.54027	15.809	16.0691	14.66	35.8389	34.6445
1330	6_M	144993835	145076158	-	BCAT1	224.742	274.08	222.96	206.383	215.834	2.14835	1.82285	4.17374	7.61045	9.22657
1331	7_M	45570153	45589711	+	BCAT2	16.5396	11.8797	6.41622	18.891	13.1986	115.013	101.357	108.827	24.5584	26.0514
1332	7_M	133709333	133721146	+	BCCIP	38.9165	37.336	40.9028	49.1165	48.912	120.469	122.967	111.736	116.326	99.4881
1333	15_M	99470084	99474731	-	BCDIN3D	10.2156	2.54573	2.40614	5.1951	6.98751	5.85667	5.7398	6.77852	4.83962	5.88234
1334	12_H	49828543	49841155	+	BCDIN3D-AS1	0.0001	0.0001	0.0001	0.000100006	0.0001	0.808619	0.975819	2.45586	1.69145	2.21365
1335	3_M	73635809	73708416	-	BCHE	0.973009	0.0001	0.0001	0.0001	0.0001	0.0001	0.0001	0.0001	0.539841	1.6283
1336	7_M	25629852	25658762	-	BCKDHA	25.2957	26.3049	16.8424	31.6424	36.4899	59.2693	57.0321	53.4222	16.3003	18.9054
1337	9_M	83925137	84124241	+	BCKDHB	5.3511	11.0312	3.20816	3.30601	2.32924	39.6602	40.4364	44.3972	16.5702	19.7646
1338	7_M	127904073	127909665	+	BCKDK	44.7539	42.4273	76.9936	71.3133	46.5829	79.2094	73.5342	72.0993	72.9731	82.0424
1339	1_M	106538176	106714291	-	BCL2	0.973009	3.39427	4.81219	0.944646	0.776479	9.97019	8.29842	11.0603	0.593815	0.542833
1340	15_H	79960890	79971302	-	BCL2A1	3.40528	2.54573	0.0001	0.0001	0.776479	0.0001	0.0001	0.0001	6.2611	4.65856
1341	2_M	152758732	152831729	-	BCL2L1	91.5689	91.6428	94.779	124.208	84.3786	81.1004	68.7011	72.8891	236.042	200.141
1342	14_M	54883425	54888235	+	BCL2L2	101.925	95.7336	96.4768	92.9141	76.0847	38.6672	53.389	50.7778	61.0918	63.7487
1343	14_H	23306762	23326186	+	BCL2L2-PABPN1	9.9641	0.641769	19.0018	0.71539	0.0066325	3.23322	1.93245	6.05329	5.52872	1.8715
1344	9_M	75347758	75351641	+	BCL2L10	0.0001	0.0001	0.0001	0.0001	0.0001	0.0001	0.0001	0.0001	0.539841	0.271467
1345	2_M	128126038	128162548	+	BCL2L11	5.83756	13.5768	1.60413	7.55647	13.1986	30.5163	34.7282	28.0678	87.4927	102.125
1346	7_M	44991222	44997580	-	BCL2L12	8.35287	12.7283	18.001	8.97328	7.82127	53.7321	48.4829	53.886	34.3968	31.5815
1347	6_M	120836230	120892843	+	BCL2L13	55.9424	56.004	33.6847	49.5888	56.6758	174.889	178.344	158.754	78.1001	68.7468
1348	3_M	103832696	103854619	+	BCL2L15	0.0001	0.0001	0.0001	0.0001	0.0001	0.0551834	0.239936	0.260953	0.323945	0.361922
1349	7_M	19808462	19822756	-	BCL3	24.8093	24.6079	13.6343	28.3365	15.5277	14.0464	11.7041	11.0603	32.4385	28.7197
1350	16_M	23965050	23988853	-	BCL6	18.4854	20.3651	20.8525	15.5851	12.4222	9.52952	8.01061	13.1471	10.8489	13.3423
1351	11_M	70224127	70229799	-	BCL6B	0.0001	0.0001	0.0001	0.0001	3.10562	0.16535	0.0480672	0.156612	0.215996	0.452378
1352	5_M	123344448	123374084	+	BCL7A	20.4312	2.54573	14.4364	17.4742	17.0804	24.0715	23.1203	26.6593	39.7252	40.0266
1353	5_M	135168372	135181853	+	BCL7B	33.079	33.9418	44.9129	39.671	58.2286	84.4435	76.4123	67.092	86.1968	70.3293
1354	7_M	127661454	127708767	-	BCL7C	37.9436	53.4583	44.9129	75.0915	74.5325	62.4096	72.7667	79.664	60.613	58.4344
1355	3_M	97203662	97227365	-	BCL9	21.5033	27.3645	11.2479	20.8308	22.5854	59.8284	59.3062	69.292	38.477	46.9402
1356	9_M	44482825	44511907	+	BCL9L	237.876	196.014	243.011	208.272	173.909	235.426	202.182	276.139	415.817	408.633
1357	3_M	145924262	145934365	+	BCL10	39.8894	16.1224	32.0807	28.3365	28.1496	39.4159	40.8791	34.4639	77.902	69.8047
1358	11_M	24078056	24173559	+	BCL11A	1.94592	5.9399	0.802115	2.83374	3.882	0.550409	0.287903	0.104441	0.215996	0.588061
1359	12_M	107910403	108003415	-	BCL11B	7.78337	5.9399	0.0001	6.61192	4.65838	0.936517	0.383837	0.521806	0.863686	0.8142
1360	10_M	20312469	20342502	+	BCLAF1	131.343	128.13	116.292	104.845	88.5508	320.471	348.052	330.017	236.296	241.376
1361	X_M	159532668	159593082	+	BCLAF3	7.29692	14.4253	7.21823	3.77828	6.21114	15.0379	15.9252	13.4601	8.63596	10.4929
1362	8_M	117095865	117133721	+	BCO1	0.0001	0.0001	0.0001	0.0001	0.0001	0.16535	0.33587	0.313123	0.0001	0.0001
1363	9_M	50533087	50555139	-	BCO2	0.0001	0.0001	0.0001	0.0001	0.0001	0.6611	0.959443	0.834829	0.485867	0.40715
1364	X_M	12036738	12160356	-	BCOR	46.2133	31.3962	25.6646	32.5869	39.5955	90.3925	80.2017	84.5675	104.755	119.038
1365	X_M	48341358	48406729	+	BCORL1	31.2086	23.7593	13.6343	21.2524	18.6332	91.7134	96.4126	99.6965	99.8517	124.924
1366	10_M	75060896	75184924	+	BCR	48.0252	60.2467	32.8827	47.6028	58.897	109.376	96.4918	109.147	80.4107	77.1831
1367	22_H	21103016	21122287	+	BCRP2	1.09636	0.0001	0.0001	4.27409	3.21357	4.72933	3.77305	3.67685	0.278756	0.370198
1368	22_H	24632915	24653361	+	BCRP3	0.0001	0.0001	0.0001	0.0001	1.55286	0.441771	0.489945	0.4306	0.0551477	0.0466439
1369	1_M	74588289	74592444	+	BCS1L	15.0802	13.5768	12.8323	17.4742	10.093	57.1766	47.1997	53.7358	26.6092	24.1518
1370	2_H	47335315	47335515	+	BCYRN1	17.5125	26.3049	30.4767	70.3688	46.5829	19.4445	28.1568	49.1448	76.7513	51.2432
1371	16_M	31422297	31458902	+	BDH1	5.3511	0.0001	7.21823	6.13965	7.76389	23.741	29.5478	32.346	7.82635	5.87971
1372	3_M	135281221	135304426	+	BDH2	27.728	10.1826	13.6343	27.3919	18.6332	10.1354	12.2797	11.7385	0.91766	2.08058
1373	12_M	105604091	105605512	+	BDKRB1	29.6738	8.48553	40.1008	42.0324	22.5151	0.0001	0.0001	0.0001	0.0001	0.0001
1374	12_M	105563172	105593072	+	BDKRB2	96.3181	39.0331	33.6847	51.4778	45.0301	0.110267	0.144001	0.260953	0.377919	0.0905556
1375	2_M	109674700	109727044	+	BDNF	17.5125	15.2739	12.0303	10.8624	8.54027	1.59752	2.39846	1.20002	1.13356	0.452378
1376	11_H	27506852	27698172	+	BDNF-AS	0.486555	0.0001	0.0001	0.0001	0.776479	0.110267	0.239936	0.573976	0.0540741	0.181011
1377	13_M	100017994	100104071	-	BDP1	75.4006	67.8836	55.3391	36.3651	62.1105	94.4681	113.826	112.271	104.764	115.467
1378	8_M	104170513	104219098	+	BEAN1	0.486555	0.0001	0.0001	0.0001	0.776479	3.36019	3.54967	2.86948	0.108048	0.226239
1379	11_M	101288258	101302287	-	BECN1	69.9445	83.1574	80.5617	68.1869	87.731	60.3808	57.7209	56.8801	47.5377	44.8046
1380	12_M	109032182	109068218	-	BEGAIN	0.0001	0.0001	0.0001	0.0001	0.0001	48.3632	36.0714	54.3096	70.6528	67.6152
1381	10_M	43479140	43515418	+	BEND3	8.26983	6.78845	8.82226	10.8624	0.776479	26.385	23.0723	23.9464	30.6034	29.1268
1382	10_H	79682975	79688895	+	BEND3P3	15.0802	8.48553	15.2384	0.0001	2.32924	5.9491	7.43501	8.5039	5.07367	8.09587
1383	1_M	33852052	33907768	-	BEND6	12.6479	32.2448	14.4364	13.696	12.4222	0.0001	0.0480672	0.0001	24.1265	23.3829
1384	2_M	4717831	4802147	+	BEND7	0.973009	0.0001	0.802115	0.0001	0.0001	0.220433	0.719607	0.730488	3.18457	5.06561
1385	19_M	9985172	10001634	-	BEST1	5.83756	0.848643	0.0001	0.0001	0.0001	0.385684	0.479772	0.313123	0.377923	0.814209
1386	10_M	116986314	117025041	+	BEST3	0.0001	0.0001	0.0001	0.0001	0.0001	0.0001	0.0001	0.0522706	0.647789	0.0453278
1387	6_M	4076899	4086931	-	BET1	26.7551	37.336	21.6545	22.6692	37.2663	37.1814	33.3373	37.0934	14.4652	15.3775
1388	7_M	140853384	140856384	-	BET1L	82.6974	63.6409	74.5875	55.7283	71.4271	65.6044	57.1769	62.7613	128.351	126.731
1389	X_M	136213972	136215514	-	BEX1	4.86465	7.63699	6.41622	5.1951	6.21114	0.0001	0.0001	0.0001	0.108048	0.0001
1390	X_M	136066565	136068237	-	BEX2	0.0001	0.0001	0.0001	0.0001	1.55286	0.0001	0.144001	0.156612	2.42894	3.48264
1391	X_M	136270253	136271979	+	BEX3	184.367	184.983	202.91	234.719	225.927	201.051	250.005	254.385	65.5252	84.9388
1392	X_M	136138996	136140444	+	BEX4	2.43237	0.0001	5.6142	3.77828	3.10562	0.0001	0.0480672	0.0001	0.91766	0.995111
1393	X_H	102153707	102156015	-	BEX5	0.0001	0.0001	0.0001	0.0001	0.0001	0.0001	0.0001	0.0001	0.431893	0.588061
1394	16_M	13671858	13703613	+	BFAR	78.8058	89.9457	64.9633	56.2006	74.5326	77.8885	72.1907	68.7609	124.411	126.319
1395	2_M	143826528	143863174	-	BFSP1	2.43237	3.39427	4.81219	2.83374	1.55286	10.6863	18.3715	11.7385	8.47404	9.09089
1396	X_M	73483601	73495937	+	BGN	769.571	788.297	1350.59	813.726	798.895	4.40677	3.11796	2.08692	7.61045	9.95021
1397	X_M	135885851	135891082	+	BHLHB9	0.54203	1.70213	4.75121	1.17985	13.1983	12.7045	12.9703	13.7834	8.13799	7.25608
1398	6_M	108660629	108666926	+	BHLHE40	220.851	212.985	240.604	228.108	221.268	74.1974	86.7247	58.0138	73.4589	107.326
1399	3_H	4896809	4979962	-	BHLHE40-AS1	0.486555	0.0001	0.0001	0.0001	0.0001	1.10177	0.287903	0.260953	0.593815	1.53784
1400	6_M	145858243	145865421	-	BHLHE41	4.86465	10.1826	6.41622	5.66737	11.6458	52.2191	48.1112	63.4917	89.9749	101.898
1401	13_M	93656097	93674303	-	BHMT2	1.45946	0.0001	0.0001	3.30601	0.0001	0.0001	0.0001	0.0001	0.162022	0.0001
1402	10_M	70922830	71159691	-	BICC1	55.4559	58.5496	44.9129	53.3669	57.4522	0.0551834	0.0480672	0.104441	0.431893	0.904656
1403	6_M	149408984	149563327	+	BICD1	41.3487	26.3049	24.8626	27.8642	18.6332	49.0794	53.1477	51.6489	47.3893	48.9818
1404	13_M	49341549	49387027	+	BICD2	162.962	128.13	187.672	93.9824	109.47	98.2683	115.263	104.238	57.2672	56.3087
1405	5_M	115648175	115731622	-	BICDL1	0.0001	7.63699	0.0001	0.0001	0.0001	5.6186	6.04396	8.5039	25.8537	21.4833
1406	17_M	23660506	23668620	+	BICDL2	0.0001	0.0001	0.0001	0.0001	3.10562	0.0551834	0.0960343	0.104441	0.0001	0.135783
1407	7_M	15971262	15999496	-	BICRA	11.675	6.78845	17.6444	10.3901	10.8694	16.7454	16.3569	20.2423	15.4907	18.2721
1408	17_M	46798116	46831414	-	BICRAL	18.4854	15.2739	11.2283	19.3633	13.1986	16.9657	18.7073	19.3032	35.7848	38.4436
1409	6_M	120893119	120916825	-	BID	19.9447	32.2448	20.0505	24.086	25.6206	77.4479	76.6996	73.1943	46.8496	43.2832
1410	15_M	83526862	83544636	+	BIK	0.0001	0.0001	0.0001	0.0001	0.0001	1.48735	1.87082	2.13909	0.108048	0.0905556
1411	18_M	32377217	32435741	+	BIN1	34.0519	44.1244	24.0605	34.476	48.1356	46.1049	48.6868	40.3279	34.3816	35.6847
1412	15_M	100641082	100669501	-	BIN2	0.0001	0.0001	0.0001	0.0001	0.0001	1.10177	0.623673	0.93917	0.0540741	0.0001
1413	14_M	70100093	70137960	+	BIN3	29.1874	18.6681	23.2585	34.476	31.8317	26.385	24.9431	23.1118	7.93429	9.09089
1414	8_H	22640371	22642210	-	BIN3-IT1	0.0001	0.0001	0.0001	0.944646	0.0001	0.16535	0.0960343	0.208782	0.162022	0.226239
1415	9_M	7818226	7837058	-	BIRC2	101.183	51.7613	60.1512	76.9806	93.942	76.6205	70.8001	65.4215	178.328	146.899
1416	9_M	7848701	7873171	-	BIRC3	1.45946	3.39427	0.0001	2.83374	2.32924	31.0121	29.6437	24.5203	297.346	236.134
1417	11_M	117849237	117855744	+	BIRC5	19.9447	6.78845	5.6142	6.61192	19.4096	266.265	245.302	241.028	273.538	227.861
1418	17_M	74528295	74703357	+	BIRC6	114.803	145.95	85.0137	73.7243	59.8076	152.251	204.004	230.865	163.622	174.986
1419	2_M	180929023	180934011	+	BIRC7	0.0001	0.0001	0.0001	0.0001	0.0001	0.0001	0.0001	0.0001	0.863686	0.904656
1420	19_H	17405686	17415737	+	BISPR	0.486555	0.0001	0.0001	0.0001	2.32924	0.49585	0.719607	0.417464	0.809712	0.53765
1421	1_M	44118957	44144772	+	BIVM	31.4769	50.0341	13.5085	15.093	24.889	24.6868	25.9415	28.6761	11.4897	14.5844
1422	13_H	102807146	102876002	+	BIVM-ERCC5	10.6792	7.16543	48.9483	3.46651	43.077	13.55	8.31463	5.31936	11.7132	6.44624
1423	1_H	205434886	205456087	-	BLACAT1	0.0001	0.0001	0.0001	0.0001	0.0001	4.51694	2.97406	4.12157	0.323945	0.361922
1424	2_M	157556362	157566362	-	BLCAP	33.079	57.7011	34.4867	44.3938	51.2411	43.5161	40.1005	45.4926	46.5801	50.7009
1425	7_M	80454993	80535120	-	BLM	3.40528	0.0001	0.0001	0.0001	0.776479	36.19	30.6031	30.4157	38.8075	31.2524
1426	11_M	76945656	76987390	+	BLMH	54.9695	55.1554	54.5371	74.1469	66.7687	66.4306	67.6338	70.1695	100.608	94.4357
1427	10_M	128919914	128923525	-	BLOC1S1	38.9165	51.7613	34.4867	33.0592	49.6884	16.8469	16.2861	19.863	35.0872	33.9886
1428	12_H	55716034	55724743	+	BLOC1S1-RDH5	0.0001	0.0001	0.0001	0.0001	0.0001	0.880624	0.365513	0.759364	0.427985	0.317699
1429	19_M	44139247	44146447	-	BLOC1S2	44.2675	39.8816	28.8726	44.3937	45.8065	45.9945	48.6872	44.6582	41.884	33.8305
1430	7_M	19505804	19508371	-	BLOC1S3	17.5125	6.78845	17.6444	12.7515	8.54027	15.2031	15.5415	15.7556	17.1099	18.9505
1431	5_M	36747374	36748680	-	BLOC1S4	29.1874	33.0933	24.0605	53.3669	31.8317	24.1266	22.9764	24.9376	10.3092	13.3423
1432	13_M	38602706	38635110	-	BLOC1S5	12.1154	0.00421008	9.46893	5.21994	1.69802	34.2507	24.6024	24.0376	12.9113	20.2467
1433	6_H	7881250	8064415	-	BLOC1S5-TXNDC5	0.723648	1.19402	1.92181	4.63935	0.0286998	3.85074	4.92335	2.94689	7.35785	4.21938
1434	2_M	122738505	122749488	+	BLOC1S6	89.5078	73.8234	56.9431	76.9806	86.1782	49.1344	48.6388	45.493	82.5271	90.0491
1435	2_M	127070657	127097085	+	BLVRA	10.2156	20.3651	6.41622	5.1951	17.8568	66.7061	75.3555	60.4653	86.737	86.0225
1436	7_M	27447978	27465982	+	BLVRB	24.8093	21.2137	23.2585	32.1147	33.3844	50.5666	58.7599	48.8317	21.104	18.6792
1437	1_M	164289799	164307488	-	BLZF1	39.8894	33.0933	24.8626	36.3651	20.186	30.296	25.5186	28.0157	32.0608	27.9961
1438	2_M	118528757	118549687	-	BMF	212.094	197.711	208.524	161.99	191.766	6.44485	7.62688	10.4342	21.5358	24.5135
1439	2_M	18677018	18686630	+	BMI1	68.3917	78.7117	69.8492	43.0421	54.202	12.539	10.0942	13.3509	57.9305	52.5362
1440	14_M	70474555	70520673	-	BMP1	689.087	739.928	1024.97	874.187	819.08	29.0841	30.6511	38.8149	13.2777	15.8298
1441	2_M	133552159	133562897	+	BMP2	64.2121	61.9438	45.7149	42.9769	38.8191	0.0551834	0.0001	0.0001	0.269971	0.226239
1442	5_M	96997689	97091049	+	BMP2K	19.9447	22.9108	14.4364	9.91783	16.3041	17.6819	16.9805	17.3207	21.8057	22.9306
1443	5_M	98854415	98884054	+	BMP3	0.0001	0.0001	0.0001	0.0001	0.0001	0.0551834	0.767574	0.313123	0.162022	0.181011
1444	14_M	46383525	46390670	-	BMP4	10.2156	0.0001	8.02025	4.25056	6.21114	0.0001	0.0001	0.0001	0.857943	1.13079
1445	9_M	75775365	75900317	+	BMP5	0.0001	0.0001	0.0001	0.0001	0.0001	0.0001	0.0001	0.0001	3.29252	3.98015
1446	13_M	38345716	38500315	+	BMP6	3.41627	6.63964	9.38287	11.4033	0.777551	0.27569	0.432578	0.696853	43.5893	39.6539
1447	2_M	172868012	172940322	-	BMP7	0.0001	0.0001	0.802115	3.77828	0.0001	53.431	45.2811	54.414	20.996	27.0011
1448	4_M	123312650	123343253	-	BMP8A	3.05594	5.9399	5.6142	4.72283	1.61111	1.01393	0.876263	1.50925	2.20214	2.06804
1449	4_M	123105161	123126095	+	BMP8B	6.67333	11.0312	45.7149	23.6137	17.0222	16.2825	13.3702	15.4464	14.9079	16.7469
1450	9_M	23223076	23485216	+	BMPER	3.40528	16.971	4.01017	3.77828	0.0001	0.0001	0.383837	0.0001	0.0540741	0.0001
1451	14_M	34411068	34502547	-	BMPR1A	23.8364	40.7302	24.0605	17.9465	34.1608	49.2997	47.3916	49.7708	67.5757	73.5405
1452	3_M	141837136	142169426	-	BMPR1B	10.7021	8.48553	6.41622	4.25056	14.7513	0.220433	0.239936	0.417464	0.108048	0.181011
1453	1_M	59764279	59878082	+	BMPR2	203.825	160.375	212.534	150.183	144.407	81.193	88.1637	96.5156	224.424	269.92
1454	6_M	118383381	118419418	-	BMS1	78.3193	77.2176	80.2016	80.2865	82.2963	208.793	238.969	220.263	176.046	169.005
1455	10_H	46786733	46811989	+	BMS1P1	5.83756	0.0001	2.40614	2.36146	0.0001	6.91587	5.97355	9.4352	6.6991	8.27909
1456	10_H	47535581	47553524	-	BMS1P2	1.94592	0.0001	1.60413	0.0001	0.776479	9.44409	7.12169	15.033	15.3449	15.4205
1457	10_H	73699151	73730515	-	BMS1P4	1.45946	0.0001	0.0001	0.0001	0.0001	3.65036	2.64038	4.12157	5.25327	4.84902
1458	2_H	94192531	94208420	-	BMS1P14	0.486555	3.39427	4.01017	0.472373	0.776479	5.02619	4.79845	4.53894	6.31507	5.33938
1459	14_H	19083134	19316915	-	BMS1P17	0.243327	0.0001	0.0001	0.236236	0.776479	0.908976	0.420215	0.967843	0.704635	0.623149
1460	14_H	19083134	19316915	-	BMS1P18	0.243327	0.0001	0.0001	0.236236	0.776479	0.908976	0.420215	0.967843	0.704635	0.623149
1461	22_H	22298098	22322969	+	BMS1P20	6.32401	16.1224	12.8323	6.61192	5.43476	7.98719	10.1691	11.5298	8.15019	6.87472
1462	14_H	19083134	19316915	-	BMS1P22	0.0001	0.0001	0.0001	0.0001	0.0001	0.440767	0.454984	1.0905	0.480128	0.789257
1463	6_M	13625675	13677967	-	BMT2	19.4583	12.7283	11.2283	11.3346	12.4222	23.3554	23.3601	19.9293	6.42302	12.2568
1464	7_M	81966662	81992300	-	BNC1	12.6479	9.33408	12.0303	4.25056	4.65838	0.16535	0.0001	0.0001	0.0001	0.135783
1465	4_M	84272542	84675087	-	BNC2	42.3217	45.8214	36.0908	34.0037	31.0553	3.58052	3.54967	3.5477	4.64187	6.42245
1466	17_M	26781079	26792522	+	BNIP1	8.26983	16.971	5.6142	6.13965	4.65838	8.92361	9.35369	9.96468	10.7409	8.54815
1467	9_M	69989466	70011660	+	BNIP2	102.642	90.7943	72.9835	98.7051	96.2711	42.4693	44.5138	39.4929	69.3574	71.5509
1468	7_M	138890836	138909507	-	BNIP3	24.3228	63.6409	40.1008	25.9751	45.8065	0.550934	0.239936	0.313123	64.4992	120.442
1469	14_M	66985240	67008878	-	BNIP3L	144.964	180.741	101.054	155.378	148.289	154.454	167.12	119.99	38.7537	68.9716
1470	3_M	95241293	95251194	-	BNIPL	0.0001	11.8797	0.0001	1.41692	2.32924	0.826351	0.33587	0.521806	0.539841	0.8142
1471	16_M	44485045	44558871	-	BOC	30.6651	40.6619	21.9437	40.4097	45.3651	4.11604	5.01487	2.91087	0.323945	0.723745
1472	11_M	31665150	31671863	-	BOD1	35.0248	35.6389	58.5472	59.5065	79.9672	83.6712	77.4191	83.3676	102.064	87.0197
1473	4_H	13568742	13627705	-	BOD1L1	146.423	190.922	126.718	137.432	148.289	76.9516	109.893	93.9071	66.4962	77.611
1474	1_M	93685575	93695771	+	BOK	11.1886	3.39427	9.62428	16.5297	16.3041	64.0064	56.114	50.3965	74.5303	76.2071
1475	2_H	241544386	241559144	-	BOK-AS1	0.0001	0.0001	0.0001	0.0001	0.0001	0.055488	0.487566	0.104786	0.493719	0.182735
1476	3_M	96196588	96197587	-	BOLA1	7.78337	11.0312	8.82226	6.61192	3.10562	0.0001	0.0001	0.104441	8.47404	9.67885
1477	7_M	126696000	126696694	+	BOLA2	18.2827	14.4607	12.3803	22.4729	6.52253	13.43	17.2025	16.5228	23.7803	20.167
1478	16_H	29442905	29454965	-	BOLA2-SMG1P6	48.0595	56.5257	53.0985	57.9796	67.1527	37.6421	35.8032	37.0263	36.4378	32.8449
1479	16_H	29453588	30193667	-	BOLA2B	12.4686	17.2482	32.0294	27.4375	43.5368	11.2524	14.4409	15.6486	20.4772	15.108
1480	6_M	83349147	83360137	+	BOLA3	10.7021	1.69719	8.82226	8.50101	9.31665	20.2157	20.8178	20.9727	24.5584	21.7094
1481	2_H	74147981	74152390	+	BOLA3-AS1	4.37819	0.0001	0.0001	6.13965	1.55286	7.2711	8.92199	7.0953	11.6585	15.0157
1482	1_M	55300069	55363470	-	BOLL	0.0001	0.0001	0.0001	0.0001	0.0001	0.110267	0.144001	0.365294	0.0001	0.0905556
1483	15_M	76452996	76477270	-	BOP1	67.6173	64.4894	70.5774	96.816	69.0979	174.89	164.288	159.694	178.762	149.84
1484	14_M	99046377	99074541	+	BORA	0.973009	0.848643	2.76863	3.50924	2.63508	28.5379	31.1747	28.0313	12.0643	10.2843
1485	6_M	134639512	134711185	+	BORCS5	7.29692	6.78845	7.21823	16.0574	6.21114	17.2411	17.2203	18.1554	9.28365	9.72407
1486	11_M	69059775	69061577	+	BORCS6	17.9989	14.4253	20.8525	19.8356	27.9498	12.0634	13.4309	11.7385	16.7321	17.7746
1487	19_M	46689906	46703383	+	BORCS7	17.026	23.4963	22.1061	22.6692	33.3844	10.9391	7.26497	9.75406	20.4639	18.8507
1488	10_H	102854210	102901899	+	BORCS7-ASMT	0.0001	4.50556	1.94837	0.0001	0.0001	0.417813	1.67242	0.0145923	1.12761	0.4317
1489	8_M	70139499	70148635	+	BORCS8	8.75628	9.51244	15.7793	20.7801	10.093	5.97191	6.74778	6.55335	15.7753	11.9684
1490	19_H	19145567	19192592	-	BORCS8-MEF2B	2.43237	4.06435	3.46658	0.00010279	0.0001	7.80332	4.09007	7.41646	2.40536	3.56092
1491	6_M	34476356	34505137	+	BPGM	110.425	106.068	104.262	131.292	130.432	20.3809	21.5854	20.5554	22.5073	20.9405
1492	13_M	34037641	34074075	+	BPHL	4.86465	2.54573	4.81219	9.91783	15.5277	47.0967	45.281	41.5801	27.3649	36.4537
1493	2_M	158258241	158284532	+	BPI	0.486555	0.0001	0.0001	1.88919	0.0001	1.59752	1.43911	1.04351	0.0001	0.0001
1494	1_M	185332159	185357778	+	BPNT1	22.377	28.8506	28.8726	26.4474	31.8317	43.1305	43.0747	38.1365	29.6858	23.6089
1495	11_M	107033081	107131923	-	BPTF	101.137	61.0952	96.2419	96.3438	111.799	149.48	182.915	198.682	111.165	120.461
1496	6_M	39603237	39725464	-	BRAF	43.2946	26.3049	48.923	40.6156	25.6206	66.1001	70.7996	74.8127	41.6682	41.474
1497	5_M	121660563	121687250	+	BRAP	24.3228	24.6079	25.6646	25.9751	26.397	42.0287	45.6169	48.1014	33.3561	37.6748
1498	5_M	140705011	140719379	+	BRAT1	40.3759	21.2137	36.0908	49.5888	30.2789	102.455	87.8754	95.4717	89.9749	92.1305
1499	11_M	101488764	101551956	-	BRCA1	18.9718	11.8797	2.40614	7.55647	13.1986	102.511	103.37	107.525	60.0193	61.1933
1500	5_M	150522621	150570147	+	BRCA2	5.3511	7.63699	0.802115	0.0001	3.10562	44.9481	48.4949	39.5454	29.47	35.0969
1501	X_M	75416628	75455702	+	BRCC3	17.9989	10.1826	21.6545	17.0019	23.2915	86.0403	89.5553	70.7429	47.0114	52.3739
1502	15_M	88687035	88734220	-	BRD1	63.2392	50.9127	52.9331	46.3018	43.4773	42.0285	46.8639	47.9449	44.8525	44.2922
1503	17_M	34112019	34122608	-	BRD2	276.307	340.266	246.219	281.476	274.062	250.242	232.019	263.929	322.549	305.883
1504	2_M	27445581	27475674	-	BRD3	132.802	149.344	142.759	141.669	160.711	102.51	118.335	120.827	43.8811	52.2382
1505	2_M	27442436	27444222	+	BRD3OS	39.8894	38.1846	36.8928	47.7124	48.912	47.8126	39.5251	44.0322	26.8252	31.7048
1506	17_M	32196272	32284134	-	BRD4	154.693	115.402	162.809	173.797	209.623	143.438	140.688	142.479	114.209	116.823
1507	8_M	88332311	88362192	-	BRD7	39.4029	32.2448	35.2887	23.1415	42.701	112.535	109.989	119.941	43.5032	39.5743
1508	6_H	118501373	118503834	+	BRD7P3	0.0001	0.0001	0.0001	0.0001	0.0001	0.0001	0.144001	0.260953	0.0540741	0.0453278
1509	18_M	34598615	34624864	-	BRD8	31.6197	29.6991	32.1248	37.3097	26.397	103.931	107.878	105.795	86.4974	88.1034
1510	13_M	73937811	73960890	+	BRD9	53.5101	57.7011	63.3593	68.9519	104.811	51.2827	49.9334	54.8308	89.269	86.7904
1511	2_H	27889456	27891115	-	BRE-AS1	0.0001	0.0001	0.0001	0.0001	0.0001	1.59752	1.82655	1.6194	0.108048	0.135783
1512	8_H	143697115	143698414	+	BREA2	0.0001	0.0001	0.0001	0.0001	0.0001	0.49585	0.431804	0.365294	0.108048	0.0905556
1513	12_M	112959862	113000622	-	BRF1	33.5655	21.2137	40.9028	42.5047	28.7261	41.3677	46.0911	42.7098	28.0127	29.353
1514	8_M	27123832	27128633	-	BRF2	13.6208	39.0331	11.2283	11.8069	25.6206	19.4996	19.4268	20.0336	6.0452	5.15607
1515	5_M	144244437	144264574	+	BRI3	64.6986	71.2778	81.0036	124.208	114.904	67.6425	61.1582	67.3001	86.6286	98.0087
1516	5_M	125441568	125460886	+	BRI3BP	2.43237	5.76651	4.81219	3.77828	2.32924	14.7011	12.3779	11.0845	25.8056	27.0366
1517	17_M	24473884	24475470	+	BRICD5	0.0001	0.0001	0.0001	6.13965	1.55286	1.70768	2.51039	2.19576	2.59086	2.00038
1518	1_M	146495629	146902473	+	BRINP3	1.94592	7.63699	4.01017	1.88919	1.55286	20.9318	24.9909	17.8424	0.0540741	0.0905556
1519	11_M	86058136	86201194	-	BRIP1	4.86465	7.63699	0.802115	2.83374	1.55286	33.9865	38.9494	35.9456	22.0755	26.6845
1520	15_M	10474779	10485938	-	BRIX1	20.9177	22.0622	12.8323	30.6978	24.8442	73.0957	69.2167	64.5872	58.3461	46.4038
1521	6_M	113604772	113616952	+	BRK1	205.77	201.953	214.138	275.335	265.522	98.2137	92.2889	96.2548	80.7454	80.3247
1522	19_M	5041354	5049918	+	BRMS1	39.8894	51.7613	69.7754	90.2042	79.1908	53.9267	56.4579	54.6232	74.214	61.7808
1523	12_M	55836366	55869737	+	BRMS1L	15.0802	5.9399	4.81219	12.7515	14.7513	21.2623	21.6333	20.3988	15.0049	13.1614
1524	1_M	183276352	183297294	-	BROX	48.6455	46.67	37.6948	44.866	34.9372	69.1848	65.8585	70.6396	54.9463	55.6755
1525	6_M	113307137	113324863	+	BRPF1	43.781	32.2448	49.725	48.1719	35.7136	34.0967	29.212	33.3892	33.2482	30.0766
1526	17_M	28801126	28838790	+	BRPF3	85.6161	65.3379	55.3391	46.7551	31.0553	83.7819	74.1093	90.3073	108.002	86.7018
1527	7_M	4690928	4715998	+	BRSK1	27.2416	29.6991	23.2585	16.0574	26.397	8.31769	8.25045	6.88661	5.50546	8.05065
1528	7_M	141949751	142004244	+	BRSK2	0.0001	0.0001	0.0001	0.0001	0.0001	5.2881	5.51632	3.02599	36.8644	40.886
1529	16_M	95992092	96082429	-	BRWD1	47.1862	33.9418	48.121	41.5601	28.7261	117.769	137.522	155.572	70.7062	86.1147
1530	21_H	39313907	39314916	+	BRWD1-AS2	0.0001	0.0001	1.60413	0.0001	0.0001	0.275517	0.67164	0.886999	0.0001	0.181011
1531	X_M	108735845	108834347	-	BRWD3	36.9707	8.48553	36.8928	12.7515	24.8442	60.4816	73.4858	74.0301	82.3646	97.8278
1532	19_M	8837467	8848684	+	BSCL2	12.6207	11.0498	8.70693	19.3649	30.2807	34.8356	24.2901	25.8376	16.6367	17.7158
1533	4_M	129461679	129488433	+	BSDC1	109.452	88.2486	109.074	115.235	118.786	89.51	82.7919	80.0297	76.6973	93.6673
1534	10_M	79704358	79711980	+	BSG	556.991	593.979	684.927	776.417	685.539	695.984	670.077	700.056	596.247	632.859
1535	9_M	108096022	108190384	-	BSN	1.45946	0.0001	0.0001	0.0001	2.32924	5.89402	4.60495	7.25181	5.39751	7.41746
1536	3_H	49549306	49554367	-	BSN-DT	0.0001	0.0001	0.0001	0.0001	0.0001	0.550934	0.287903	0.573976	0.377919	0.316695
1537	4_M	62480067	62497299	+	BSPRY	0.0001	0.0001	0.0001	0.0001	0.0001	0.550934	0.623673	0.417464	1.18753	1.35693
1538	5_M	43818893	43843469	+	BST1	0.0001	3.39427	1.60413	1.88919	2.32924	2.09327	1.77488	1.61739	1.2415	2.08058
1539	8_M	71534262	71537438	-	BST2	14.1073	5.9399	11.2283	16.0574	23.2915	4.73727	8.68215	3.86072	4.42598	5.33698
1540	19_M	36926079	37014058	+	BTAF1	51.5643	15.2739	29.6746	20.3078	31.0553	79.7608	77.1792	89.7335	86.6286	83.762
1541	7_M	81792074	81829432	-	BTBD1	88.5348	60.2467	85.8157	69.4242	91.6129	107.634	98.4277	107.889	143.676	154.36
1542	10_M	80642617	80657072	-	BTBD2	97.291	93.3399	88.2217	102.011	114.904	169.381	159.731	149.469	83.2282	113.567
1543	2_M	138256584	138287423	+	BTBD3	36.9707	30.5477	27.2686	29.7533	28.7261	121.128	91.5214	151.924	58.4541	60.5606
1544	12_M	112976482	112978941	+	BTBD6	53.5101	62.7923	91.4298	96.816	72.2034	0.3306	0.0960343	0.156612	0.162022	0.0453278
1545	12_M	102784648	102878407	-	BTBD7	72.5008	55.1554	51.329	61.8678	69.0979	44.177	43.6501	53.3184	43.719	43.8469
1546	5_M	107437997	107491597	+	BTBD8	0.0001	0.0001	0.0001	0.0001	0.0001	1.48735	2.15862	2.39995	0.215996	0.723745
1547	17_M	30215524	30576288	-	BTBD9	19.9447	17.8195	21.6545	15.5851	18.6332	14.8175	12.6634	18.2076	24.0186	21.7547
1548	7_M	113315644	113369340	-	BTBD10	26.2687	55.1554	32.0807	24.5583	24.8442	37.622	37.4624	36.7281	44.6367	41.9717
1549	10_M	85386814	85660293	+	BTBD11	0.0001	1.69719	0.0001	0.0001	2.32924	0.0001	0.0480672	0.0001	0.162022	0.316695
1550	7_M	130774069	130825900	+	BTBD16	0.0001	0.0001	0.0001	0.0001	0.0001	0.0001	0.0001	0.0001	0.0540741	0.40715
1551	2_M	84659079	84668782	+	BTBD18	0.0001	0.0001	0.0001	0.0001	0.0001	0.16535	0.191969	0.365294	0.323945	0.0905556
1552	4_M	117119218	117125726	-	BTBD19	6.81047	8.48553	14.4364	6.13965	9.31665	0.0551834	0.0001	0.156612	0.0001	0.0905556
1553	5_M	91357261	91402995	-	BTC	0.486555	0.0001	0.0001	0.0001	0.0001	6.38977	5.13259	11.3733	0.0001	0.0001
1554	14_M	31641057	31668198	+	BTD	17.026	8.48553	16.8424	12.7515	7.76389	47.107	49.4101	37.5806	18.4598	24.0012
1555	13_M	98309897	98317007	-	BTF3	157.612	199.408	226.168	230.942	202.635	452.191	444.491	446.913	400.894	350.828
1556	4_M	108814295	108834303	-	BTF3L4	30.6467	32.2448	28.0706	39.671	34.1608	56.7916	53.6279	55.8231	56.403	64.3136
1557	10_M	96617001	96622812	+	BTG1	115.776	120.493	103.476	147.349	97.0475	13.6057	14.4382	11.2168	60.0733	72.5002
1558	1_M	134074865	134079156	-	BTG2	0.0001	26.3049	9.62428	9.44556	0.776479	36.4102	29.404	62.1874	4.91174	4.83947
1559	16_M	78359860	78377182	-	BTG3	35.9821	21.2137	37.6948	33.992	34.9372	28.3616	28.1764	25.138	23.3619	18.9867
1560	21_H	17611686	17614105	+	BTG3-AS1	1.96161	0.0001	0.0001	1.42862	0.776479	1.82411	1.56322	1.73014	0.332834	0.642452
1561	16_M	45224337	45252896	+	BTLA	0.0001	0.0001	0.0001	0.0001	0.0001	0.385684	0.191969	0.573976	0.0001	0.0001
1562	6_H	26457904	26476622	+	BTN2A1	76.3735	79.7633	97.8459	76.9806	55.8994	41.6811	42.4509	43.7713	45.5541	47.7154
1563	13_M	23477063	23488858	-	BTN2A2	15.0802	11.0312	18.4464	13.2237	11.6458	20.5462	25.1349	23.4769	10.633	10.2668
1564	6_H	26421391	26430589	+	BTN2A3P	3.89174	0.848643	2.40614	2.36146	3.882	5.06777	3.93341	6.2084	1.4574	0.995111
1565	6_H	26402237	26415217	+	BTN3A1	17.5125	11.0312	24.8626	33.5312	19.4096	16.6662	20.3342	19.6848	14.6221	18.1361
1566	6_H	26365159	26378321	+	BTN3A2	55.6782	24.5334	60.9532	78.9981	79.9672	29.6108	39.1351	30.7735	11.4792	13.1119
1567	6_H	26440472	26453416	+	BTN3A3	9.02062	13.6512	8.02025	19.7071	23.2915	6.27288	10.3712	8.91203	0.562235	1.40672
1568	11_M	49168325	49187090	-	BTNL9	0.0001	0.0001	0.0001	0.0001	0.776479	1.81785	2.30252	3.91289	23.9646	28.0413
1569	19_M	45363734	45533344	+	BTRC	22.377	7.63699	13.6343	20.3078	18.6332	58.7647	53.7713	57.7529	42.4236	45.7254
1570	2_M	127800200	127831860	-	BUB1	5.83756	10.1826	4.81219	1.88919	0.776479	173.681	161.65	138.667	184.485	177.204
1571	2_M	118598211	118641593	+	BUB1B	5.3511	13.5768	0.0001	5.1951	0.776479	108.294	107.494	114.149	113.452	100.813
1572	15_H	40217428	40277488	+	BUB1B-PAK6	0.0001	0.0001	0.0001	0.0001	0.000100003	0.402207	0.909413	0.576423	2.566	2.20846
1573	7_M	131560370	131571893	+	BUB3	95.3452	66.1865	85.8157	102.483	104.811	238.565	219.167	228.66	276.678	246.713
1574	9_M	46283012	46298784	+	BUD13	12.1615	11.0312	12.0303	16.5297	10.8694	32.1138	30.1715	30.7287	44.0972	39.6651
1575	5_M	135052957	135064960	-	BUD23	31.1332	39.0331	38.4968	40.1433	38.0427	129.391	142.078	138.668	93.0509	83.3992
1576	5_M	145140376	145148079	+	BUD31	36.9154	46.3516	65.1771	84.3159	63.9283	74.1021	72.8967	76.66	67.2664	50.1862
1577	10_M	45335762	45369709	+	BVES	41.3487	50.0642	29.6746	40.6156	31.8317	0.0551834	0.0001	0.0001	44.367	36.3182
1578	6_H	105137687	105169945	+	BVES-AS1	0.0001	0.0001	0.0001	0.472373	0.0001	0.0001	0.0001	0.0001	0.647789	0.949884
1579	17_M	47599331	47611493	-	BYSL	36.9707	42.4273	28.8726	30.6978	41.1482	42.855	49.6941	48.31	60.667	48.7104
1580	1_M	58393136	58406549	+	BZW1	334.193	341.115	300.756	363.177	362.57	365.857	299.977	325.284	282.339	258.844
1581	12_M	36091835	36156826	-	BZW2	50.5914	70.4292	35.2887	52.8947	41.9246	183.044	181.985	142.376	99.4199	81.3644
1582	11_M	17257547	17269177	+	C1D	8.26983	4.24282	8.02025	16.4669	11.6458	12.9447	12.4236	14.3446	8.12196	7.50791
1583	6_M	7845224	7872043	+	C1GALT1	31.6197	38.1846	15.2384	21.2524	17.0804	20.6013	20.53	14.034	55.9173	60.6958
1584	X_M	38630783	38635144	-	C1GALT1C1	31.6197	49.2156	28.0706	30.6978	32.608	32.1136	34.9683	36.3628	30.6034	36.8608
1585	2_H	43675153	43676323	-	C1GALT1C1L	0.973009	0.0001	0.802115	0.0001	0.0001	1.76277	3.11796	2.81731	0.108048	0.361922
1586	4_M	136895916	136898845	-	C1QA	0.486555	2.54573	0.0001	2.36146	0.776479	0.110267	0.0001	0.0001	0.0540741	0.0001
1587	11_M	70977846	70983027	-	C1QBP	57.4018	49.2156	81.0036	55.256	70.6506	366.809	353.918	341.223	167.829	141.706
1588	11_M	102939264	102946462	-	C1QL1	0.0001	0.0001	0.0001	1.88919	2.32924	2.80935	2.35049	1.82607	11.8204	12.3021
1589	2_M	13001887	13010865	-	C1QL3	0.0001	0.0001	0.0001	0.472373	0.0001	1.21193	1.43911	1.30436	0.755738	1.35693
1590	15_M	99084754	99087729	-	C1QL4	1.45946	0.0001	0.0001	0.0001	0.0001	19.4996	21.6333	19.251	4.69585	5.42743
1591	11_M	118428457	118451783	+	C1QTNF1	39.4029	37.336	6.41622	33.5315	24.0679	0.0001	0.0001	0.0001	3.40047	4.8847
1592	11_M	43474306	43491526	+	C1QTNF2	0.0001	0.0001	0.0001	0.472373	0.0001	0.220433	0.0001	0.104441	0.108048	0.8142
1593	15_M	10952332	10980163	+	C1QTNF3	0.486555	1.69719	1.60413	1.98778	3.882	0.669655	0.485528	0.650469	2.40235	3.50077
1594	9_M	44101770	44109188	+	C1QTNF5	18.9718	25.4564	60.1512	54.0607	37.2663	0.16535	0.0480672	0.0001	0.0001	0.0453278
1595	15_M	78523346	78529652	-	C1QTNF6	27.728	28.8506	36.0908	43.4492	57.4522	51.3926	43.938	58.9007	22.8851	29.2625
1596	5_M	43515569	43616587	+	C1QTNF7	0.0001	0.0001	0.0001	0.944646	0.0001	0.0001	0.0001	0.0001	0.0001	0.452378
1597	16_H	1088226	1096245	-	C1QTNF8	0.0001	0.0001	0.0001	0.0001	0.0001	0.0001	0.0480672	0.156612	1.13356	1.08557
1598	4_M	155962312	155966630	+	C1QTNF12	0.0001	0.0001	0.0001	0.0001	0.0001	0.0001	0.0480672	0.0522706	2.9147	3.30173
1599	12_H	7080201	7092446	-	C1R	75.4006	72.9748	52.9331	78.8697	127.326	4.90252	9.25776	6.88661	1.07958	2.62331
1600	6_M	124493113	124510644	+	C1RL	17.5125	5.09136	11.2283	11.8069	12.4222	24.5122	24.847	30.9372	4.5879	9.49794
1601	12_H	7108308	7121852	+	C1RL-AS1	0.486555	0.0001	0.802115	2.36146	2.32924	25.1732	21.8731	26.8158	1.94317	2.80422
1602	12_H	7060661	7071032	+	C1S	199.933	246.077	83.4096	212.523	246.112	9.14394	8.63419	14.4513	1.51138	1.44739
1603	1_H	184387016	184629022	+	C1orf21	14.1073	15.2739	20.0505	13.696	18.6332	0.771267	0.527739	0.834829	0.431893	0.452378
1604	1_H	228100727	228103463	-	C1orf35	7.78337	12.7283	12.0303	17.0019	17.8568	18.9488	25.4706	25.3549	26.1775	25.5991
1605	1_H	154206701	154220798	-	C1orf43	158.584	169.709	128.322	133.653	200.306	119.035	109.653	110.393	208.877	196.651
1606	1_H	42767245	42775743	+	C1orf50	3.89174	8.48553	3.20816	3.77828	3.10562	7.76685	8.53825	10.9559	8.25814	7.10086
1607	1_H	85249954	85259673	-	C1orf52	32.5926	18.6681	30.4767	21.7247	22.5151	26.2749	27.3892	25.355	47.6052	38.5344
1608	1_H	197902552	197907368	+	C1orf53	2.43237	1.69719	0.0001	4.72283	0.0001	0.550934	0.527739	1.14785	4.04816	3.21127
1609	1_H	150272284	150280925	+	C1orf54	10.7021	11.0312	6.41622	9.44556	4.65838	0.3306	0.623673	0.260953	0.0001	0.0905556
1610	1_H	151047740	151050797	+	C1orf56	5.3511	0.0001	4.01017	0.0001	2.32924	19.2242	14.2463	19.1989	3.88624	6.10585
1611	1_H	152719522	152720430	+	C1orf68	0.0001	11.8797	0.0001	1.41692	0.0001	0.0001	0.239936	0.0522706	0.0001	0.0001
1612	1_H	209779208	209784731	-	C1orf74	3.89174	10.1826	3.20816	8.50101	4.65838	13.7129	11.848	15.0252	6.15315	7.28177
1613	1_H	37681570	37692275	-	C1orf109	12.1615	5.09136	18.4464	12.2792	18.6332	52.7149	47.3436	48.1014	44.097	42.0619
1614	1_H	169794730	169853089	+	C1orf112	6.32401	0.0001	1.60413	0.0001	0.776479	38.6686	28.3007	32.0328	14.0873	14.9253
1615	1_H	220690286	220699158	+	C1orf115	0.973009	6.78845	2.40614	0.0001	0.0001	9.41936	14.1024	18.1555	13.2777	20.9406
1616	1_H	207018521	207032757	-	C1orf116	0.973009	11.8797	2.40614	0.0001	0.0001	0.16535	0.0001	0.0522706	0.162022	0.0001
1617	1_H	37807801	37809455	+	C1orf122	44.6573	36.1871	48.4795	110.907	67.0248	47.3575	43.0459	58.5767	79.0042	78.1876
1618	1_H	53214100	53220640	-	C1orf123	15.5666	33.9418	20.8525	25.9751	18.6332	31.7282	27.8211	33.3892	34.8673	29.8051
1619	1_H	10946473	10982038	-	C1orf127	0.0001	0.0001	0.0001	0.0001	0.0001	0.16535	0.0480672	0.0522706	0.108048	0.135783
1620	1_H	231223763	231241188	-	C1orf131	16.5396	3.39427	10.4263	17.4742	13.9749	21.0971	21.2975	19.4597	12.684	13.6136
1621	1_H	221329928	221336297	-	C1orf140	0.0001	0.0001	0.0001	0.0001	0.0001	0.385684	0.479772	0.260953	0.0001	0.0001
1622	1_H	1081818	1116357	-	C1orf159	11.1886	4.24282	8.02025	22.1969	24.0679	12.2286	10.2171	11.2168	16.84	16.6439
1623	1_H	111473869	111478513	+	C1orf162	0.0001	0.0001	0.802115	0.0001	3.10562	0.0001	0.33587	0.260953	0.0540741	0.0453278
1624	1_H	3889133	3900294	-	C1orf174	21.4041	11.8797	21.6545	24.5583	27.9498	35.1433	32.7617	36.8847	37.836	35.4135
1625	1_H	230837119	230869590	-	C1orf198	47.6727	51.7613	53.7351	29.281	28.7261	53.7061	53.484	50.6055	70.004	69.7409
1626	1_H	35713876	35719190	-	C1orf216	73.4548	110.311	73.7854	107.206	98.6003	76.29	87.5392	86.8109	54.4594	56.3535
1627	1_H	178542796	178548890	+	C1orf220	0.0001	0.0001	0.0001	0.0001	0.0001	1.10177	1.05538	0.782658	0.215996	0.768972
1628	1_H	162378841	162386819	+	C1orf226	0.486555	3.39427	0.0001	2.36146	6.21114	10.521	8.44232	12.8341	50.1961	50.1125
1629	1_H	247110160	247112418	-	C1orf229	0.0001	0.0001	0.0001	0.944646	0.0001	0.220433	0.719607	0.208782	0.755738	1.35693
1630	16_M	97855209	97922634	-	C2CD2	65.185	44.9729	42.5069	53.3669	35.7136	48.7488	47.1038	45.3362	33.0323	23.8804
1631	9_M	44309237	44320283	-	C2CD2L	22.377	33.0933	23.2585	23.6137	27.9498	21.097	17.7	20.2945	8.85185	9.40748
1632	7_M	100372233	100470160	+	C2CD3	21.4041	24.6079	16.8424	9.44556	13.9749	54.9735	50.0303	53.3706	85.8729	87.3341
1633	9_M	67830532	67832331	-	C2CD4A	0.486555	0.0001	0.0001	0.0001	0.0001	0.0001	0.0001	0.0522706	0.215996	0.316695
1634	10_M	79606854	79614026	-	C2CD4C	0.0001	0.0001	0.0001	0.0001	0.0001	9.52952	11.5122	10.7994	11.4966	19.8551
1635	3_M	94362444	94364568	+	C2CD4D	0.0001	0.0001	0.0001	1.88919	0.0001	0.137861	0.287903	0.208782	0.687115	0.789777
1636	6_M	143010920	143100153	-	C2CD5	20.4312	16.971	16.0404	21.7247	13.9749	79.9806	76.076	86.9689	39.563	42.6499
1637	2_H	201487421	201619183	-	C2CD6	0.0001	0.0001	0.0001	0.0001	3.10562	0.0551834	0.0960343	0.260953	0.0001	0.135783
1638	2_H	99141613	99151466	+	C2orf15	0.0001	0.0001	0.0001	0.0001	0.0001	0.49585	0.191969	1.09568	1.56535	2.12581
1639	2_H	27576522	27582723	+	C2orf16	1.45946	0.0001	0.802115	0.472373	4.65838	2.09327	2.83016	1.93041	1.07958	2.08058
1640	2_H	131682427	131767405	+	C2orf27A	47.1862	45.8214	42.5069	33.5315	47.3592	8.20752	9.7854	10.8516	8.85828	6.33199
1641	2_H	70149880	70191072	-	C2orf42	7.78337	7.63699	8.02025	8.50101	13.1986	11.5676	9.88133	13.1471	10.3631	11.1714
1642	2_H	10141382	10211731	+	C2orf48	0.973009	0.0001	0.0001	0.0001	0.0001	0.440767	0.527739	0.313123	0.755738	1.17602
1643	2_H	105337359	105348815	+	C2orf49	21.4041	25.4564	17.6444	5.66737	18.6332	42.5792	40.3884	42.7276	31.0894	34.3732
1644	2_H	196804415	196810277	-	C2orf66	0.0001	0.0001	0.0001	0.0001	0.0001	0.0551834	0.0960343	0.313123	0.215996	0.181011
1645	2_H	85605253	85612057	-	C2orf68	15.5666	7.63699	14.4364	15.1128	6.98751	42.1389	42.6429	46.6927	28.8223	27.3629
1646	2_H	199911256	199928274	+	C2orf69	17.5125	16.971	12.8323	14.1683	14.7513	46.215	39.8608	37.4586	41.3982	41.7906
1647	2_H	231037566	231049713	+	C2orf72	0.0001	1.69719	0.0001	0.0001	0.0001	7.65669	9.7854	6.15623	6.69289	8.36724
1648	2_H	61145068	61164830	+	C2orf74	7.29692	14.4253	11.2283	7.08419	9.31665	3.36019	3.3578	3.86072	4.47995	4.29674
1649	2_H	119302217	119366829	-	C2orf76	5.3511	4.24282	6.41622	2.83374	0.776479	6.22452	6.52363	5.73886	6.53097	8.77429
1650	2_H	74414176	74421631	-	C2orf81	0.0001	0.0001	0.0001	0.0001	0.776479	11.9532	8.63419	10.2255	3.45444	5.24652
1651	2_H	190137760	190203485	+	C2orf88	0.0001	0.0001	0.0001	0.0001	0.0001	1.26702	1.43911	2.39995	1.61932	1.99012
1652	2_H	97669743	97703067	+	C2orf92	0.0001	0.0001	0.0001	0.0001	0.0001	0.220433	0.33587	0.208782	0.162022	0.40715
1653	3_H	62318973	62336214	+	C3orf14	6.32401	0.0001	4.81219	8.97328	6.21114	0.110267	0.0001	0.0001	18.3513	15.468
1654	3_H	50558025	50571028	-	C3orf18	6.81047	6.78845	4.01017	5.66737	1.55286	5.67369	8.15452	7.87785	11.0108	14.2469
1655	3_H	155762612	155806288	-	C3orf33	0.973009	7.63699	0.0001	6.13965	0.0001	5.06776	6.04396	4.90414	3.61637	4.3872
1656	3_H	37386269	37435498	+	C3orf35	1.45946	0.0001	0.0001	0.0001	0.0001	0.16535	0.191969	0.0001	0.323945	0.271467
1657	3_H	88149743	88157966	+	C3orf38	22.377	3.39427	16.0404	17.4742	20.186	22.5292	22.6406	20.1379	19.8626	19.2649
1658	3_H	112086335	112118227	+	C3orf52	27.728	37.336	23.2585	26.4474	20.186	27.4868	27.965	31.0938	13.8715	11.6236
1659	3_H	143971798	143992369	+	C3orf58	26.2687	17.8195	18.4464	21.2524	29.5025	0.0001	0.0001	0.365294	24.2885	31.2979
1660	3_H	49268597	49277076	-	C3orf62	8.26983	4.24282	9.62428	4.72283	11.6458	6.55502	6.66753	7.19964	4.26406	3.16605
1661	3_H	58742006	59050033	-	C3orf67	1.45946	6.78845	0.0001	1.88919	2.32924	0.0001	0.0480672	0.0001	8.09622	7.91496
1662	3_H	185076838	185153049	-	C3orf70	16.0531	7.63699	15.2384	12.2792	8.54027	0.0001	0.0960343	0.260953	0.269971	0.181011
1663	3_H	160225636	160228214	+	C3orf80	4.86465	4.24282	14.4364	14.6406	23.2915	0.0001	0.0480672	0.208782	0.323945	0.497606
1664	17_M	34809092	34823455	-	C4A	0.929807	1.62183	0.942844	2.25661	2.22581	0.436448	0.521781	0.891403	1.01036	0.73255
1665	17_M	34728381	34743898	-	C4B	0.406545	0.709079	1.86864	0.986588	0.973129	0.650563	0.775964	1.04354	1.00537	1.76043
1666	6_GL000251v2_alt_H	3459484	3473741	+	C4B_2	0.406545	0.709079	1.86864	0.986588	0.973129	0.650563	0.775964	1.04354	1.00537	1.76043
1667	4_H	119296419	119304446	-	C4orf3	176.097	180.74	127.52	178.047	172.356	81.8545	94.4014	74.8132	39.5089	62.2788
1668	4_H	37453930	37593511	+	C4orf19	0.973009	0.0001	0.0001	0.0001	0.0001	0.3306	0.111823	0.0001	0.776976	0.361922
1669	4_H	129093674	129112689	+	C4orf33	7.78337	4.24282	4.01017	5.1951	3.10562	3.80085	3.45373	2.86948	6.0452	6.42245
1670	4_H	86876205	86892423	-	C4orf36	0.0001	0.0001	0.0001	0.0001	0.0001	0.0551834	0.0001	0.0001	0.108048	0.316695
1671	4_H	158666675	158672256	-	C4orf46	17.5125	18.6681	11.2283	10.8624	12.4222	27.6519	24.8952	27.1287	25.6917	26.5037
1672	4_H	185429334	185449829	+	C4orf47	0.0001	0.0001	0.0001	0.0001	0.0001	0.771267	0.815542	0.365294	0.269971	0.904656
1673	4_H	2041993	2043971	+	C4orf48	15.0802	24.6079	64.1613	55.256	44.2537	12.9447	12.5675	14.1905	20.1864	21.6642
1674	9_H	120952336	121075175	-	C5	6.32401	3.39427	0.0001	0.0001	1.1551	20.4818	22.1609	22.869	4.41955	4.70379
1675	7_M	16246743	16259541	-	C5AR1	0.0001	0.0001	0.0001	2.36146	0.0001	1.3221	1.24725	2.08692	1.18753	1.80921
1676	7_M	16234585	16244155	-	C5AR2	4.37819	2.54573	6.41622	3.30601	3.10562	0.0551834	0.0001	0.0001	0.0001	0.0001
1677	5_H	133955507	133968716	-	C5orf15	87.5619	114.553	64.1613	86.8983	103.259	114.684	115.169	110.393	107.463	113.431
1678	5_H	23951348	24178266	+	C5orf17	1.45946	0.0001	5.6142	0.944646	1.55286	0.0001	0.0001	0.0001	0.0001	0.0001
1679	5_H	31532266	31555059	+	C5orf22	20.9177	16.971	24.0605	17.4742	17.8568	62.6855	56.6018	60.2566	46.0939	44.2327
1680	5_H	134845680	134859736	+	C5orf24	132.316	115.402	108.272	106.734	102.482	140.958	132.776	145.711	96.2888	100.767
1681	5_H	103258702	103278661	+	C5orf30	19.4583	21.2137	24.0605	21.2524	8.54027	22.1987	26.286	27.1809	17.9735	16.8248
1682	5_H	43486701	43515172	-	C5orf34	4.86465	4.24282	0.0001	6.13965	4.65838	13.826	13.6228	11.895	8.52801	6.42245
1683	5_H	2752131	2755398	+	C5orf38	0.0001	8.48553	0.0001	0.472373	0.0001	0.0001	0.0001	0.0001	0.0001	0.0001
1684	5_H	7830379	7851491	-	C5orf49	0.0001	0.0001	0.0001	1.41692	0.0001	0.0001	0.0001	0.0001	0.701763	1.08557
1685	5_H	41904344	41921637	+	C5orf51	50.1049	41.5787	54.5371	35.8928	30.2789	48.4735	51.229	47.7883	34.5975	36.4989
1686	5_H	132410773	132476045	+	C5orf56	0.486555	2.54573	1.60413	2.36146	0.0001	0.440767	0.527739	0.313123	0.539841	1.17602
1687	5_H	127042558	127073493	-	C5orf63	0.0001	0.848643	1.60413	0.0001	0.776479	3.52544	4.41308	6.78227	4.42598	5.42743
1688	5_H	135033280	135344681	+	C5orf66	1.94592	0.0001	0.802115	0.472373	6.98751	5.73268	4.6065	8.08951	5.29476	4.6189
1689	6_GL000251v2_alt_H	3135587	3138063	-	C6orf47	47.1862	64.4894	67.3693	49.1165	38.8191	22.3089	34.6324	39.0758	42.6397	40.6599
1690	6_GL000250v2_alt_H	3167530	3172382	+	C6orf48	49.6185	46.67	60.9532	76.036	53.5703	42.855	49.9819	62.0831	73.0271	78.5151
1691	6_H	10671418	10694798	-	C6orf52	0.0001	0.0001	0.0001	0.0001	0.0001	2.36868	2.25456	3.49553	0.593815	0.678517
1692	6_H	24704861	24719176	-	C6orf62	117.928	125.3	163.131	185.299	175.546	137.201	136.329	132.162	178.719	165.257
1693	6_H	36871870	36928965	+	C6orf89	139.613	120.493	125.114	114.29	144.407	94.2483	103.896	95.6287	146.592	160.336
1694	6_H	158869867	158910354	+	C6orf99	0.0001	0.0001	0.0001	0.0001	0.0001	0.550934	0.623673	0.521806	0.755738	0.8142
1695	6_H	34587280	34696851	-	C6orf106	172.205	140.01	142.759	179.463	174.686	244.774	257.277	230.113	156.021	154.383
1696	6_H	165279664	165309623	-	C6orf118	0.0001	0.0001	0.0001	0.0001	0.0001	10.1354	9.7854	14.347	0.108048	0.135783
1697	6_H	169702112	169706358	+	C6orf120	43.781	65.3379	44.1109	44.866	36.4899	115.52	112.606	108.361	58.372	60.5872
1698	6_H	42101119	42142978	-	C6orf132	7.29692	10.1826	6.41622	6.61192	16.3041	0.16535	0.0001	0.104441	14.5191	20.3978
1699	6_GL000251v2_alt_H	2126761	2132925	+	C6orf136	7.78337	4.24282	4.81219	7.08419	3.10562	13.7159	11.848	12.6775	14.5731	14.7444
1700	6_H	87344853	87365464	+	C6orf163	0.0001	0.0001	0.0001	0.0001	0.0001	0.49585	0.575706	0.678317	0.215996	0.768972
1701	6_H	4079206	4130766	+	C6orf201	0.0001	0.0001	0.0001	0.0001	0.776479	0.716184	0.33587	0.678317	0.269971	0.452378
1702	6_H	107028172	107051587	+	C6orf203	5.83756	15.2739	2.40614	8.97328	5.43476	14.8175	19.5707	20.2945	13.8175	11.6689
1703	6_H	44000600	44007616	+	C6orf223	0.0001	0.0001	2.40614	0.0001	0.0001	0.0551834	0.239936	0.0522706	0.0540741	0.0001
1704	6_H	42890265	42890817	-	C6orf226	3.40528	0.848643	6.41622	1.41692	1.55286	5.12285	4.36511	4.38243	1.99714	1.71876
1705	7_H	42909273	42912091	-	C7orf25	10.2156	12.7283	12.8323	13.696	13.1986	27.4866	28.4446	25.8766	27.9587	28.2223
1706	7_H	6590021	6608727	+	C7orf26	19.4583	25.4564	32.0807	40.1433	44.2537	52.6598	42.3551	48.1535	68.2234	58.2987
1707	7_H	25134697	25180199	-	C7orf31	2.43237	0.0001	3.20816	0.0001	3.10562	2.42377	2.73423	1.93041	3.50842	5.2013
1708	7_H	100154420	100158722	-	C7orf43	29.6738	19.5166	48.121	36.8374	24.0679	19.2793	15.1577	20.8162	24.3424	25.1468
1709	7_H	977961	1138258	-	C7orf50	28.2145	30.5477	24.8626	39.671	54.3467	159.798	167.118	184.578	168.021	164.266
1710	7_H	139341132	139423458	+	C7orf55-LUC7L2	31.3747	21.6581	26.4937	33.6867	10.0546	26.4108	40.9567	42.2935	22.82	16.1979
1711	7_H	48035511	48061298	+	C7orf57	0.0001	0.0001	0.0001	0.0001	0.0001	0.0001	0.0001	0.0001	0.539841	0.723745
1712	7_H	100456615	100464272	-	C7orf61	0.0001	0.0001	0.0001	0.0001	0.0001	0.606017	1.00741	1.14785	0.377919	0.361922
1713	7_H	47655244	47661649	+	C7orf65	0.0001	0.0001	0.802115	0.0001	0.0001	1.21193	0.719607	0.991341	0.539841	0.135783
1714	7_H	47795291	47819847	+	C7orf69	0.0001	0.0001	1.60413	3.77828	0.0001	1.26702	1.91879	1.40871	0.0001	0.0001
1715	2_M	25498650	25501720	-	C8G	0.0001	0.0001	0.0001	0.0001	0.0001	0.0001	0.239936	0.0001	0.593815	0.181011
1716	8_H	143039209	143054304	+	C8orf31	0.973009	0.0001	1.60413	1.88919	0.0001	2.36868	2.68626	3.1825	0.539841	0.497606
1717	8_H	145052438	145056031	+	C8orf33	51.0778	44.9729	62.5572	66.1183	59.7813	90.7775	83.2711	82.5339	60.1273	49.2532
1718	8_H	68330373	68819024	+	C8orf34	0.973009	7.63699	0.802115	2.83374	1.55286	0.0001	0.0480672	0.208782	0.0001	0.0001
1719	8_H	95244913	95269235	-	C8orf37	1.45946	2.54573	4.81219	0.944646	0.0001	3.6356	2.06269	2.97382	10.687	12.7996
1720	8_H	66667552	66681143	+	C8orf44	0.0001	0.0001	0.0001	0.0001	0.0001	3.23441	2.9172	2.26773	2.1175	3.06065
1721	8_H	66667552	66862023	+	C8orf44-SGK3	2.90173	11.8762	0.0121609	5.01106	0.0001	1.28355	2.96547	1.99742	2.79681	5.89464
1722	8_H	13566843	13568289	+	C8orf48	4.37819	2.54573	7.21823	5.66737	0.0001	0.0551834	0.0001	0.0001	0.0001	0.0001
1723	8_H	11761256	11763224	+	C8orf49	0.0001	0.0001	0.0001	0.0001	0.0001	0.275517	0.287903	0.834829	1.02561	1.58307
1724	8_H	22599601	22604150	+	C8orf58	11.1886	16.971	10.4263	19.8356	10.093	19.8302	22.5447	16.8511	8.15019	12.4377
1725	8_H	85214053	85220423	-	C8orf59	13.6208	14.4253	10.4263	14.4022	21.7387	20.324	23.7882	20.9746	29.1139	23.2698
1726	8_H	123219956	123241399	-	C8orf76	16.9718	18.6679	15.2383	25.6684	6.7173	17.487	13.7281	13.9039	21.2375	19.9909
1727	8_H	144526219	144529075	-	C8orf82	15.5666	17.8195	10.4263	15.1128	10.093	25.063	26.2381	28.6939	31.521	32.8355
1728	8_H	90958478	90985258	-	C8orf88	8.71046	14.4253	1.60413	3.77828	9.67177	0.0551834	0.0001	0.0001	11.9937	12.267
1729	9_H	94726669	95087219	+	C9orf3	10.2156	12.7283	7.21823	8.50101	7.76389	7.65669	6.2838	6.57359	16.786	18.6339
1730	9_H	128160260	128163929	+	C9orf16	39.4029	31.3962	48.121	58.5619	43.4773	57.4521	45.9047	59.7876	22.3454	22.2069
1731	9_H	74946583	74952887	-	C9orf40	8.75628	11.0312	13.6343	20.7801	17.8568	33.656	37.2226	41.9452	19.4308	15.7394
1732	9_H	74952965	74997381	+	C9orf41-AS1	0.0001	0.0001	0.0001	0.0001	0.0001	0.16535	0.0001	0.208782	0.0001	0.181011
1733	9_H	113410644	113429685	+	C9orf43	0.0001	0.0001	0.802115	0.0001	0.0001	1.21193	0.767574	1.25219	1.07958	0.633289
1734	9_H	88990863	88996143	+	C9orf47	1.45946	0.0001	3.24017	0.47379	0.0001	0.16535	0.527739	0.626147	0.655357	0.459908
1735	9_H	83938312	83956987	-	C9orf64	4.37819	0.848643	4.81219	6.61192	3.10562	0.110267	0.0001	0.0001	29.9557	31.7502
1736	9_H	129827285	129835294	-	C9orf78	122.1	122.19	134.739	150.183	142.078	101.959	123.755	110.445	67.0899	61.3742
1737	9_H	111686519	111795009	-	C9orf84	0.0001	0.0001	0.0001	0.0001	0.0001	0.3306	0.623673	0.156612	0.0540741	0.0905556
1738	9_H	71911639	71986068	+	C9orf85	15.0802	16.971	21.6545	11.8069	10.093	9.97019	11.2244	9.59948	7.28661	7.28177
1739	9_H	135495180	135499916	-	C9orf116	1.94592	0.0001	0.802115	3.77828	0.0001	5.01269	5.56429	5.63452	1.02561	1.22125
1740	9_H	35041095	35045992	+	C9orf131	0.973009	0.0001	0.0001	0.0001	0.0001	0.0001	0.144001	0.0522706	1.07958	0.40715
1741	9_H	137027464	137036783	+	C9orf139	0.0001	0.0001	0.0001	0.0001	0.0001	0.3306	0.368316	0.0001	0.0001	0.181011
1742	9_H	112451803	112487188	-	C9orf147	0.0001	0.0001	0.0001	0.0001	0.0001	0.110267	0.33587	0.417464	0.162022	0.316695
1743	9_H	110199566	110208134	-	C9orf152	0.0001	3.39427	0.802115	4.25056	0.0001	0.0001	0.144001	0.0001	0.0001	0.135783
1744	9_H	86220265	86259658	-	C9orf153	0.0001	0.848643	0.0001	0.0001	0.0001	0.275517	0.144001	0.260953	0.0001	0.135783
1745	9_H	136483495	136486068	+	C9orf163	0.0001	0.0001	0.0001	0.0001	0.0001	2.47885	2.42569	2.76514	1.63692	1.37105
1746	10_H	44993932	45000911	-	C10orf25	1.45946	0.0001	0.0001	0.0001	0.0001	3.13985	3.45373	3.91289	1.99714	1.76398
1747	10_H	73909969	73922778	-	C10orf55	8.03098	13.5768	0.881169	4.96213	0.87525	0.184802	0.675727	0.437857	6.30719	5.84747
1748	10_H	97589693	97590935	+	C10orf62	0.0001	0.0001	0.0001	0.0001	0.0001	1.59752	0.815542	0.834829	0.0540741	0.0001
1749	10_H	122930903	122954404	-	C10orf88	15.5666	5.09136	4.01017	18.4187	7.76389	18.0124	18.8032	17.7381	27.5269	23.7899
1750	10_H	132445189	132448307	+	C10orf91	0.0001	0.0001	0.0001	0.0001	0.0001	1.48735	1.05538	1.46088	2.10509	2.12581
1751	10_H	102449837	102451544	-	C10orf95	0.0001	0.0001	0.0001	0.0001	0.0001	1.25531	1.41988	2.62262	1.71271	2.52182
1752	10_H	71711701	71737825	-	C10orf105	0.0001	0.0001	0.0001	0.0001	0.0001	0.49585	0.527739	0.730488	0.0540741	0.0905556
1753	10_H	15095385	15097320	-	C10orf111	0.0001	0.0001	0.0001	0.0001	0.0001	0.110267	0.0960343	0.208782	0.269971	0.135783
1754	10_H	130063898	130110822	-	C10orf143	1.45946	0.0001	0.0001	1.41692	4.65838	0.716184	1.48708	0.626147	0.755738	1.58307
1755	11_H	111879224	111884074	+	C11orf1	1.45946	0.0001	1.60413	0.944646	6.21114	22.3639	22.9284	23.1118	7.5025	8.77429
1756	11_H	68261335	68272002	-	C11orf24	68.1038	106.917	83.4096	96.3438	84.6255	48.9143	44.9932	42.8322	50.628	48.2582
1757	11_H	6205568	6211136	+	C11orf42	0.0001	0.0001	0.0001	0.0001	0.0001	0.110267	0.33587	0.156612	0.323945	0.0453278
1758	11_H	128899565	128906232	-	C11orf45	0.0001	0.0001	0.0001	0.0001	0.0001	0.0001	0.0001	0.0001	8.90583	12.0759
1759	11_H	46936689	47164381	+	C11orf49	24.8093	25.4564	28.0706	25.5028	35.7136	25.3935	23.2162	26.7635	23.6947	25.1016
1760	11_H	93741594	93763103	+	C11orf54	13.6208	22.0622	6.41622	6.61192	6.21114	13.3303	14.678	16.2773	33.2482	39.0768
1761	11_H	16738601	16758355	+	C11orf58	205.284	187.528	185.265	202.133	267.075	254.54	267.801	256.784	174.606	160.921
1762	11_H	108308519	108467532	-	C11orf65	0.0001	0.0001	0.0001	0.0001	0.0001	1.87293	1.63098	1.56522	0.593815	0.452378
1763	11_H	65916812	65919061	-	C11orf68	62.7528	68.7321	49.725	86.8983	71.427	43.6261	44.9453	46.7449	90.4067	83.0835
1764	11_H	114391448	114400551	-	C11orf71	3.40528	0.848643	2.40614	0.472373	1.55286	20.1606	16.6927	22.6421	7.12468	9.00043
1765	11_H	36594493	36659292	+	C11orf74	4.86465	14.4253	2.40614	7.08419	0.0001	7.82194	6.7155	7.25181	6.80084	6.28676
1766	11_H	66744736	66843517	+	C11orf80	3.89174	0.0001	0.802115	5.1951	0.0001	7.38127	8.63419	8.5039	9.28365	8.68384
1767	11_H	66975277	66977002	+	C11orf86	0.0001	0.0001	0.0001	0.0001	0.0001	0.0001	0.0001	0.0001	0.539841	0.40715
1768	11_H	109422120	109429168	+	C11orf87	0.0001	0.0001	2.40614	0.944646	1.55286	0.0001	0.0001	0.156612	0.0001	0.0453278
1769	11_H	33698108	33700741	-	C11orf91	0.0001	0.0001	4.01017	4.72283	0.0001	0.0001	0.0001	0.0522706	0.539841	0.0453278
1770	11_H	63759892	63768642	-	C11orf95	145.937	82.3088	137.947	160.573	174.685	29.8002	29.5479	40.8496	44.3668	45.1827
1771	11_H	43942556	43943884	+	C11orf96	36.4842	73.8234	150.779	83.5924	93.942	0.275517	0.144001	0.0001	0.269971	0.226239
1772	11_H	62662817	62665217	-	C11orf98	31.3459	20.3651	37.6948	69.0983	55.8994	62.8034	63.9341	67.815	72.6838	59.8107
1773	12_H	4487730	4538509	-	C12orf4	24.8093	40.7302	30.4767	21.7247	18.6332	52.8247	45.1849	49.5099	17.1639	13.4779
1774	12_H	53299686	53307182	+	C12orf10	40.3758	35.6389	58.5472	59.9788	52.7939	24.7325	19.8105	27.494	35.1372	33.6948
1775	12_H	88035491	88050161	+	C12orf29	19.1454	19.5166	12.5285	18.6965	14.0185	29.1144	25.3247	24.5641	21.0043	18.4513
1776	12_H	121002422	121016503	-	C12orf43	17.026	13.5768	22.4565	25.0306	45.0301	30.5714	30.6512	32.7631	21.104	18.2269
1777	12_H	104986320	104994728	+	C12orf45	3.40528	0.0001	1.60413	3.30601	2.32924	14.5421	10.9846	15.2861	11.9824	9.18134
1778	12_H	116713320	116738101	-	C12orf49	65.6715	42.4273	78.5975	61.8678	65.216	51.0621	48.1596	58.2741	119.662	124.24
1779	12_H	64266983	64390566	-	C12orf56	0.0001	0.0001	0.0001	0.0001	0.0001	0.6611	0.33587	0.886999	3.56239	2.80422
1780	12_H	6943438	6946004	+	C12orf57	93.8859	102.674	148.373	155.378	155.276	94.4692	99.9632	101.003	42.9635	45.3183
1781	12_H	14803572	14823858	+	C12orf60	0.0001	0.0001	0.0001	0.0001	0.0001	5.34319	7.96265	4.64328	0.755738	0.949884
1782	12_H	123233297	123257960	+	C12orf65	10.7021	6.78845	12.8323	2.83374	5.43476	33.2155	31.1788	31.2504	35.5689	31.3882
1783	12_H	64186312	64222297	-	C12orf66	0.486555	10.1826	5.6142	0.944646	0.0001	6.88552	6.33176	6.52142	10.2552	9.81453
1784	12_H	103950203	103957216	-	C12orf73	2.43237	0.0001	4.01017	4.72283	6.98751	3.85594	5.08462	6.36491	5.77533	5.87971
1785	12_H	105330636	105371519	+	C12orf75	135.721	104.371	174.839	177.102	152.17	37.567	25.5186	41.2148	96.9376	89.5964
1786	12_H	110041177	110073640	-	C12orf76	4.86465	0.0001	0.802115	10.3901	9.31665	9.36427	9.40166	10.3299	5.72136	5.47266
1787	14_H	44897304	44907258	+	C14orf28	2.43237	9.33408	8.82226	5.1951	5.43476	1.70768	2.49439	1.30436	1.83522	2.17103
1788	14_H	22986901	23010202	-	C14orf93	1.45946	4.24282	5.6142	1.41692	1.55286	7.93211	8.15452	7.66917	8.04224	8.32201
1789	14_H	23095474	23100457	+	C14orf119	71.9954	116.251	80.2016	74.1469	112.575	55.5792	48.6868	52.7445	34.2737	33.1068
1790	14_H	96039324	96093972	+	C14orf132	153.233	88.2486	113.886	95.8715	109.47	1.9831	2.20659	3.70421	20.9421	29.9861
1791	15_H	89830599	89912991	-	C15orf38-AP3S2	34.895	0.915967	10.2692	13.985	25.223	22.0957	12.457	17.34	10.8097	13.5288
1792	15_H	75201880	75212170	+	C15orf39	78.8058	84.8544	93.0338	108.151	94.7184	17.792	16.4528	14.347	26.2315	30.3932
1793	15_H	82988963	83011642	-	C15orf40	13.6208	13.5768	4.81219	15.1128	15.5277	8.15244	9.59353	9.65165	10.8489	10.8095
1794	15_H	36579603	36810261	+	C15orf41	3.89174	5.9399	4.01017	4.25056	1.55286	25.3384	22.2569	24.2595	15.1668	16.2821
1795	15_H	45430529	45433450	+	C15orf48	0.0001	0.0001	0.0001	0.0001	0.0001	3.80085	4.41308	4.12157	56.8354	61.5551
1796	15_H	40250665	40252910	-	C15orf56	0.0001	0.0001	0.0001	0.0001	0.0001	0.220433	0.0960343	0.0001	0.108048	0.497606
1797	15_H	67521184	67527304	+	C15orf61	4.37819	4.24282	9.62428	2.36146	4.65838	4.2966	3.98137	4.9563	6.2611	7.28177
1798	15_H	40769961	40772450	+	C15orf62	0.0001	0.0001	4.01017	0.944646	2.32924	1.26702	1.34318	2.13909	3.07662	2.39717
1799	15_H	55408525	55418713	+	C15orf65	1.45946	0.0001	1.60413	0.0001	0.776479	1.04668	0.815542	0.521806	0.485867	0.768972
1800	16_H	15434468	15588260	+	C16orf45	151.774	160.375	132.333	118.068	115.681	23.6859	21.3454	22.59	91.3799	90.2734
1801	16_H	81053497	81077268	-	C16orf46	2.91883	0.0001	0.0001	5.66737	0.0001	3.69069	4.41308	3.59987	6.47699	6.19631
1802	16_H	31489475	31508420	-	C16orf58	82.2109	89.9457	74.5875	76.036	69.0979	107.674	101.464	114.586	71.546	71.4876
1803	16_H	67109893	67148545	+	C16orf70	26.268	20.9917	13.3099	18.4425	27.8349	40.2059	37.2358	43.7406	20.5234	17.6162
1804	16_H	4734288	4749397	+	C16orf71	0.0001	0.0001	0.0001	0.0001	0.0001	0.340771	0.67164	0.422998	1.67118	1.73445
1805	16_H	9091680	9119699	+	C16orf72	133.287	180.652	117.159	119.43	128.062	38.3427	43.4846	44.9639	75.8143	68.2995
1806	16_H	85707518	85751084	-	C16orf74	1.94592	0.0001	0.0001	2.83374	0.776479	1.04668	1.58302	0.730488	2.32099	1.76398
1807	16_H	67666814	67668759	+	C16orf86	2.91883	0.0001	4.01017	1.88919	0.0001	0.606017	0.431804	0.260953	0.431893	0.497606
1808	16_H	46796607	46831408	-	C16orf87	20.4312	15.2739	20.8525	28.3365	13.9749	19.9953	23.456	20.451	11.4426	11.2618
1809	16_H	1419744	1420801	-	C16orf91	11.1886	16.1224	12.8323	10.8624	21.7387	14.0464	13.0951	15.8599	13.6016	12.7543
1810	16_H	87302798	87317421	-	C16orf95	2.43237	0.0001	5.6142	5.66737	2.32924	6.88552	7.48298	8.60824	3.29252	2.759
1811	16_H	4556490	4600318	+	C16orf96	0.0001	0.0001	0.0001	0.0001	0.0001	0.0001	0.0001	0.0001	0.162022	0.859428
1812	17_H	7014737	7017525	+	C17orf49	35.4222	68.0076	52.8452	65.5827	50.4457	58.1219	51.9639	58.0972	37.4618	37.6936
1813	17_H	21528310	21551679	-	C17orf51	51.5643	39.8816	56.1411	46.2828	38.0427	29.1943	31.7544	25.1985	19.7007	16.5535
1814	17_H	44141902	44162477	+	C17orf53	3.89174	4.24282	0.0001	0.0001	0.776479	18.0674	17.5561	16.3295	9.87736	6.64859
1815	17_H	67991099	67993650	-	C17orf58	4.37819	4.24282	4.81219	6.13965	8.54027	14.5421	9.97727	11.0603	12.63	11.1714
1816	17_H	56791913	56833927	-	C17orf67	0.0001	0.0001	0.802115	8.97328	0.0001	2.58902	2.9261	2.39995	2.53688	1.94489
1817	17_H	32328441	32342210	-	C17orf75	11.675	14.4253	16.0404	7.55647	8.54027	24.7876	20.8178	24.1029	33.0862	29.8504
1818	17_H	37375986	37392709	+	C17orf78	0.0001	0.0001	0.0001	0.0001	0.0001	0.110267	0.383837	0.260953	0.0540741	0.0905556
1819	17_H	73232090	73248957	+	C17orf80	39.4127	16.971	21.6545	29.3264	13.9749	47.3988	38.6902	40.8599	65.0281	66.5112
1820	17_H	61411751	61413281	+	C17orf82	0.0001	0.0001	0.802115	0.944646	2.32924	0.49585	0.0960343	0.104441	0.323945	0.316695
1821	17_H	410327	414667	+	C17orf97	1.45946	4.24282	2.40614	6.13965	4.65838	12.8896	13.6228	16.81	3.0128	3.43741
1822	17_H	6651739	6653299	+	C17orf100	0.973009	3.39427	4.01017	2.83374	1.55286	4.84744	5.90006	3.96506	2.96868	3.43741
1823	17_H	4899653	4902933	+	C17orf107	0.0001	2.54573	3.20816	1.88919	0.0001	0.991601	0.67164	0.730488	0.539841	1.65571
1824	17_H	42039705	42050600	-	C17orf113	0.0001	0.0001	0.0001	0.0001	0.0001	1.76277	1.67895	1.98258	0.485867	1.08557
1825	18_H	35972625	35979288	+	C18orf21	8.26983	11.0312	7.21823	4.72283	7.76389	16.0844	15.3017	14.1383	10.579	8.63861
1826	18_H	46174022	46266993	+	C18orf25	25.7822	25.4564	24.8626	23.1415	21.7387	65.2739	65.7626	70.9526	31.521	32.926
1827	18_H	49481178	49487275	-	C18orf32	35.3568	8.76157	30.7189	40.2769	27.2835	17.9617	17.5224	20.7871	24.1598	27.8351
1828	18_H	54357917	54382036	+	C18orf54	11.1886	3.39427	3.20816	9.44556	5.43476	27.2664	27.6292	26.3984	14.1413	14.2469
1829	18_H	12200779	12224711	+	C18orf61	0.0001	0.0001	0.0001	0.0001	0.0001	0.275517	0.383837	0.156612	0.0001	0.0001
1830	18_H	76495521	76498089	+	C18orf65	0.0001	6.78845	0.0001	0.0001	0.0001	0.110267	0.287903	0.104441	0.485867	0.542833
1831	19_H	29698886	29715790	-	C19orf12	48.1591	39.0331	37.6948	38.2542	31.0553	32.6095	33.7689	32.5024	40.9125	44.821
1832	19_H	57958437	57974535	-	C19orf18	0.0001	0.0001	0.0001	0.0001	0.0001	0.0001	0.144001	0.104441	0.215996	0.361922
1833	19_H	1275521	1279245	+	C19orf24	24.8093	49.2156	36.8928	43.4492	59.0049	28.5884	23.9837	26.2419	44.9605	44.2329
1834	19_H	1473201	1479230	-	C19orf25	30.1603	19.5166	36.0908	32.5869	39.5955	21.1521	18.6593	20.1379	14.1953	14.7896
1835	19_H	38304161	38305007	+	C19orf33	0.0001	0.0001	0.0001	0.0001	0.0001	19.1636	25.3261	31.8896	69.4696	55.2703
1836	19_H	10848402	10869791	+	C19orf38	0.0001	0.0001	0.0001	0.0001	0.0001	0.220433	0.0001	0.417464	0.0001	0.0453278
1837	19_H	16496311	16521370	+	C19orf44	14.1073	4.24582	10.4263	6.13965	5.53542	15.5716	13.4596	14.6831	8.5707	8.008
1838	19_H	40321060	40348528	-	C19orf47	18.4854	5.9399	4.01017	11.3346	15.5277	16.8556	18.6113	14.6078	21.5898	17.9555
1839	19_H	50797693	50804854	-	C19orf48	16.0531	20.3651	12.8323	14.1683	15.5277	116.667	92.3853	106.636	45.3384	38.9866
1840	19_H	13774443	13778773	+	C19orf53	66.6444	124.736	68.1713	119.485	97.8239	95.9002	90.5141	102.046	67.2518	64.4949
1841	19_H	40740856	40750554	-	C19orf54	2.91883	5.09136	8.82226	6.61192	2.32924	15.4785	14.6301	14.7644	6.2611	7.41746
1842	19_H	13882348	13906166	-	C19orf57	0.486555	0.0001	0.0001	0.0001	0.0001	1.43227	1.58302	1.30436	5.18161	4.56811
1843	19_H	10086119	10093253	+	C19orf66	39.0754	20.3651	58.5472	67.5351	53.5703	22.9359	26.4687	23.6979	14.3458	18.1435
1844	19_H	5678414	5680897	-	C19orf70	21.8906	3.39427	20.8525	34.9483	17.0804	22.5843	20.9617	25.8767	36.5946	35.5491
1845	19_H	3539157	3544031	+	C19orf71	0.973009	0.0001	1.60413	1.88919	0.0001	0.606017	0.527739	0.626147	0.809712	0.542833
1846	19_H	49118397	49119141	-	C19orf73	0.486555	0.0001	0.0001	0.0001	1.55286	1.15685	1.29521	1.66956	0.593815	0.859428
1847	19_H	50649445	50659311	+	C19orf81	0.0001	0.0001	0.0001	0.0001	0.0001	0.16535	0.719607	0.0001	0.0540741	0.316695
1848	20_H	3753499	3768389	-	C20orf27	15.0802	9.33408	26.4666	39.671	24.0679	92.0455	88.0688	88.0645	84.0383	68.0236
1849	20_H	270863	290779	-	C20orf96	5.83756	6.78845	5.6142	12.2792	3.10562	5.17794	5.51632	5.99971	11.4426	11.4427
1850	20_H	3249302	3407663	-	C20orf194	28.7009	14.4253	31.2787	24.086	14.7513	41.0372	34.9202	42.2061	29.47	31.75
1851	20_H	64033727	64039002	+	C20orf204	0.0001	0.0001	0.0001	0.0001	0.0001	0.936517	1.29521	1.30436	0.91766	1.80921
1852	21_H	46300430	46323900	-	C21orf58	0.973009	0.0001	2.40614	0.0001	0.776479	32.1138	25.9503	34.2761	8.85185	7.6436
1853	21_H	32563505	32612872	-	C21orf59-TCP10L	0.561999	0.0001	0.0001	4.41204	0.862456	4.48589	4.76463	6.50389	2.30864	2.70502
1854	21_GL383580v2_alt_H	21595	44651	-	C21orf62	0.0001	0.0001	0.0001	0.0001	0.0001	0.16535	0.0480672	0.156612	0.0001	0.135783
1855	21_GL383580v2_alt_H	3022	28629	+	C21orf62-AS1	0.0001	0.0001	0.0001	0.0001	0.0001	0.6611	0.623673	0.313123	0.0540741	0.0905556
1856	21_H	17788967	17819387	-	C21orf91	23.8364	10.1826	9.62428	18.4187	12.4222	0.0551834	0.0001	0.0001	18.2434	23.1569
1857	22_H	37943050	37953670	-	C22orf23	17.9989	13.5768	25.6646	27.3919	22.5151	10.4659	9.01792	10.2255	4.69585	6.10585
1858	22_H	31933521	31945363	-	C22orf24	0.0001	0.0001	0.0001	0.0001	0.0001	0.0551834	0.0480672	0.104441	0.0540741	0.40715
1859	22_H	49414525	49657543	-	C22orf34	3.89174	4.24282	6.41622	1.41692	0.0001	0.0001	0.0001	0.0001	0.0001	0.0001
1860	22_H	19440887	19448233	-	C22orf39	2.91883	5.9399	5.6142	5.66737	5.43476	19.0589	18.0357	19.6162	16.4082	13.6137
1861	22_H	41690543	41698137	+	C22orf46	30.1603	17.8195	19.2485	22.6692	28.7261	18.6183	39.2372	33.3893	41.7221	44.7304
1862	8_H	85463902	85481493	+	CA2	0.0001	0.0001	0.0001	4.25056	0.0001	0.0001	0.0001	0.0001	3.56239	3.66355
1863	17_H	60149936	60179022	+	CA4	0.0001	2.54573	28.0706	9.91783	12.4222	0.0001	0.0001	0.0001	0.0001	0.452378
1864	X_H	15738289	15787626	+	CA5B	2.82289	1.69719	8.82226	2.7406	15.5277	6.16944	4.46105	4.25131	4.00297	5.17194
1865	X_H	15674916	15703352	+	CA5BP1	6.32401	2.54573	0.802115	3.77828	6.21114	6.72027	7.77078	6.49601	3.39168	4.00952
1866	16_H	66844379	66854147	+	CA7	0.0001	0.0001	0.0001	0.0001	0.0001	0.110267	0.0960343	0.313123	0.108048	0.0001
1867	8_H	60185420	60281424	-	CA8	18.4854	6.78845	0.0001	6.61192	11.6458	0.0001	0.0001	0.0001	117.663	94.6166
1868	9_H	35673918	35681158	+	CA9	0.0001	5.9399	0.0001	0.472373	3.10562	0.0001	0.0001	0.0001	0.0001	0.678517
1869	19_H	48637942	48646313	-	CA11	5.3511	10.1826	0.802115	1.88919	5.43476	31.2875	76.1729	97.0879	8.36609	15.7846
1870	15_H	63321378	63382167	-	CA12	10.2156	41.5787	5.6142	11.8069	25.6206	2.75427	2.63829	2.24343	1.13356	4.56811
1871	8_H	85245487	85284074	+	CA13	0.486555	5.9399	0.0001	0.0001	0.776479	0.220433	0.0480672	0.0001	4.96572	5.2013
1872	1_H	150257743	150265079	+	CA14	0.0001	0.0001	0.0001	0.0001	0.0001	1.21193	2.11065	2.50429	0.0001	0.0905556
1873	4_M	94500079	94556797	-	CAAP1	13.6208	10.1826	16.0404	11.3346	16.3041	28.4231	29.6439	28.7461	11.8744	11.7593
1874	1_M	85793441	85851578	+	CAB39	109.452	85.703	111.48	65.646	73.7561	90.2823	91.5205	94.8968	110.968	95.3385
1875	14_M	59440963	59548905	+	CAB39L	13.1344	14.4253	6.41622	16.0574	13.9749	9.30919	9.01792	6.67793	5.8293	7.37223
1876	10_M	68430956	68541876	-	CABCOCO1	0.486555	0.0001	0.802115	1.41692	0.0001	0.0001	0.0001	0.0001	0.485867	0.452378
1877	10_M	75646110	75764358	-	CABIN1	75.4006	79.7632	59.3492	52.4224	48.912	131.539	125.1	125.052	84.0389	96.6071
1878	18_M	11839274	11945628	+	CABLES1	0.973009	2.54573	7.21823	0.0001	1.55286	5.9491	4.46105	7.25181	76.482	60.9215
1879	2_M	180258539	180273466	-	CABLES2	5.3511	2.54573	5.6142	3.30601	12.4222	29.2494	25.9024	22.1204	22.8851	26.0061
1880	5_M	115168691	115194382	-	CABP1	0.0001	0.0001	0.0001	0.0001	0.0001	0.16535	0.191969	0.0001	0.0540741	0.0905556
1881	11_M	4738821	4746779	-	CABP7	0.0001	0.0001	0.0001	0.0001	0.0001	0.397257	1.14272	0.271752	2.51987	4.028
1882	18_M	12741355	12755143	+	CABYR	1.45946	1.69719	1.60413	2.36146	0.0001	15.5336	11.896	12.208	24.7203	23.9708
1883	2_M	27009926	27021090	+	CACFD1	24.8093	13.5768	19.2485	31.6424	22.5151	10.4659	10.8407	14.5557	17.1639	18.4982
1884	4_M	100776679	101003749	+	CACHD1	7.78337	0.848643	8.02025	2.36146	8.54027	65.329	72.7193	57.648	63.6361	65.9427
1885	8_M	84415364	84640250	+	CACNA1A	4.37819	11.8797	11.2283	15.5851	10.8694	2.3136	1.91879	1.46088	0.162022	0.181011
1886	2_M	24603889	24763153	-	CACNA1B	0.0001	0.0001	0.0001	0.0001	0.0001	0.0551834	0.0960343	0.0001	4.96571	6.55813
1887	6_M	118587240	119196410	-	CACNA1C	10.2156	0.848643	21.6545	8.97328	7.76389	0.0551834	0.239936	0.104441	0.0001	0.0001
1888	14_M	30039941	30491157	-	CACNA1D	0.0001	0.0001	0.0001	0.0001	0.0001	0.826351	0.383837	1.20002	24.1265	25.8251
1889	11_M	94408391	94474199	-	CACNA1G	0.0001	0.0001	0.0001	0.944646	0.776479	1.21193	0.67164	0.469635	39.6171	41.3385
1890	17_H	50556207	50562109	-	CACNA1G-AS1	0.0001	0.0001	0.0001	0.0001	0.0001	0.0001	0.383837	0.260953	0.162022	0.135783
1891	17_M	25374287	25433784	-	CACNA1H	0.0001	0.0001	0.0001	0.0001	0.0001	0.0551834	0.0960343	0.0001	119.606	123.605
1892	15_M	80287238	80398293	+	CACNA1I	0.0001	0.0001	0.0001	0.0001	1.55286	0.220433	0.191969	0.260953	0.162022	0.588061
1893	5_M	15934691	16374512	+	CACNA2D1	46.6997	35.6389	44.1109	21.2524	28.7261	22.2538	31.1787	30.1547	28.9842	29.2173
1894	9_M	107399880	107529344	+	CACNA2D2	0.0001	0.0001	0.0001	0.0001	0.0001	2.3136	1.82285	3.23467	1.56535	2.30672
1895	14_M	28904943	29721865	-	CACNA2D3	24.8093	16.1224	4.01017	18.891	12.4222	0.110267	0.0001	0.156612	0.162022	0.135783
1896	11_M	98001508	98022628	-	CACNB1	6.32401	8.48553	7.21823	11.8069	11.6458	8.20752	8.53825	10.1212	8.85185	7.91496
1897	2_M	14604306	14987909	+	CACNB2	0.486555	0.0001	4.01017	0.0001	0.0001	0.771267	0.67164	0.834829	0.485867	0.135783
1898	15_M	98632328	98644537	+	CACNB3	49.132	44.9732	54.5371	67.5351	59.7813	22.1436	25.2787	21.9639	24.0726	34.8706
1899	2_M	52428320	52676610	-	CACNB4	0.973009	0.0001	0.0001	0.0001	0.0001	1.9831	2.35049	4.12157	1.40343	2.4424
1900	11_M	107734597	107794695	-	CACNG4	0.0001	0.0001	0.0001	0.0001	0.0001	6.72027	7.38704	4.4346	153.501	144.454
1901	7_M	3424662	3435668	+	CACNG6	0.0001	0.848643	0.0001	0.0001	0.776479	5.2881	4.55698	2.92165	22.0216	22.1618
1902	7_M	3332955	3368222	+	CACNG7	26.2687	11.8797	20.0505	21.7247	9.31665	1.37718	1.05538	0.521806	17.1639	22.7045
1903	7_M	3394042	3415606	+	CACNG8	41.8352	33.9418	44.1109	64.2292	40.3718	6.38977	21.4414	10.7472	137.094	146.086
1904	10_M	81321103	81326252	+	CACTIN	38.43	26.7979	32.8827	38.1697	38.7954	50.7011	61.9569	68.1755	40.7191	35.4927
1905	19_H	3607247	3613931	+	CACTIN-AS1	0.0001	3.74988	0.0001	1.50138	2.35293	0.967072	2.46294	2.51509	1.65065	1.4134
1906	19_M	60524696	60581024	-	CACUL1	68.1038	79.7632	52.1311	46.7551	54.3467	99.2603	105.048	97.4025	76.4274	83.9429
1907	1_M	160202367	160212893	-	CACYBP	51.0778	37.336	47.319	61.3956	57.4522	180.456	195.51	172.732	125.273	99.9531
1908	5_M	31054780	31078480	+	CAD	82.2109	76.369	76.1915	59.9788	72.2034	312.881	269.765	306.645	176.069	173.407
1909	9_M	47530170	47853392	+	CADM1	16.057	4.24282	8.02402	17.9465	24.8442	0.0001	0.0960343	0.0522706	11.2267	23.2472
1910	16_M	66655416	67620909	-	CADM2	0.0001	0.0001	0.0001	0.472373	0.0001	10.2456	13.7667	13.4079	0.323945	0.723745
1911	1_M	173334254	173367696	-	CADM3	1.94592	0.0001	0.0697573	6.61192	0.0001	0.0551834	0.0001	0.0001	0.215962	0.40715
1912	7_M	24482023	24504534	+	CADM4	2.43237	9.33408	4.01017	4.72283	2.32924	10.3558	15.6374	16.486	5.28956	6.06062
1913	6_M	23262774	23839422	-	CADPS2	21.4041	12.7283	8.02025	17.0019	16.3041	0.0001	0.0480672	0.365294	2.42894	2.4424
1914	13_M	38006052	38036938	-	CAGE1	0.0001	0.0001	0.0001	0.0001	0.0001	0.110267	0.0001	0.208782	0.0540741	0.181011
1915	17_M	10319919	10321142	+	CAHM	0.0001	0.0001	0.0001	0.472373	0.0001	0.881434	1.53505	1.14785	0.755738	1.53784
1916	8_M	110142538	110168207	-	CALB2	1.94592	0.0001	0.0001	0.472373	0.776479	9.63969	11.1764	15.1817	0.269971	0.588061
1917	15_M	102706777	102722179	-	CALCOCO1	83.6703	106.917	57.7452	67.5351	48.912	18.3429	18.3236	24.5724	21.9136	28.7649
1918	11_M	96098916	96111963	-	CALCOCO2	88.5348	49.2156	94.6378	93.5101	110.246	89.7865	96.1742	75.8561	215.25	219.766
1919	2_M	84330627	84425267	-	CALCRL	3.40528	7.63699	7.21823	0.472373	0.0001	0.0001	0.0001	0.0522706	0.215996	0.995111
1920	6_M	34598504	34775470	+	CALD1	1006.47	1297.42	1202.23	1058.84	1128.85	184.919	272.75	231.579	15.5986	19.2219
1921	19_M	47132232	47138295	-	CALHM2	32.5926	63.6409	44.9129	32.5869	46.5829	2.47885	3.07	3.9129	4.64187	6.91995
1922	10_M	34091352	34096520	-	CALHM5	62.2663	87.4001	84.2116	53.8392	38.8191	0.16535	0.33587	0.208782	0.431893	0.361922
1923	10_M	34126067	34127973	-	CALHM6	0.0001	0.0001	0.0001	0.0001	0.0001	0.0001	0.0001	0.0001	0.215996	0.633289
1924	12_M	100199435	100209825	+	CALM1	404.732	390.328	472.386	433.07	421.576	375.297	345.183	389.073	284.438	323.462
1925	17_M	87433401	87446936	-	CALM2	433.03	448.935	392.989	443.462	420.799	772.319	727.571	737.786	530.269	446.114
1926	7_M	16915379	16924033	-	CALM3	179.988	127.282	202.109	195.993	191.766	504.221	498.197	538.197	366.766	339.596
1927	13_M	3802893	3804319	-	CALML3	0.0001	5.9399	0.802115	0.0001	0.776479	0.110267	0.191969	0.156612	0.108048	0.0905556
1928	10_H	5514244	5526247	-	CALML3-AS1	0.0001	0.0001	0.0001	0.0001	2.32924	0.0551834	0.0960343	0.208782	0.162022	0.0905556
1929	9_M	62858104	62875918	+	CALML4	0.0001	2.95782	0.0001	2.19621	1.97704	7.10018	7.88969	6.62999	11.1738	10.0096
1930	10_H	5498695	5499571	-	CALML5	0.973009	0.0001	2.40614	1.41692	8.54027	0.0551834	0.0960343	0.104441	0.108048	0.226239
1931	1_H	1914827	1917295	+	CALML6	0.0001	0.0001	0.0001	0.0001	0.0001	0.606017	0.575706	0.886999	0.215996	0.271467
1932	8_M	84842088	84846932	-	CALR	1613.57	1746.3	1900.77	2010.94	2114.08	1401.54	1608.82	1655.79	1554.94	1484.15
1933	6_M	29348106	29376676	+	CALU	1549.86	1601.21	1458.09	1231.71	1297.34	514.77	523.83	462.147	455.21	479.523
1934	7_M	140069880	140082549	-	CALY	0.0001	0.0001	0.0001	0.0001	0.0001	0.0001	0.0001	0.0001	0.539841	1.31171
1935	6_M	113334124	113343923	-	CAMK1	20.9177	28.002	83.4096	59.0342	55.8994	23.4656	22.5447	23.529	5.61341	7.55314
1936	2_M	5293457	5714763	-	CAMK1D	2.43237	10.1826	6.41622	3.30601	3.10562	25.4486	22.4008	25.5637	16.894	21.6642
1937	1_M	193346346	193370283	-	CAMK1G	15.5666	11.0312	13.6343	12.7515	6.21114	0.0001	0.0001	0.0001	0.0540741	0.0453278
1938	18_M	60925632	60988153	+	CAMK2A	0.973009	2.54573	1.60413	1.88919	0.776479	0.0001	0.0001	0.0001	1.02561	0.859428
1939	11_M	5969666	6065749	-	CAMK2B	0.973009	2.54573	1.60413	0.0001	0.776479	4.02119	4.12528	7.66917	0.377919	1.22125
1940	3_M	126596951	126846327	+	CAMK2D	32.5926	43.2758	20.8525	38.2542	38.0427	15.148	14.1504	12.3645	55.0537	50.7005
1941	14_M	20734873	20794089	-	CAMK2G	22.8635	28.8506	20.8525	29.7533	34.1608	45.499	55.9778	48.6229	64.3912	67.2991
1942	4_M	138455148	138460127	+	CAMK2N1	106.047	134.07	97.8459	120.902	124.221	139.251	133.637	117.903	12.684	14.6087
1943	16_M	20619215	20621279	-	CAMK2N2	6.81047	7.63699	7.21823	9.44556	4.65838	3.13985	3.30983	4.90413	3.72431	3.84446
1944	18_M	32939041	33195768	+	CAMK4	12.6479	13.5768	16.8424	8.02874	10.8694	0.0001	0.0960343	0.0522706	0.431893	0.588061
1945	11_M	73018988	73042066	+	CAMKK1	2.91883	14.4253	1.60413	4.25056	3.10562	14.8175	17.3162	12.208	14.5191	16.1012
1946	5_M	122731170	122779411	-	CAMKK2	74.9141	99.2797	68.1713	74.1469	67.5451	100.637	93.6325	102.569	88.6785	99.5478
1947	17_M	85090626	85458590	+	CAMKMT	2.43237	0.0001	0.0001	0.944646	5.43476	7.43635	8.96996	9.33863	9.71544	9.81453
1948	9_M	107935920	107949692	+	CAMKV	0.0001	0.0001	0.0001	0.0001	0.0001	0.0001	0.0001	0.0001	0.431893	0.452378
1949	5_H	134738480	134752161	+	CAMLG	22.8635	27.1535	34.4867	44.3937	42.701	52.9352	52.5241	54.2053	32.1687	34.916
1950	2_M	25926838	25983283	-	CAMSAP1	105.074	65.3379	86.6177	76.9806	69.8742	80.8625	79.9134	87.2293	76.1576	74.2641
1951	1_M	136268123	136346105	-	CAMSAP2	125.992	110.311	85.0137	68.9519	76.0853	79.486	78.5233	93.2816	118.419	113.385
1952	8_M	3587450	3609076	+	CAMSAP3	0.0001	0.0001	0.0001	0.0001	2.32924	14.6523	10.5529	17.2686	3.29252	4.47765
1953	4_M	151059523	151861769	-	CAMTA1	32.0846	38.0506	41.7279	43.7257	42.1252	41.6632	56.4766	52.1013	37.516	38.9715
1954	11_M	70669463	70688106	-	CAMTA2	50.5914	23.7593	48.923	44.3937	50.4648	39.66	35.6397	34.9543	22.1835	22.0713
1955	10_M	119198812	119240056	-	CAND1	187.285	154.435	152.383	131.292	161.487	230.737	237.867	226.428	209.098	219.859
1956	6_M	115774557	115805556	+	CAND2	1.45946	0.0001	0.0001	0.0001	0.776479	0.440767	0.479772	0.782658	0.323945	0.271467
1957	11_M	118406289	118419119	-	CANT1	96.8046	78.9146	99.4499	71.3133	106.364	109.451	100.538	110.862	217.085	192.94
1958	11_M	50293957	50325674	-	CANX	1030.79	845.996	766.727	845.364	895.173	883.058	939.183	917.539	1380.79	1364.56
1959	4_M	122859048	122886077	-	CAP1	840.112	823.087	875.006	851.031	968.922	688.289	636.826	570.657	574.749	544.348
1960	13_M	46501903	46650282	+	CAP2	19.9447	19.5166	18.4464	20.7801	12.4222	68.1382	68.4008	68.7082	53.218	52.6452
1961	6_M	72544391	72562984	+	CAPG	3.40528	25.4564	3.20816	0.0001	1.55286	86.205	85.669	77.7342	116.638	126.593
1962	19_M	5988545	6015826	-	CAPN1	176.583	174.8	172.433	176.63	195.648	204.358	202.595	201.642	276.19	272.183
1963	1_M	182467253	182517611	-	CAPN2	521.475	593.978	477.999	400.014	422.351	296.062	292.74	239.297	421.392	324.878
1964	2_M	120463593	120504920	+	CAPN3	0.0001	0.0001	1.60413	3.30601	2.32924	1.43227	2.06269	1.72173	0.593815	0.40715
1965	7_M	98121559	98178275	-	CAPN5	45.7268	20.3651	46.517	42.9769	25.6206	15.809	15.9252	18.312	24.0726	30.167
1966	14_M	31336638	31371984	+	CAPN7	25.7822	22.0622	18.4464	21.2524	23.2915	49.1895	44.7535	48.31	32.9783	35.4135
1967	1_M	182565007	182632353	+	CAPN8	0.0001	0.0001	0.0001	0.0001	0.0001	0.275517	0.191969	0.0001	0.108048	0.40715
1968	1_M	92934408	92947949	+	CAPN10	18.4854	11.0312	29.6746	18.891	13.9749	19.5548	19.139	25.042	28.2285	26.4132
1969	2_H	240582750	240586317	-	CAPN10-DT	0.973009	1.69719	0.802115	0.0001	6.98751	8.26261	5.03665	8.76475	4.74982	4.97516
1970	17_M	45630204	45659310	-	CAPN11	0.0001	0.0001	0.0001	0.0001	0.0001	0.0001	0.0001	0.0001	0.377919	0.8142
1971	7_M	28881656	28893586	+	CAPN12	0.0001	0.0001	0.0001	0.0001	0.0001	2.51123	2.05361	1.75982	16.3253	30.5246
1972	17_M	25958364	25985875	-	CAPN15	54.483	72.9748	82.6076	64.2292	55.8994	74.0872	61.0143	74.4475	89.921	82.6765
1973	7_M	30186934	30195154	-	CAPNS1	261.226	243.531	249.427	296.115	294.249	352.91	331.016	352.039	440.704	448.093
1974	8_M	92901395	92902410	+	CAPNS2	0.973009	1.69719	0.0001	0.0001	1.55286	0.0001	0.0001	0.0001	0.377919	0.271467
1975	2_M	103762945	103797641	-	CAPRIN1	280.344	270.32	225.224	243.103	249.42	711.573	629.852	634.697	436.544	413.006
1976	6_M	148842492	148896238	-	CAPRIN2	40.8623	18.6681	24.8626	42.5047	22.5151	89.125	81.7836	80.3944	51.7613	50.4743
1977	19_H	5913644	5916212	+	CAPS	0.486555	11.8797	3.20816	0.944646	7.76389	2.91952	3.11796	3.80855	4.74982	6.60336
1978	10_M	112163621	112216556	+	CAPS2	2.43237	0.0001	0.0001	0.0001	0.0001	5.89402	7.48298	8.45173	5.50546	5.65357
1979	3_M	104822781	104864506	-	CAPZA1	230.58	342.812	210.93	218.662	195.648	388.228	339.943	333.213	200.19	185.298
1980	6_M	17637010	17666973	+	CAPZA2	114.803	102.674	121.906	152.544	107.917	191.029	190.046	188.388	122.013	119.854
1981	4_M	139192899	139291821	+	CAPZB	677.14	595.681	534.945	669.22	595.484	347.194	344.917	323.763	428.895	421.732
1982	15_M	5097439	5108534	-	CARD6	59.834	22.0622	20.8525	31.1701	30.2789	1.81785	2.63829	1.35653	0.539841	0.361922
1983	19_H	48203148	48255947	-	CARD8	16.5396	6.78845	10.4263	8.97328	17.8568	23.1902	23.3601	23.9985	20.1864	16.1012
1984	19_H	48255675	48258194	+	CARD8-AS1	1.45946	0.0001	1.60413	1.41692	3.10562	1.04668	0.911476	0.782658	1.78125	1.35693
1985	2_M	26352171	26359560	-	CARD9	0.0001	0.0001	0.0001	0.0001	0.0001	0.385684	1.29521	1.51305	0.215996	0.271467
1986	15_M	78775136	78803043	-	CARD10	9.24274	11.8797	13.6343	9.91783	3.10562	11.6778	14.2943	12.5732	69.1949	71.0077
1987	11_M	119307768	119345380	+	CARD14	0.0001	0.0001	0.0001	0.0001	0.0001	0.550934	1.19928	1.72173	1.83522	1.53784
1988	11_H	105041326	105045325	-	CARD16	7.78337	8.48553	8.82226	4.25056	1.55286	0.110267	0.0001	0.104441	0.0001	0.0001
1989	11_H	105137721	105139735	-	CARD18	0.0001	0.0001	0.0001	0.0001	0.0001	0.0001	0.0001	0.0001	0.539841	0.588061
1990	13_M	49202951	49216027	-	CARD19	35.9977	32.2448	25.6646	25.9751	13.9749	27.707	29.0202	25.7724	26.7173	26.4131
1991	1_M	60098247	60153954	+	CARF	1.94592	1.69719	3.20816	2.36146	0.0001	5.06777	4.41308	7.0953	8.42006	11.5784
1992	16_M	8658587	8672154	-	CARHSP1	37.4572	52.6098	32.0807	59.957	48.1356	36.4025	41.299	41.7787	92.6888	104.837
1993	9_M	21546894	21589466	+	CARM1	86.589	90.7943	96.2419	85.9538	69.0979	172.191	171.627	154.894	71.03	74.2641
1994	13_M	24012481	24280791	-	CARMIL1	16.0531	15.2739	8.82226	14.1683	6.21114	4.02119	4.12528	7.72134	15.5446	19.5385
1995	8_M	105686274	105698195	+	CARMIL2	1.45946	0.848643	0.0001	1.88919	0.0001	7.76685	6.66753	3.96506	0.485867	0.8142
1996	14_M	55490651	55508273	+	CARMIL3	0.0001	0.0001	0.0001	0.0001	0.0001	1.15685	1.67895	1.51305	0.0540741	0.588061
1997	18_M	61645878	61665539	-	CARMN	0.973009	4.24282	3.20816	0.944646	1.55286	0.0001	0.0001	0.0001	0.0001	0.0001
1998	19_M	18670780	18704793	+	CARNMT1	31.1332	40.7302	9.62428	21.7247	20.9623	55.5792	50.0303	56.2405	25.8538	29.3075
[truncated: 15,526 more rows]

## Sheet: Human_Diff
	Gene.symbol	Chromosome	Start	Stop	Total.counts	P.value_Stellate vs Cancer.	FDR.step.up_Stellate vs. Cancer	Ratio_Stellate vs Cancer	Fold.change_Stellate vs Cancer	LSMean_Stellate	LSMean_Cancer
1	GREM1	2_M	113748675	113758649	9075.68	4.1063e-15	4.66311e-11	3675.38	3675.38	1814.64	0.493729
2	WNT5A	14_M	28505473	28527448	5617.8	2.51025e-14	9.90872e-11	315.8	315.8	1120.01	3.54659
3	EMILIN1	5_M	30913786	30921274	2882.14	2.61766e-14	9.90872e-11	278.061	278.061	574.363	2.0656
4	PDGFRB	18_M	61045150	61085068	11182	5.78672e-14	1.64285e-10	1621.59	1621.59	2235.02	1.37829
5	FSTL1	16_M	37777055	37836517	10411.1	8.98086e-14	2.03973e-10	62.1864	62.1864	2049.26	32.9535
6	COL3A1	1_M	45311538	45349707	20691	1.60335e-13	3.0346e-10	207.3	207.3	4118.33	19.8665
7	UNC5B	10_M	60762594	60831582	3768.85	2.31914e-13	3.76231e-10	100.754	100.754	746.362	7.40778
8	ECM1	3_M	95734147	95739570	1069.12	1.60783e-12	2.28232e-09	140.733	140.733	212.315	1.50864
9	ITGA11	9_M	62677855	62783980	2481.29	2.16769e-12	2.73515e-09	273.023	273.023	494.447	1.81101
10	PRRX1	1_M	163245119	163313651	1910.77	2.79835e-12	2.96682e-09	1032.87	1032.87	381.784	0.369633
11	THBS2	17_M	14665500	14694263	6640.39	2.87382e-12	2.96682e-09	322.76	322.76	1323.98	4.10204
12	EFNB2	8_M	8617439	8660774	1261.94	3.32109e-12	3.14286e-09	31.0774	31.0774	244.521	7.86811
13	FN1	1_M	71585473	71653235	52851.4	3.89498e-12	3.40241e-09	88.5325	88.5325	10452.2	118.061
14	MYO1D	11_M	80482127	80780026	1648.96	8.58323e-12	6.96223e-09	58.5062	58.5062	324.25	5.54216
15	AEBP1	11_M	5861866	5872249	2382.71	1.20443e-11	9.11837e-09	516.794	516.794	475.622	0.920331
16	NID2	14_M	19751257	19811788	1646.44	1.66636e-11	1.1827e-08	685.642	685.642	328.808	0.479562
17	POSTN	3_M	54361107	54391042	3688.59	2.31242e-11	1.5447e-08	125.489	125.489	731.885	5.83227
18	COL6A2	10_M	76595756	76623631	37623	2.67603e-11	1.68828e-08	70.066	70.066	7418.71	105.882
19	SEC24D	3_M	123267496	123365637	1324.21	3.09595e-11	1.8504e-08	9.69076	9.69076	240.068	24.7729
20	COL6A1	10_M	76708792	76726045	24923.8	3.586e-11	1.91534e-08	44.4617	44.4617	4875.11	109.647
21	TAGLN	9_M	45929628	45936059	5125.77	3.59812e-11	1.91534e-08	42.9374	42.9374	1001.82	23.3321
22	COL5A3	9_M	20770057	20815068	7495.94	3.84889e-11	1.91534e-08	719.43	719.43	1497.11	2.08096
23	IGFBP3	11_M	7206091	7213924	7721.96	3.87926e-11	1.91534e-08	211.02	211.02	1537.11	7.28419
24	RCN3	7_M	45082914	45092214	2385.98	4.26603e-11	2.01854e-08	125.175	125.175	473.414	3.78201
25	SCARF2	16_M	17797282	17808294	1108.2	5.75207e-11	2.61282e-08	48.3443	48.3443	217.148	4.4917
26	ANGPTL2	2_M	33215961	33247715	758.612	6.02308e-11	2.6307e-08	496.396	496.396	151.417	0.305033
27	TNS1	1_M	73910231	74124450	2038.22	6.35392e-11	2.67241e-08	259.991	259.991	406.082	1.56191
28	IL11	7_M	4772378	4782858	1765.38	7.2321e-11	2.93313e-08	121.321	121.321	350.189	2.88647
29	CSRNP1	9_M	119971163	119984743	485.897	8.17666e-11	3.20187e-08	12.6069	12.6069	90.0375	7.14194
30	ADAM12	7_M	133883199	134225098	785.161	8.46138e-11	3.20291e-08	119.668	119.668	155.731	1.30135
31	FBN1	2_M	125300594	125506439	4689.57	9.01815e-11	3.30355e-08	105.517	105.517	929.109	8.80531
32	CD248	19_M	5068078	5070640	970.419	9.7675e-11	3.46624e-08	178.727	178.727	193.004	1.07988
33	GPNMB	6_M	49036518	49058183	1243.26	1.12044e-10	3.73283e-08	156.627	156.627	247.075	1.57747
34	RFTN1	17_M	49993307	50190498	674.335	1.13496e-10	3.73283e-08	86.4571	86.4571	133.325	1.54209
35	FAP	2_M	62500936	62574022	1829.88	1.15048e-10	3.73283e-08	1487.82	1487.82	365.73	0.245815
36	CDH13	8_M	118283611	119324928	1316.97	1.19338e-10	3.76446e-08	2412.56	2412.56	263.284	0.109131
37	KCNE4	1_M	78816911	78820033	667.482	1.30671e-10	3.91868e-08	221.952	221.952	132.898	0.598768
38	CDH11	8_M	102632095	102785112	2475.42	1.34035e-10	3.91868e-08	283.609	283.609	493.344	1.73952
39	DYRK2	10_M	118859349	118868904	799.643	1.3458e-10	3.91868e-08	7.21425	7.21425	140.459	19.4696
40	PCOLCE	5_M	137605107	137611405	1301.18	1.42883e-10	4.05645e-08	64.2365	64.2365	256.247	3.98912
41	PARVA	7_M	112427706	112591689	1782.83	1.66137e-10	4.33389e-08	5.10591	5.10591	298.168	58.3967
42	FLOT2	11_M	78037931	78060435	1145.72	1.67696e-10	4.33389e-08	0.152254	-6.56796	30.2781	198.865
43	NAV1	1_M	135434580	135585356	2664.91	1.70213e-10	4.33389e-08	11.2348	11.2348	489.418	43.5627
44	EHD2	7_M	15948987	15967536	3234.63	1.71977e-10	4.33389e-08	6.89703	6.89703	565.005	81.9201
45	TOP2A	11_M	98992947	99024190	4736.51	1.74001e-10	4.33389e-08	0.022763	-43.9309	21.0835	926.218
46	LOX	18_M	52516060	52529868	1451.62	1.75554e-10	4.33389e-08	62.4817	62.4817	285.751	4.57335
47	CTSB	14_M	63122462	63145924	22700.6	1.99857e-10	4.81563e-08	12.377	12.377	4200.73	339.397
48	CDKN2B	4_M	89306289	89311033	1084.18	2.03549e-10	4.81563e-08	950.075	950.075	216.609	0.227992
49	LUM	10_M	97565501	97572704	554.658	2.12776e-10	4.93119e-08	99.0569	99.0569	109.823	1.10869
50	CD276	9_M	58524300	58540941	7073.6	2.18738e-10	4.96799e-08	10.8098	10.8098	1294.93	119.792
51	FOXP1	6_M	98925342	99520994	667.138	2.32361e-10	5.17337e-08	29.7563	29.7563	129.089	4.33822
52	INHBA	13_M	16011851	16031610	16917.2	2.40491e-10	5.17337e-08	2427.94	2427.94	3382.05	1.39297
53	CLEC11A	7_M	44303766	44306960	2030.03	2.44955e-10	5.17337e-08	2191.56	2191.56	405.82	0.185175
54	SMPD1	7_M	105554360	105558390	716.029	2.46004e-10	5.17337e-08	6.74286	6.74286	124.711	18.4952
55	ADAMTS2	11_M	50602085	50807574	3307.63	2.88876e-10	5.89336e-08	266.887	266.887	659.056	2.46942
56	LRP1	10_M	127538158	127621149	5419.84	2.9062e-10	5.89336e-08	16.1042	16.1042	1020.59	63.3745
57	IGFBP5	1_M	72858065	72874866	4196.54	2.98843e-10	5.95379e-08	464.204	464.204	837.503	1.80417
58	SPARC	11_M	55394159	55420081	21956.3	3.31281e-10	6.48626e-08	107.301	107.301	4350.71	40.5466
59	ABCA1	4_M	53030789	53159896	2957.15	3.98233e-10	7.66498e-08	77.9091	77.9091	583.934	7.49506
60	A4GALT	15_M	83226722	83251775	729.646	4.12368e-10	7.80474e-08	20.8122	20.8122	139.239	6.69027
61	DKC1	X_M	75095854	75109777	1868.1	4.41246e-10	8.21441e-08	0.20329	-4.91908	63.1214	310.499
62	JARID2	13_M	44730774	44921644	1434.06	4.51827e-10	8.27572e-08	9.6773	9.6773	259.951	26.8619
63	MKI67	7_M	135689788	135716380	4667.8	4.95197e-10	8.92613e-08	0.0173534	-57.6255	15.9241	917.637
64	FAM129B	2_M	32876134	32925254	9149.73	5.22152e-10	9.26494e-08	3.92886	3.92886	1458.67	371.271
65	UCHL1	5_M	66676121	66687235	1225.91	5.46791e-10	9.55286e-08	419.07	419.07	244.598	0.58367
66	COL1A1	11_M	94936224	94953043	114884	5.66671e-10	9.75017e-08	154.697	154.697	22829.2	147.573
67	FLT1	5_M	147561604	147726012	907.109	5.87432e-10	9.95654e-08	585.249	585.249	181.112	0.309462
68	POU2F2	7_M	25091115	25132461	759.991	6.0076e-10	1.00327e-07	247.285	247.285	151.386	0.612192
69	PDGFRA	5_M	75152251	75198207	671.249	6.13156e-10	1.00913e-07	465.06	465.06	133.962	0.288053
70	CCNB1	13_M	100778739	100786487	1695.71	6.27908e-10	1.01865e-07	0.0398626	-25.0862	13.0008	326.14
71	SPOCD1	1_H	31790422	31816052	633.626	6.41562e-10	1.02614e-07	203.132	203.132	126.104	0.620799
72	TGFB1	7_M	25687002	25705078	5015.76	6.90182e-10	1.08857e-07	19.7217	19.7217	954.741	48.4107
73	BPGM	6_M	34476356	34505137	688.449	7.5133e-10	1.16878e-07	5.49667	5.49667	116.496	21.1939
74	BGN	X_M	73483601	73495937	4548.25	8.27128e-10	1.26931e-07	166.386	166.386	904.216	5.43446
75	H2AFX	9_M	44334715	44336074	1087.33	8.60764e-10	1.29138e-07	0.157714	-6.34061	29.625	187.841
76	ENG	2_M	32646595	32682670	2344.93	8.64258e-10	1.29138e-07	8.98557	8.98557	422.019	46.9663
77	DCN	10_M	97479500	97518164	2004.41	8.98243e-10	1.31757e-07	134.459	134.459	397.922	2.95943
78	FMOD	1_M	134037254	134048281	1039.63	9.07173e-10	1.31757e-07	1484.68	1484.68	207.786	0.139953
79	SEMA5A	15_M	32244813	32696342	945.219	9.16588e-10	1.31757e-07	1180.51	1180.51	188.884	0.160002
80	MMP14	14_M	54431598	54442457	41339.6	9.86472e-10	1.4003e-07	218.11	218.11	8230.18	37.734
81	PRPS1	X_M	140456603	140476141	1274.5	1.11908e-09	1.56892e-07	0.138713	-7.20915	31.0508	223.85
82	CAVIN3	7_M	105480616	105482198	1502.94	1.15579e-09	1.59545e-07	11.4287	11.4287	276.404	24.1851
83	COL8A1	16_M	57624256	57754738	746.957	1.1661e-09	1.59545e-07	60.2505	60.2505	146.952	2.43902
84	CIT	5_M	115845656	116006342	641.023	1.33945e-09	1.81081e-07	0.0266842	-37.4754	3.33212	124.873
85	TPX2	2_M	152847964	152895322	2596.69	1.47345e-09	1.95204e-07	0.0410063	-24.3865	20.4573	498.881
86	GPR68	12_M	100876682	100908199	314.991	1.4783e-09	1.95204e-07	55.0912	55.0912	61.8751	1.12314
87	HMGB2	8_M	57511843	57516000	1374.58	1.57079e-09	2.05033e-07	0.0749437	-13.3433	19.1668	255.749
88	BMP1	14_M	70474555	70520673	4274.92	1.71108e-09	2.20807e-07	32.4873	32.4873	829.452	25.5315
89	PRICKLE2	6_M	92370892	92706185	338.477	1.77495e-09	2.26476e-07	97.0232	97.0232	67.0048	0.690606
90	ARL6IP1	7_M	118118890	118129626	2731.46	1.88813e-09	2.38199e-07	0.185993	-5.37656	85.6719	460.62
91	EZR	17_M	6738131	6782781	3369.27	1.90878e-09	2.38199e-07	0.0313321	-31.9161	20.4719	653.382
92	P4HA2	11_M	54100924	54131668	2207.33	1.93957e-09	2.3941e-07	7.68253	7.68253	390.62	50.8453
93	NTM	9_M	28994749	29963270	632.15	2.00708e-09	2.4508e-07	612.682	612.682	126.224	0.206019
94	NDC1	4_M	107367784	107414339	666.289	2.06829e-09	2.49867e-07	0.121951	-8.20003	14.4845	118.773
95	COL27A1	4_M	63215412	63334991	899.322	2.34926e-09	2.80824e-07	8.0988	8.0988	160.096	19.7679
96	CDC20	4_M	118432901	118437344	1131.28	2.46554e-09	2.91652e-07	0.0261672	-38.2157	5.76952	220.486
97	PPP1R15A	7_M	45522917	45526269	1257.84	2.51746e-09	2.92647e-07	5.40695	5.40695	212.304	39.265
98	LAMB3	1_M	193301994	193343879	475.436	2.52549e-09	2.92647e-07	49.6839	49.6839	93.211	1.87608
99	NCAPD3	9_M	27030175	27095316	937.644	2.58812e-09	2.96876e-07	0.102777	-9.72983	17.4773	170.052
100	MMP1	11_H	102789910	102798236	33803	2.73896e-09	3.11037e-07	4458.46	4458.46	6759.08	1.51601
101	STIL	4_M	115000118	115043199	455.728	2.97219e-09	3.34181e-07	0.053014	-18.8629	4.58873	86.5569
102	F3	1_H	94529176	94541858	13847	3.00205e-09	3.34228e-07	137.327	137.327	2749.37	20.0207
103	CTSK	3_M	95499210	95509388	635.282	3.1339e-09	3.4552e-07	28.6716	28.6716	122.774	4.28209
104	HSPD1	1_M	55077833	55088244	6115.47	3.27122e-09	3.57192e-07	0.196407	-5.09147	200.788	1022.31
105	AIFM1	X_M	48474944	48513564	989.698	3.31899e-09	3.58956e-07	0.209726	-4.76812	34.3161	163.623
106	TERT	13_M	73626911	73649844	1497.85	3.39019e-09	3.63199e-07	69.4499	69.4499	295.319	4.25225
107	SERINC3	2_M	163623273	163645144	2857.53	3.48438e-09	3.698e-07	4.0081	4.0081	457.39	114.116
108	NMNAT2	1_M	152955101	153119262	336.787	3.52191e-09	3.70323e-07	46.9548	46.9548	65.9528	1.4046
109	ARF4	14_M	26638134	26656843	2990.03	3.69858e-09	3.8533e-07	3.113	3.113	452.612	145.394
110	PTGFRN	3_M	101040236	101110167	2280.17	3.86353e-09	3.98857e-07	26.0271	26.0271	439.161	16.8732
111	WIPI1	11_M	109573521	109611390	515.691	4.03321e-09	4.12622e-07	7.59297	7.59297	91.1356	12.0026
112	ZEB2	2_M	44983512	45117443	604.759	4.11149e-09	4.14312e-07	219.753	219.753	120.404	0.547906
113	TMEM204	17_M	25057702	25081115	301.818	4.15601e-09	4.14312e-07	193.22	193.22	60.0528	0.310801
114	PRKG1	19_M	30564487	31765034	547.691	4.15917e-09	4.14312e-07	181.716	181.716	108.939	0.599501
115	MAP1A	2_M	121289602	121310833	1469.38	4.38731e-09	4.33237e-07	28.1336	28.1336	283.79	10.0872
116	ISLR	9_M	58156264	58159222	585.523	4.94122e-09	4.83729e-07	131.13	131.13	116.218	0.886285
117	LRRC17	5_M	21543527	21575903	575.654	5.12101e-09	4.97044e-07	884.156	884.156	115.001	0.130068
118	AKT3	1_M	177020076	177248768	875.388	5.40692e-09	5.20348e-07	10.2918	10.2918	159.573	15.5048
119	TAX1BP3	11_M	73177083	73182047	1846.2	5.54678e-09	5.29321e-07	4.19353	4.19353	298.143	71.0961
120	UBE2C	2_M	164769929	164772903	571.2	5.75044e-09	5.42471e-07	0.0470635	-21.2479	5.13487	109.105
121	PDLIM5	3_M	142239585	142395697	1199.35	5.78011e-09	5.42471e-07	4.60827	4.60827	197.099	42.7707
122	SERPINE2	1_M	79794321	79858666	1507.78	6.00755e-09	5.59195e-07	42.0469	42.0469	294.55	7.00527
123	LOXL2	14_M	69609476	69695835	6270.96	6.07993e-09	5.6133e-07	6.51678	6.51678	1087.34	166.852
124	ANKH	5_H	14704800	14871786	1386.24	6.8663e-09	6.2882e-07	19.1853	19.1853	263.514	13.7352
125	GJA1	10_M	56377300	56390420	1081.32	7.05392e-09	6.40835e-07	59.9779	59.9779	212.718	3.54661
126	RASA4	5_M	136083916	136111862	613.303	7.1188e-09	6.41596e-07	24.8604	24.8604	117.918	4.74319
127	HLTF	3_M	20057811	20118492	1029.47	7.17798e-09	6.41835e-07	0.108817	-9.18971	20.2061	185.688
128	CALHM5	10_M	34091352	34096520	328.04	7.37722e-09	6.54497e-07	217.138	217.138	65.3073	0.300764
129	DDX11	17_M	66123520	66152175	436.328	7.62062e-09	6.70851e-07	0.131263	-7.61829	10.1256	77.14
130	PTPRF	4_M	118208213	118291398	1229.34	7.6909e-09	6.7183e-07	0.271594	-3.68197	52.5138	193.354
131	RBPMS	8_M	33782644	33929864	394.167	8.43843e-09	7.24087e-07	69.095	69.095	77.7088	1.12467
132	PAPPA	4_M	65124174	65357510	1430.39	8.47294e-09	7.24087e-07	149.751	149.751	284.18	1.89768
133	IFFO1	6_M	125145224	125161783	298.348	8.52466e-09	7.24087e-07	159.821	159.821	59.2986	0.371032
134	NNMT	9_M	48591877	48605124	366.323	8.54417e-09	7.24087e-07	60.3418	60.3418	72.0703	1.19437
135	DNAAF5	5_M	139150235	139186511	756.396	8.92774e-09	7.50988e-07	0.217182	-4.60443	26.9928	124.286
136	NDRG1	15_M	66929318	66969642	1883.71	9.42707e-09	7.87161e-07	17.1121	17.1121	355.941	20.8006
137	IGFBP4	11_M	99041244	99052656	5937.46	9.74383e-09	8.01604e-07	9.66838	9.66838	1076.18	111.31
138	PRC1	7_M	80294451	80316260	1143.44	9.80952e-09	8.01604e-07	0.0476409	-20.9904	10.3995	218.289
139	CENPF	1_M	189640614	189688087	3121.87	9.81943e-09	8.01604e-07	0.0341398	-29.2913	20.6123	603.762
140	GPX8	13_M	113042763	113046389	1287.97	9.88241e-09	8.01604e-07	4.17685	4.17685	207.835	49.7588
141	MAP4K4	1_M	39900913	40026311	5034.16	1.02112e-08	8.224e-07	3.39563	3.39563	777.778	229.053
142	NOLC1	19_M	46075847	46085544	2863.07	1.03644e-08	8.28861e-07	0.213664	-4.68024	100.808	471.806
143	MEDAG	5_M	149411749	149431724	579.647	1.06108e-08	8.42631e-07	175.167	175.167	115.271	0.658067
144	LOXL3	6_M	83034205	83052567	280.95	1.07466e-08	8.47488e-07	24.536	24.536	53.9896	2.20042
145	COL4A1	8_M	11198423	11312827	11926.5	1.10138e-08	8.6257e-07	105.793	105.793	2362.96	22.3357
146	HEATR1	13_M	12395375	12438894	1118.85	1.1116e-08	8.64613e-07	0.247571	-4.03925	44.4055	179.365
147	TGFB1I1	7_M	128246812	128255700	1106.81	1.13354e-08	8.70354e-07	8.67602	8.67602	198.484	22.8774
148	GOLGA2	2_M	32288253	32307922	1593.45	1.13642e-08	8.70354e-07	3.7666	3.7666	251.83	66.8588
149	RHOB	12_M	8497661	8500010	4742.74	1.1494e-08	8.70354e-07	20.6314	20.6314	904.697	43.8505
150	GLIPR1	10_M	111985448	111997265	928.95	1.15934e-08	8.70354e-07	15.3467	15.3467	174.424	11.3656
151	DACT1	12_M	71309884	71320108	366.69	1.16184e-08	8.70354e-07	672.174	672.174	73.2291	0.108944
152	MCM3	1_M	20802968	20820313	1443.14	1.16497e-08	8.70354e-07	0.107249	-9.32407	27.9567	260.671
153	SH3KBP1	X_M	159627272	159975921	1854.99	1.20004e-08	8.90698e-07	3.06357	3.06357	279.7	91.2985
154	CCT6A	5_M	129787356	129846444	4055.38	1.28075e-08	9.40685e-07	0.270061	-3.70286	172.464	638.612
155	ARHGEF40	14_M	51984833	52006248	1213.74	1.28396e-08	9.40685e-07	6.25348	6.25348	209.282	33.4665
156	PARP1	1_M	180568891	180601000	1940.62	1.31355e-08	9.45077e-07	0.181004	-5.52475	59.4849	328.639
157	CPE	8_M	64592551	64693110	425.361	1.31414e-08	9.45077e-07	51.9779	51.9779	83.4664	1.6058
158	TGFB3	12_M	86056743	86079042	421.219	1.31902e-08	9.45077e-07	7.46785	7.46785	74.2952	9.94868
159	FERMT2	14_M	45458792	45530066	1173.31	1.32324e-08	9.45077e-07	3.65371	3.65371	184.238	50.4249
160	DTX4	19_M	12466336	12501997	825.218	1.35107e-08	9.58919e-07	200.689	200.689	164.225	0.818309
161	HERC3	6_M	58831465	58920397	204.377	1.42188e-08	1.00291e-06	20.324	20.324	38.9585	1.91687
162	IQGAP3	3_M	88082051	88121049	471.113	1.43641e-08	1.00691e-06	0.0442429	-22.6025	3.99207	90.2306
163	MRPS16	14_M	20391222	20393635	1064.14	1.45512e-08	1.01376e-06	0.305569	-3.27259	49.8123	163.015
164	LARP6	9_M	60713121	60738802	832.492	1.4729e-08	1.01989e-06	4.60305	4.60305	136.783	29.7157
165	FASN	11_M	120805958	120824548	8094.56	1.49673e-08	1.03012e-06	0.369003	-2.71001	436.363	1182.55
166	FANCI	7_M	79392338	79450265	576.09	1.53852e-08	1.04861e-06	0.0705838	-14.1676	7.59634	107.622
167	PPP1R18	17_M	35865595	35875597	2843.77	1.54208e-08	1.04861e-06	3.32405	3.32405	437.221	131.533
168	DRP2	X_M	134404780	134456574	213.947	1.5998e-08	1.08139e-06	69.34	69.34	42.181	0.608321
169	COL4A2	8_M	11312805	11449288	11780.2	1.61855e-08	1.08759e-06	66.9898	66.9898	2321.39	34.6529
170	PNPT1	11_M	29130744	29161765	452.212	1.74161e-08	1.1634e-06	0.247329	-4.0432	17.9335	72.5089
171	LRBA	3_M	86224690	86782695	469.962	1.7762e-08	1.16688e-06	0.157163	-6.3628	12.7658	81.2266
172	MAFF	15_M	79346621	79359077	868.124	1.7822e-08	1.16688e-06	10.2054	10.2054	158.13	15.4948
173	TOPBP1	9_M	103305327	103350428	1046.1	1.78291e-08	1.16688e-06	0.170431	-5.86747	30.4655	178.755
174	TPM4	8_M	72135288	72153143	14046.2	1.78997e-08	1.16688e-06	6.01837	6.01837	2408.97	400.269
175	KIF23	9_M	61917278	61946800	717.725	1.7982e-08	1.16688e-06	0.0677765	-14.7544	9.11143	134.433
176	PAPSS2	19_M	32595715	32667188	720.685	1.81874e-08	1.17255e-06	7.64759	7.64759	127.469	16.6679
177	ZWINT	10_M	72654846	72674965	684.363	1.8276e-08	1.17255e-06	0.0833046	-12.0041	10.5253	126.347
178	LRPPRC	17_M	84705247	84790787	2426.03	1.84947e-08	1.17992e-06	0.238498	-4.19291	93.4361	391.77
179	GLIPR2	4_M	43957702	43979119	278.397	1.88082e-08	1.19322e-06	7.97931	7.97931	49.4786	6.20086
180	PPP1CC	5_M	122158275	122175274	1980.68	1.90682e-08	1.20299e-06	0.285645	-3.50084	88.0138	308.123
181	UNG	5_M	114130435	114139322	667.669	2.11598e-08	1.32757e-06	0.0666573	-15.0021	8.34477	125.189
182	PLEKHO1	3_M	95988836	95995840	956.85	2.16367e-08	1.34933e-06	11.4449	11.4449	175.993	15.3773
183	DCTPP1	7_M	127256959	127260668	629.739	2.17442e-08	1.34933e-06	0.211838	-4.72058	22.0166	103.931
184	OLFM2	9_M	20667690	20746297	1848.34	2.19093e-08	1.35218e-06	7.79748	7.79748	327.649	42.0198
185	RPA3	6_M	8255936	8259142	308.752	2.24045e-08	1.37528e-06	0.116015	-8.61956	6.41926	55.3312
186	MYDGF	17_M	56176541	56183921	1898.13	2.34076e-08	1.42912e-06	3.22577	3.22577	289.79	89.8359
187	TUBA1A	15_M	98949847	98953502	7046.94	2.40341e-08	1.45892e-06	4.17461	4.17461	1137.02	272.366
188	CALU	6_M	29348106	29376676	9573.68	2.41526e-08	1.45892e-06	2.93092	2.93092	1427.64	487.096
189	DNAJC9	14_M	20384638	20388911	665.493	2.44456e-08	1.4688e-06	0.209182	-4.78052	23.0254	110.073
190	IPO7	7_M	110018251	110056608	3449.94	2.48177e-08	1.48151e-06	0.332649	-3.00617	172.231	517.756
191	RUVBL1	6_M	88465409	88497567	1278.26	2.4918e-08	1.48151e-06	0.157347	-6.35537	34.7573	220.896
192	PKP4	2_M	59160850	59355206	644.985	2.51813e-08	1.48937e-06	0.245494	-4.07342	25.426	103.571
193	EIF2AK1	5_M	143871862	143902718	1945.5	2.56573e-08	1.50966e-06	0.282247	-3.54299	85.6483	303.451
194	ABI3BP	16_M	56477846	56690136	305.804	2.66997e-08	1.56094e-06	128.087	128.087	60.687	0.473796
195	PHLDB1	9_M	44686308	44735199	3353.04	2.68745e-08	1.56094e-06	6.09272	6.09272	576.06	94.5489
196	LMNB2	10_M	80901363	80918246	3884.14	2.69413e-08	1.56094e-06	0.198918	-5.0272	128.887	647.941
197	TWF2	9_M	106203108	106215388	1343.26	2.72316e-08	1.56976e-06	3.78889	3.78889	212.552	56.0988
198	HIC1	11_M	75164565	75170256	980.44	2.85568e-08	1.63783e-06	88.1828	88.1828	193.889	2.19872
199	RPLP0P2	11_H	61615036	61639450	489.203	2.97902e-08	1.69999e-06	91.2278	91.2278	96.7797	1.06086
200	PXDN	12_M	29938036	30017659	10406.9	3.02266e-08	1.71627e-06	270.783	270.783	2073.73	7.65826
201	TYSND1	10_M	61695514	61702774	463.398	3.0543e-08	1.7256e-06	0.128242	-7.79777	10.5344	82.1452
202	RBBP8	18_M	11633276	11743208	560.96	3.11068e-08	1.73724e-06	0.225745	-4.42977	20.6624	91.5297
203	FRMD4A	2_M	4017683	4614044	764.762	3.12451e-08	1.73724e-06	14.8719	14.8719	143.316	9.63667
204	CDK1	10_M	69335146	69352913	605.972	3.12778e-08	1.73724e-06	0.0352401	-28.3768	4.12552	117.069
205	B3GALNT2	13_M	13954674	13999104	551.89	3.13609e-08	1.73724e-06	0.25305	-3.95179	22.2905	88.0875
206	GBP1	1_H	89052304	89065361	239.815	3.17316e-08	1.74557e-06	51.1157	51.1157	47.0426	0.920317
207	CLMP	9_M	40686019	40785320	511.819	3.18974e-08	1.74557e-06	117.135	117.135	101.497	0.866496
208	BTBD6	12_M	112976482	112978941	377.542	3.19724e-08	1.74557e-06	476.541	476.541	75.3503	0.158119
209	SLC25A5	X_M	36795597	36798809	4310.22	3.24743e-08	1.75657e-06	0.217578	-4.59605	154.045	707.998
210	SLC9A3R1	11_M	115163341	115181179	482.347	3.25124e-08	1.75657e-06	0.0537671	-18.5987	4.92223	91.5472
211	AKR1C1	10_H	4963262	4977967	303.99	3.2638e-08	1.75657e-06	54.1481	54.1481	59.6955	1.10245
212	KIAA0930	22_H	45192242	45240770	2337.81	3.31745e-08	1.77703e-06	5.88886	5.88886	399.69	67.8722
213	BCAT1	6_M	144993835	145076158	1168.98	3.38447e-08	1.80442e-06	45.793	45.793	228.8	4.99639
214	TFPI2	6_M	3962589	3988859	2129.12	3.40058e-08	1.80453e-06	464.412	464.412	424.909	0.914941
215	TIMP3	10_M	86300412	86349506	453.635	3.48338e-08	1.83086e-06	44.7787	44.7787	88.7451	1.98186
216	TGFBR1	4_M	47353222	47414925	1154.33	3.49605e-08	1.83086e-06	3.97678	3.97678	184.478	46.3888
217	CHIC2	5_M	75005004	75044642	244.7	3.50782e-08	1.83086e-06	6.1727	6.1727	42.1168	6.82308
218	TMEM119	5_M	113793729	113800353	440.578	3.51469e-08	1.83086e-06	144.918	144.918	87.5118	0.603872
219	SYNE2	12_M	75818318	76110929	950.216	3.54572e-08	1.83859e-06	0.0685256	-14.5931	12.1877	177.855
220	PSPH	5_M	129765558	129787254	376.981	3.59418e-08	1.85525e-06	0.170754	-5.85637	10.9965	64.3998
221	EIF3B	5_M	140419305	140443359	4117.56	3.63257e-08	1.86658e-06	0.362472	-2.75884	219.087	604.425
222	PGAM5	5_M	110259135	110269900	1105.02	3.71451e-08	1.89872e-06	0.207468	-4.82002	37.9731	183.031
223	HIF1AN	19_M	44562854	44576275	1054.53	3.72856e-08	1.89872e-06	0.379551	-2.63469	58.0261	152.881
224	BAMBI	18_M	3507957	3516405	231.869	3.7648e-08	1.90862e-06	15.8683	15.8683	43.6247	2.74917
225	IFI16	1_H	158999976	159055156	636.301	3.86069e-08	1.94854e-06	206.471	206.471	126.647	0.613386
226	RFLNB	11_M	76019195	76027783	1868.18	3.92318e-08	1.95449e-06	5.90706	5.90706	319.541	54.0948
227	CDCA8	4_M	124918465	124936918	733.281	3.92362e-08	1.95449e-06	0.0228282	-43.8055	3.27318	143.383
228	LGMN	12_M	102394082	102439814	1837.57	3.92413e-08	1.95449e-06	6.62256	6.62256	319.3	48.214
229	TACC3	5_M	33658128	33672203	885.496	3.96509e-08	1.96627e-06	0.0762938	-13.1072	12.5538	164.545
230	MYL6	10_M	128490859	128493887	9476.51	3.98558e-08	1.96784e-06	3.47524	3.47524	1471.79	423.508
231	ACAP3	4_M	155891875	155907252	626.917	4.01207e-08	1.97234e-06	4.87378	4.87378	104.037	21.3463
232	SUSD6	12_M	80790532	80880834	684.443	4.07962e-08	1.9969e-06	4.9544	4.9544	113.899	22.9895
233	KIF20A	18_M	34624624	34633278	734.495	4.11383e-08	2.00501e-06	0.0190405	-52.5197	2.74477	144.154
234	STARD13	5_M	151037515	151190194	408.671	4.16874e-08	2.02308e-06	8.49991	8.49991	73.1305	8.60369
235	ANP32E	3_M	95929257	95947388	1284.38	4.19824e-08	2.02873e-06	0.198918	-5.02719	42.6195	214.256
236	TRIP13	13_M	73912462	73937768	526.633	4.30916e-08	2.07351e-06	0.043653	-22.908	4.4055	100.921
237	RRM2	12_M	24708254	24714147	2059.07	4.3971e-08	2.09477e-06	0.0269955	-37.0432	10.8249	400.989
238	VGLL3	16_M	65815633	65863067	263.36	4.41128e-08	2.09477e-06	102.893	102.893	52.165	0.506984
239	PLK1	7_M	122159435	122169885	906.869	4.43372e-08	2.09477e-06	0.029982	-33.3533	5.27966	176.094
240	QSER1	2_M	104754793	104816697	1114.77	4.44411e-08	2.09477e-06	0.255526	-3.9135	45.3759	177.579
241	PCLAF	9_M	65890323	65903552	524.414	4.44986e-08	2.09477e-06	0.0606431	-16.4899	5.99675	98.8861
242	TEAD2	7_M	45215753	45233620	683.975	4.46403e-08	2.09477e-06	3.53837	3.53837	106.653	30.1419
243	MYO18A	11_M	77777235	77865989	1531.05	4.52551e-08	2.11488e-06	0.154391	-6.47708	40.9531	265.257
244	RPF2	10_M	40223246	40247040	670.748	4.54918e-08	2.11723e-06	0.285759	-3.49946	29.8146	104.335
245	DCBLD2	16_M	58408535	58469746	2369.52	4.64411e-08	2.15259e-06	6.66086	6.66086	412.043	61.8603
246	LAPTM4A	12_M	8921307	8938742	2557.39	4.69744e-08	2.16347e-06	2.89005	2.89005	379.994	131.484
247	CDC42EP2	19_M	5917556	5924817	568.343	4.70984e-08	2.16347e-06	6.93051	6.93051	99.3356	14.3331
248	PMP22	11_M	63128982	63159548	679.984	4.74355e-08	2.16347e-06	5.20979	5.20979	114.096	21.9004
249	NSD2	5_M	33843112	33897967	1398.29	4.74378e-08	2.16347e-06	0.186911	-5.35014	44.0395	235.618
250	NFATC4	14_M	55824795	55833944	790.778	4.9177e-08	2.23382e-06	259.723	259.723	157.549	0.606605
251	P3H1	4_M	119232915	119248978	1921.45	4.94032e-08	2.23515e-06	3.31523	3.31523	295.236	89.0543
252	DUSP4	8_M	34807610	34819895	471.748	5.04026e-08	2.26583e-06	94.3137	94.3137	93.3598	0.989886
253	AGBL5	5_M	30888852	30906667	396.757	5.04805e-08	2.26583e-06	0.196122	-5.09887	13.0108	66.3405
254	PRKDC	16_M	15637866	15842240	6317.32	5.09172e-08	2.27644e-06	0.18211	-5.49117	194.644	1068.82
255	ESPL1	15_M	102296293	102324357	387.414	5.39374e-08	2.40201e-06	0.0766631	-13.0441	5.51711	71.9656
256	CERK	15_M	86139101	86186142	1510.28	5.48696e-08	2.42782e-06	5.49126	5.49126	255.523	46.5327
257	ZC3HAV1	6_M	38305286	38354604	833.794	5.50398e-08	2.42782e-06	0.325302	-3.07407	40.9318	125.827
258	CSE1L	2_M	166906096	166946390	1943.08	5.51583e-08	2.42782e-06	0.152268	-6.56737	51.3541	337.261
259	SLFN5	11_M	82952102	82964851	1234.41	5.55278e-08	2.43465e-06	11.1316	11.1316	226.532	20.3503
260	COL6A3	1_M	90766860	90843972	47431.8	5.71467e-08	2.49599e-06	146.892	146.892	9422.22	64.1438
261	RECQL4	15_M	76703553	76710560	393.201	5.77025e-08	2.50239e-06	0.0586355	-17.0545	4.35571	74.2845
262	CKAP5	2_M	91526762	91620666	2823.89	5.77338e-08	2.50239e-06	0.170701	-5.85819	82.3508	482.427
263	ELK3	10_M	93247416	93311160	1702.92	5.82983e-08	2.51725e-06	4.84984	4.84984	282.363	58.2212
264	ODC1	12_M	17544873	17551503	1736.09	5.89019e-08	2.53322e-06	0.148534	-6.73248	44.9039	302.315
265	CYB5R3	15_M	83153495	83172184	1959.95	5.92741e-08	2.53322e-06	2.99883	2.99883	293.964	98.0262
266	CREB3L2	6_M	37331021	37442149	1289.16	5.93376e-08	2.53322e-06	4.47281	4.47281	210.72	47.1114
267	SPHK1	11_M	116531911	116536676	4636.22	5.98833e-08	2.54695e-06	55.999	55.999	910.977	16.2677
268	PKN3	2_M	30078698	30091020	235.82	6.01699e-08	2.54959e-06	0.0594798	-16.8124	2.64781	44.5161
269	TUSC3	8_M	39005845	39167050	409.434	6.13125e-08	2.58834e-06	440.577	440.577	81.7013	0.185442
270	CEBPB	2_M	167688915	167690433	1222.7	6.15484e-08	2.58868e-06	3.18855	3.18855	186.157	58.383
271	CNN1	9_M	22099253	22109222	375.569	6.26855e-08	2.62065e-06	167.911	167.911	74.6691	0.444694
272	TMEM165	5_M	76183880	76209245	1384.13	6.277e-08	2.62065e-06	3.06182	3.06182	208.673	68.1533
273	HMGN2	4_M	133964739	133967992	2261.95	6.45409e-08	2.68471e-06	0.226172	-4.42141	83.4452	368.946
274	RASA4B	7_H	102483139	102616757	1126.32	6.48727e-08	2.68867e-06	93.7168	93.7168	222.886	2.37829
275	TYMS	5_M	30058200	30073626	1558.22	6.51751e-08	2.69138e-06	0.0202157	-49.4665	6.17524	305.468
276	BIRC5	11_M	117849237	117855744	1312.36	6.75691e-08	2.78013e-06	0.0465464	-21.4839	11.6738	250.799
277	TSKU	7_M	98350668	98361329	795.541	6.79904e-08	2.78736e-06	3.68603	3.68603	125.154	33.9537
278	MYBL2	2_M	163054635	163084688	1486.31	6.85054e-08	2.79447e-06	0.0203429	-49.1572	5.9266	291.335
279	SDC3	4_M	130792537	130826319	863.286	6.86559e-08	2.79447e-06	0.186274	-5.36845	27.1113	145.546
280	KRT8	15_M	101996711	102004343	6196.65	6.898e-08	2.79763e-06	0.00635046	-157.469	7.82065	1231.51
281	LHFPL2	13_M	94057796	94195410	1190.64	7.02171e-08	2.83767e-06	7.60992	7.60992	210.471	27.6575
282	RTN3	19_M	7425895	7483292	1819.08	7.16965e-08	2.88718e-06	0.283052	-3.53292	80.2609	283.555
283	ZEB1	18_M	5591860	5775469	1506.98	7.25934e-08	2.91297e-06	4.27501	4.27501	244.259	57.1364
284	EPS8L2	7_M	141339002	141363017	526.615	7.64857e-08	3.05835e-06	0.0546798	-18.2883	5.46046	99.8625
285	PRR5L	2_M	101714285	101883028	403.468	7.81381e-08	3.11346e-06	245.387	245.387	80.3661	0.327507
286	AK5	3_M	152462815	152668361	246.385	7.90706e-08	3.1396e-06	18.3257	18.3257	46.7272	2.54981
287	FGFR1	8_M	25518759	25575719	1452.89	8.0917e-08	3.19433e-06	2.91681	2.91681	216.39	74.1874
288	OAF	9_M	43221278	43239817	1652.43	8.10638e-08	3.19433e-06	14.7412	14.7412	309.491	20.995
289	SMTN	11_M	3517522	3539293	1030.91	8.14605e-08	3.19433e-06	4.32578	4.32578	167.468	38.7139
290	TIE1	4_M	118471191	118489850	317.449	8.15741e-08	3.19433e-06	163.474	163.474	63.1037	0.386016
291	MAPKAPK2	1_M	131053701	131097844	1963.25	8.27918e-08	3.21185e-06	2.74155	2.74155	287.707	104.943
292	EML4	17_M	83350931	83480360	1172.05	8.2792e-08	3.21185e-06	0.141889	-7.04777	29.1274	205.283
293	HSPA9	18_M	34937415	34954352	4148.47	8.28699e-08	3.21185e-06	0.366184	-2.73087	222.386	607.308
294	ARHGEF17	7_M	100869746	100932162	2618.87	8.34449e-08	3.22313e-06	7.37513	7.37513	461.234	62.5392
295	ADAMTS6	13_M	104287835	104496696	274.129	8.40571e-08	3.2311e-06	215.071	215.071	54.572	0.25374
296	LAMC1	1_M	153218922	153332787	12660.2	8.42204e-08	3.2311e-06	9.74513	9.74513	2296.39	235.644
297	BNC2	4_M	84272542	84675087	211.035	8.53268e-08	3.26253e-06	8.70624	8.70624	37.8586	4.34844
298	KPNB1	11_M	97159710	97187893	6733.81	8.81057e-08	3.35748e-06	0.40181	-2.48874	386.031	960.732
299	VGLL4	6_M	114860628	114969204	1488.9	8.9552e-08	3.40118e-06	3.26845	3.26845	228.018	69.7633
300	PRDX3	19_M	60864066	60874539	1841.28	9.04749e-08	3.42214e-06	0.282338	-3.54185	81.0804	287.175
301	TM7SF2	19_M	6062821	6067851	255.257	9.07066e-08	3.42214e-06	0.0386308	-25.8861	1.89881	49.1526
302	JUNB	8_M	84976909	84978749	2372.48	9.20808e-08	3.46248e-06	6.32179	6.32179	409.69	64.806
303	DLGAP5	14_M	47387779	47418408	632.247	9.34799e-08	3.50349e-06	0.0224653	-44.5131	2.77831	123.671
304	EPOP	11_M	97627387	97629717	326.9	9.82637e-08	3.65935e-06	0.0260846	-38.3368	1.66206	63.7179
305	RAB3B	4_M	108879070	108943325	583.578	9.83503e-08	3.65935e-06	24.3226	24.3226	112.106	4.60915
306	CTIF	18_M	75431221	75697697	611.07	9.87434e-08	3.65935e-06	3.16483	3.16483	92.8696	29.3443
307	KIFC3	8_M	95099828	95142541	863.311	9.89275e-08	3.65935e-06	2.83832	2.83832	127.678	44.9838
308	HEY1	3_M	8663359	8667039	315.161	1.00213e-07	3.69042e-06	49.9759	49.9759	61.7956	1.23651
309	PFKFB3	2_M	11471431	11553930	1222.89	1.00417e-07	3.69042e-06	4.43486	4.43486	199.576	45.0016
310	NPM1	11_M	33152498	33163207	4526.83	1.01143e-07	3.7051e-06	0.248151	-4.0298	180	725.366
311	FAM114A1	5_M	64970075	65041902	1363.71	1.02172e-07	3.73077e-06	4.36984	4.36984	221.951	50.7916
312	XRCC3	12_M	111803192	111813880	315.189	1.04331e-07	3.79738e-06	0.153315	-6.52251	8.37989	54.6579
313	ZNF503	10_H	75279726	75401895	589.353	1.04792e-07	3.79953e-06	7.72805	7.72805	104.366	13.5048
314	NAP1L1	10_M	111473227	111498151	3882.83	1.05059e-07	3.79953e-06	0.437033	-2.28816	236.171	540.396
315	BDKRB2	12_M	105563172	105593072	266.528	1.06058e-07	3.82348e-06	269.945	269.945	53.1088	0.196739
316	ID3	4_M	136143822	136145393	3439.34	1.09453e-07	3.91124e-06	13.6253	13.6253	640.834	47.0328
317	NBPF1	1_H	16562427	16613606	644.756	1.09472e-07	3.91124e-06	0.224852	-4.44738	23.6722	105.279
318	CYCS	6_M	50562563	50566570	2480.82	1.09526e-07	3.91124e-06	0.402222	-2.48619	142.323	353.841
319	IMMT	6_M	71831320	71875267	1384.63	1.10373e-07	3.92914e-06	0.429746	-2.32695	83.2373	193.689
320	CHPF2	5_M	24586744	24594399	1490.31	1.11861e-07	3.94561e-06	3.07548	3.07548	224.926	73.1353
321	ADAMTS14	10_M	61197112	61273420	286.695	1.1208e-07	3.94561e-06	19.1927	19.1927	54.4995	2.8396
322	OSTC	3_M	130695917	130709445	987.619	1.12094e-07	3.94561e-06	3.01314	3.01314	148.304	49.2193
323	TANC2	11_M	105589986	105929304	997.381	1.12226e-07	3.94561e-06	0.179131	-5.58251	30.3039	169.172
324	DAPK3	10_M	81183007	81193198	1859.01	1.13369e-07	3.96358e-06	6.21268	6.21268	320.254	51.5484
325	MIR22HG	11_M	75461539	75466691	397.391	1.13435e-07	3.96358e-06	4.77581	4.77581	65.7177	13.7605
326	COL13A1	10_M	61838234	61979109	254.602	1.14561e-07	3.99068e-06	27.865	27.865	49.1563	1.76409
327	WNK1	6_M	119923969	120038656	3802.56	1.15773e-07	4.01866e-06	0.248684	-4.02116	151.461	609.051
328	GIT1	11_M	77493412	77507775	1026.85	1.16073e-07	4.01866e-06	0.297398	-3.3625	47.0761	158.293
329	B2M	2_M	122147687	122153083	7876.54	1.18286e-07	4.07468e-06	3.24417	3.24417	1204.14	371.17
330	UTP18	11_M	93859243	93885767	735.037	1.18408e-07	4.07468e-06	0.242889	-4.1171	28.7286	118.279
331	FAM199X	X_M	137049594	137082502	945.718	1.19981e-07	4.10976e-06	0.176342	-5.67079	28.354	160.79
332	GFPT2	11_M	49794155	49838621	1189.16	1.20319e-07	4.10976e-06	22.1431	22.1431	227.556	10.2766
333	CPNE8	15_M	90487481	90679389	158.065	1.20513e-07	4.10976e-06	0.0556118	-17.9818	1.66544	29.9476
334	VAT1	11_M	101458748	101466200	3593.32	1.21851e-07	4.14293e-06	3.42239	3.42239	556.159	162.506
335	GABARAPL1	6_M	129533192	129542332	745.168	1.24083e-07	4.20622e-06	7.44353	7.44353	131.383	17.6506
336	UQCRHL	1_H	15807162	15807700	1141.22	1.26526e-07	4.27627e-06	0.362605	-2.75782	60.7384	167.505
337	BRD8	18_M	34598615	34624864	649.355	1.27725e-07	4.30399e-06	0.319278	-3.13207	31.43	98.441
338	HMGB3	X_M	71555917	71560674	1316.98	1.28196e-07	4.30708e-06	0.0790966	-12.6428	19.3066	244.089
339	UBXN2B	4_M	6191105	6219789	211.681	1.28663e-07	4.31001e-06	0.0451149	-22.1656	1.82754	40.5087
340	UBE2S	7_M	4808014	4812341	2671.65	1.29137e-07	4.31317e-06	0.224449	-4.45536	97.946	436.385
341	RBMX	X_M	57383348	57393037	2110.96	1.3076e-07	4.35456e-06	0.286777	-3.48703	94.0916	328.1
342	YIPF3	17_M	46248080	46252538	938.736	1.31211e-07	4.35682e-06	2.54784	2.54784	134.828	52.9188
343	TARBP1	8_M	126426652	126475066	452.216	1.33623e-07	4.41186e-06	0.0896008	-11.1606	7.43738	83.0057
344	TP53INP2	20_H	34704308	34713440	758.588	1.33646e-07	4.41186e-06	2.82229	2.82229	112.025	39.6929
345	SNX9	17_M	5841380	5930712	2289.41	1.34097e-07	4.41392e-06	3.38018	3.38018	353.347	104.535
346	SPRYD3	15_M	102116528	102136216	705.917	1.34922e-07	4.42824e-06	3.99736	3.99736	112.932	28.2516
347	FXR1	3_M	34020079	34069345	1843.22	1.36408e-07	4.46412e-06	0.392593	-2.54717	103.927	264.718
348	SFMBT1	14_M	30714849	30822722	175.942	1.38811e-07	4.5297e-06	0.132885	-7.52531	4.12751	31.0608
349	PMS1	1_M	53189189	53297029	242.931	1.39368e-07	4.53486e-06	0.219511	-4.55558	8.74548	39.8408
350	KIF11	19_M	37376382	37421864	1068.07	1.39821e-07	4.5366e-06	0.037741	-26.4964	7.7688	205.845
351	DLGAP4	2_M	156613697	156764364	1325.65	1.40608e-07	4.54912e-06	2.70649	2.70649	193.598	71.531
352	NFIL3	13_M	52967209	52981040	536.883	1.41528e-07	4.56587e-06	6.51946	6.51946	93.0968	14.2798
353	S100A13	3_M	90514435	90524582	727.225	1.42605e-07	4.5876e-06	2.92386	2.92386	108.378	37.0668
354	LSP1P5	1_H	143399971	144740807	219.837	1.44386e-07	4.62715e-06	19.1736	19.1736	41.788	2.17946
355	SLC39A13	2_M	91061781	91070316	909.065	1.44649e-07	4.62715e-06	3.75013	3.75013	143.538	38.2753
356	UHRF1BP1	17_M	27856507	27900041	490.563	1.45871e-07	4.65314e-06	0.156132	-6.40486	13.2498	84.8629
357	PYGL	12_M	70190815	70227684	601.512	1.46526e-07	4.66091e-06	0.0800834	-12.487	8.91989	111.382
358	TENM3	8_M	48225665	48674691	303.03	1.47788e-07	4.67697e-06	32.8569	32.8569	58.8159	1.79007
359	PMS2	5_M	143910001	143931757	587.291	1.47854e-07	4.67697e-06	0.211618	-4.72549	20.515	96.9432
360	TMEM106C	15_M	97964229	97970287	488.85	1.50502e-07	4.74751e-06	0.105385	-9.48902	9.32118	88.4488
361	PLK3	4_M	117128655	117133964	258.478	1.51484e-07	4.76525e-06	6.44381	6.44381	44.7509	6.94478
362	MCM2	6_M	88883474	88898781	1627.25	1.52148e-07	4.7729e-06	0.0575198	-17.3853	17.7016	307.749
363	GPC1	1_M	92831645	92860212	4188	1.52734e-07	4.77808e-06	5.00261	5.00261	698.06	139.539
364	ARPC5	1_M	152766542	152775581	2928.96	1.54093e-07	4.80735e-06	2.93742	2.93742	437.016	148.775
365	MCM8	2_M	132816141	132844189	395.947	1.58012e-07	4.91447e-06	0.0453914	-22.0306	3.43844	75.7509
366	LRRC32	7_M	98494222	98501831	362.979	1.58392e-07	4.91447e-06	123.201	123.201	72.0113	0.584504
367	ACADSB	7_M	131410601	131446212	281.996	1.59609e-07	4.93875e-06	0.174417	-5.73339	8.37604	48.0231
368	HLA-B	6_GL000251v2_alt_H	2834226	2837605	4823.87	1.63869e-07	5.0568e-06	3.81788	3.81788	764.525	200.248
369	SUZ12	11_M	79993106	80034124	953.62	1.64947e-07	5.07625e-06	0.283094	-3.53239	42.0802	148.644
370	HTRA1	7_M	130936203	130985659	2493.05	1.66963e-07	5.12441e-06	12.4391	12.4391	461.509	37.1015
371	STAMBP	6_M	83543206	83572505	422.787	1.7175e-07	5.25603e-06	0.317484	-3.14976	20.3764	64.181
372	PCDHGA7	18_M	37714834	37841873	210.997	1.72452e-07	5.25603e-06	83.3052	83.3052	41.6988	0.500555
373	FAF1	4_M	109676627	109963961	564.6	1.73049e-07	5.25603e-06	0.228966	-4.36746	21.0379	91.8821
374	WDR45	X_M	7722220	7728202	511.436	1.73516e-07	5.25603e-06	4.71147	4.71147	84.378	17.9091
375	DIAPH1	18_M	37843601	37935477	1906.71	1.73565e-07	5.25603e-06	0.326605	-3.0618	93.885	287.457
376	SMARCA2	19_M	26605160	26778322	388.199	1.76771e-07	5.32598e-06	5.10805	5.10805	64.9288	12.7111
377	PCYOX1L	18_M	61696837	61707636	174.075	1.76859e-07	5.32598e-06	0.126521	-7.90385	3.9101	30.9048
378	AURKA	2_M	172356190	172370571	709.49	1.77283e-07	5.32598e-06	0.0543422	-18.4019	7.31361	134.584
379	GCN1	12_H	120127210	120194711	2642.27	1.7818e-07	5.33881e-06	0.373718	-2.67581	143.765	384.688
380	PLAT	8_M	22757722	22782849	1720.33	1.79479e-07	5.36359e-06	93.1596	93.1596	340.412	3.65407
381	GLRX	13_M	75839885	75850152	218.635	1.80153e-07	5.3696e-06	9.07115	9.07115	39.3852	4.34181
382	C7orf50	7_H	977961	1138258	1021.42	1.85006e-07	5.48996e-06	0.210531	-4.74989	35.5285	168.756
383	TM7SF3	6_M	146602276	146634593	705.467	1.85158e-07	5.48996e-06	0.217264	-4.60271	25.1831	115.91
384	ZMYM3	X_M	101404384	101420686	695.502	1.8607e-07	5.50264e-06	0.201108	-4.97244	23.2904	115.81
385	COL5A1	2_M	27886425	28039511	12416.3	1.9767e-07	5.8305e-06	54.942	54.942	2438.87	44.39
386	RIN2	2_M	145786116	145887617	1915.74	2.00005e-07	5.88409e-06	7.26987	7.26987	336.817	46.3305
387	DOK1	6_M	83030936	83033472	306.914	2.00983e-07	5.88854e-06	5.13685	5.13685	51.3805	10.0023
388	PPCS	4_M	119418527	119422421	270.818	2.01194e-07	5.88854e-06	0.253465	-3.94532	10.9525	43.2112
389	RAB31	17_M	65651726	65772753	4105.54	2.04991e-07	5.97581e-06	6.11937	6.11937	705.774	115.334
390	ERAP2	5_H	96875939	96919717	1099.03	2.05228e-07	5.97581e-06	4.86744	4.86744	182.344	37.4619
391	CCDC85C	12_M	108206345	108275418	699.853	2.06886e-07	6.00869e-06	0.117752	-8.49239	14.7456	125.225
392	PDCD11	19_M	47090766	47131146	1403.94	2.08735e-07	6.04693e-06	0.354063	-2.82435	73.421	207.367
393	IPO4	14_M	55625400	55635685	776.608	2.10299e-07	6.07673e-06	0.319864	-3.12632	37.6416	117.68
394	METRNL	11_M	121702427	121717390	661.737	2.13004e-07	6.13926e-06	8.44761	8.44761	118.339	14.0085
395	CTSL	13_M	64361890	64370521	1777.71	2.1432e-07	6.16155e-06	4.36515	4.36515	289.274	66.2689
396	MDN1	4_M	32657119	32775218	1099.19	2.16966e-07	6.22188e-06	0.209121	-4.78191	38.0215	181.816
397	CLIP2	5_M	134489383	134552435	2083.73	2.18501e-07	6.25012e-06	2.49788	2.49788	297.603	119.142
398	IGFBP7	5_M	77349240	77408046	4995.88	2.19632e-07	6.25803e-06	168.194	168.194	993.27	5.9055
399	NCAPG2	12_M	116405436	116463533	818.233	2.1988e-07	6.25803e-06	0.074162	-13.484	11.2984	152.348
400	RHOQ	17_M	86963111	87000070	1058.81	2.22638e-07	6.3207e-06	2.71392	2.71392	154.744	57.0186
401	GXYLT1	15_M	93239730	93275180	409.244	2.23711e-07	6.33531e-06	0.317546	-3.14915	19.7266	62.1221
402	GPD2	2_M	57237678	57370720	358.776	2.27302e-07	6.42099e-06	0.15997	-6.25119	9.89566	61.8596
403	C2orf27A	2_H	131682427	131767405	260.44	2.2883e-07	6.44813e-06	4.91442	4.91442	43.281	8.80695
404	NEXN	3_M	152236984	152266351	449.049	2.31538e-07	6.48353e-06	7.71547	7.71547	79.5052	10.3047
405	RACGAP1	15_M	99620496	99651657	735.928	2.31646e-07	6.48353e-06	0.089781	-11.1382	12.1258	135.06
406	CCDC88A	11_M	29373658	29510809	1924.65	2.31799e-07	6.48353e-06	0.413342	-2.4193	112.575	272.354
407	RPS2	17_M	24720063	24721928	6038.24	2.33447e-07	6.51356e-06	0.342733	-2.91772	308.253	899.395
408	DENND5B	6_M	148988069	149101681	528.842	2.39257e-07	6.65932e-06	0.157749	-6.33919	14.4115	91.3569
409	MAP2	1_M	66175329	66442584	379.387	2.43143e-07	6.75094e-06	0.0204539	-48.8905	1.52088	74.3565
410	LGALS1	15_M	78926725	78930466	9893.1	2.44501e-07	6.76003e-06	3.30343	3.30343	1518.84	459.777
411	SEC31A	5_M	100361649	100416235	1797.48	2.44661e-07	6.76003e-06	2.47262	2.47262	255.973	103.523
412	SERPINH1	7_M	99345375	99353240	11843.4	2.5219e-07	6.94296e-06	5.53891	5.53891	2006.43	362.243
413	POLD1	7_M	44532744	44548816	399.042	2.52505e-07	6.94296e-06	0.19823	-5.04463	13.2032	66.6052
414	SEC23IP	7_M	128744870	128784836	952.274	2.53355e-07	6.94777e-06	0.332376	-3.00864	47.511	142.944
415	BMF	2_M	118528757	118549687	1042.64	2.53903e-07	6.94777e-06	13.7776	13.7776	194.417	14.111
416	NPR2	4_M	43631935	43651438	241.125	2.56422e-07	6.99982e-06	13.7077	13.7077	44.946	3.27889
417	ACTN1	12_M	80167542	80260382	6702.56	2.5819e-07	7.01553e-06	2.65137	2.65137	973.386	367.125
418	EPB41	4_M	131923427	132075314	447.772	2.58233e-07	7.01553e-06	0.023556	-42.452	2.061	87.4935
419	NPTXR	15_M	79786351	79804710	413.978	2.59724e-07	7.0288e-06	0.0415941	-24.0419	3.30629	79.4894
420	TRIM25	11_M	88999403	89020294	1033.32	2.59959e-07	7.0288e-06	0.265131	-3.77172	43.3102	163.354
421	S100A16	3_M	90537254	90543152	2257.59	2.61923e-07	7.06509e-06	9.58846	9.58846	408.875	42.6424
422	SEMA7A	9_M	57940112	57962866	1976.34	2.65972e-07	7.1573e-06	47.5636	47.5636	387.128	8.13918
423	NR4A1	15_M	101266846	101274795	178.54	2.66916e-07	7.16573e-06	11.8646	11.8646	32.9323	2.77567
424	PPP2R1B	9_M	50856924	50894230	707.303	2.6879e-07	7.18985e-06	0.269487	-3.71075	30.0293	111.431
425	ARHGAP23	11_M	97450160	97502401	564.219	2.69081e-07	7.18985e-06	5.30527	5.30527	94.9471	17.8968
426	CAT	2_M	103453904	103485154	479.348	2.70717e-07	7.21658e-06	0.152116	-6.57395	12.6578	83.2118
427	ALDH1L2	10_M	83487447	83534141	299.67	2.74423e-07	7.29566e-06	13.1936	13.1936	55.7113	4.2226
428	KIF15	9_M	122951081	123018734	262.055	2.74969e-07	7.29566e-06	0.058095	-17.2132	2.87764	49.5333
429	MXRA7	11_M	116803400	116828128	2560.46	2.77808e-07	7.3538e-06	6.07724	6.07724	439.734	72.3575
430	UTP20	10_M	88746607	88826815	839.993	2.84996e-07	7.52654e-06	0.286858	-3.48604	37.4492	130.549
431	INSIG1	5_M	28071412	28078663	2999.53	2.86722e-07	7.53016e-06	3.67555	3.67555	471.599	128.307
432	PPIB	9_M	66060169	66066630	6155.53	2.86828e-07	7.53016e-06	2.41859	2.41859	870.985	360.121
433	PFAS	11_M	68985701	69008461	462.11	2.8767e-07	7.53016e-06	0.26524	-3.77017	19.375	73.0471
434	DHFR	13_M	92354783	92389054	948.33	2.88273e-07	7.53016e-06	0.128444	-7.78551	21.5885	168.077
435	RNF24	2_M	131298488	131352893	749.1	2.89576e-07	7.53016e-06	3.81923	3.81923	118.732	31.088
436	FHL3	4_M	124700699	124708612	458.065	2.90285e-07	7.53016e-06	4.95997	4.95997	76.2416	15.3714
437	PHETA2	15_M	82340852	82345711	272.339	2.90916e-07	7.53016e-06	112.687	112.687	53.9888	0.479105
438	MFN2	4_M	147873586	147904910	1688.92	2.91072e-07	7.53016e-06	0.394417	-2.53539	95.5436	242.24
439	CDCA5	19_M	6085097	6091774	903.545	2.91101e-07	7.53016e-06	0.0365536	-27.3571	6.37263	174.336
440	RBBP4	4_M	129307100	129335371	1873.8	2.92554e-07	7.53837e-06	0.355678	-2.81153	98.3228	276.437
441	PHLDA3	1_M	135766085	135769135	927.777	2.92746e-07	7.53837e-06	7.61712	7.61712	164.022	21.5334
442	CDC6	11_M	98907801	98923943	551.281	2.94088e-07	7.5392e-06	0.0707436	-14.1355	7.28459	102.972
443	BMS1	6_M	118383381	118419418	1411.4	2.94106e-07	7.5392e-06	0.39318	-2.54336	79.6642	202.615
444	GK5	9_M	96119429	96182954	307.82	2.96704e-07	7.58867e-06	0.272857	-3.66492	13.1972	48.3667
445	ACTL6A	3_M	32708546	32726972	978.471	2.97972e-07	7.58917e-06	0.319123	-3.13359	47.3425	148.352
446	XPO1	11_M	23256041	23297598	2913.41	2.9806e-07	7.58917e-06	0.251643	-3.97388	117.148	465.533
447	ITGA5	15_M	103344286	103366792	10018	2.99317e-07	7.60411e-06	19.3042	19.3042	1904.92	98.6794
448	CNNM3	1_M	36511867	36528237	298.579	3.00883e-07	7.61282e-06	0.144338	-6.92819	7.53208	52.1837
449	TRAP1	16_M	4039977	4077811	879.469	3.01e-07	7.61282e-06	0.160529	-6.2294	24.3304	151.563
450	NBEAL2	9_M	110624789	110654162	313.575	3.02366e-07	7.63037e-06	0.153784	-6.50262	8.35909	54.356
451	POLE	5_M	110286319	110337454	904.367	3.07107e-07	7.73284e-06	0.113019	-8.84807	18.3664	162.507
452	CERS6	2_M	68861441	69114284	658.762	3.08317e-07	7.74612e-06	0.191025	-5.23492	21.1314	110.621
453	DEK	13_M	47084767	47106222	2267.65	3.10262e-07	7.77055e-06	0.390521	-2.56068	127.372	326.159
454	DTYMK	1_M	93792576	93801935	479.574	3.10658e-07	7.77055e-06	0.333707	-2.99664	23.9988	71.9159
455	SPCS3	8_M	54520433	54529999	1348.92	3.20084e-07	7.98873e-06	2.32352	2.32352	188.609	81.174
456	LIMS1	10_M	58323547	58424692	2753.92	3.21553e-07	8.00779e-06	3.17309	3.17309	418.8	131.985
457	NCL	1_M	86344719	86359456	10546.8	3.23166e-07	8.03035e-06	0.346299	-2.88768	542.574	1566.78
458	BCCIP	7_M	133709333	133721146	786.17	3.28896e-07	8.15489e-06	0.376864	-2.65348	43.0368	114.197
459	RRM1	7_M	102441695	102469772	1438.14	3.30755e-07	8.18312e-06	0.249066	-4.015	57.3535	230.275
460	NASP	4_M	116601052	116627952	1929.29	3.31477e-07	8.18317e-06	0.21421	-4.66831	68.0728	317.785
461	NUP153	13_M	46679902	46727850	1250.7	3.32703e-07	8.19561e-06	0.327757	-3.05104	61.7471	188.393
462	FBXO44	4_M	148152799	148160095	288.448	3.36911e-07	8.2813e-06	0.0980163	-10.2024	5.14976	52.5399
463	IRGQ	7_M	24530648	24538601	845.676	3.43189e-07	8.40052e-06	3.28666	3.28666	129.679	39.4561
464	AVL9	6_M	56714905	56761912	733.826	3.43241e-07	8.40052e-06	0.40023	-2.49857	41.9501	104.815
465	NUSAP1	2_M	119618298	119650161	769.953	3.44806e-07	8.42069e-06	0.0342271	-29.2166	5.09622	148.894
466	SRSF2	11_M	116849897	116853095	2621.52	3.48856e-07	8.50131e-06	0.294167	-3.39943	119.176	405.129
467	TRIM28	7_M	13024152	13031033	4545.3	3.5157e-07	8.54079e-06	0.381625	-2.62037	251.096	657.965
468	AP2B1	11_M	83302697	83405034	4929.06	3.51981e-07	8.54079e-06	0.321596	-3.10949	239.887	745.925
469	BCORL1	X_M	48341358	48406729	621.086	3.58692e-07	8.68508e-06	0.211643	-4.72494	21.6976	102.52
470	WASHC2C	10_H	45727200	45792965	705.616	3.60067e-07	8.69984e-06	0.349112	-2.86441	36.5187	104.604
471	INTS2	11_M	86210681	86257595	353.953	3.62887e-07	8.74935e-06	0.117442	-8.51482	7.44003	63.3505
472	ZNF469	16_H	88427471	88440758	2748.28	3.72152e-07	8.95373e-06	75.7884	75.7884	542.498	7.15806
473	NT5C2	19_M	46886831	47015190	864.074	3.73691e-07	8.97175e-06	0.332056	-3.01154	43.0794	129.735
474	UCHL5	1_M	143777278	143807467	475.756	3.79044e-07	9.08107e-06	0.189037	-5.28996	15.1275	80.0236
475	CTXN1	8_M	4257646	4259275	390.097	3.86352e-07	9.23665e-06	0.276854	-3.61201	16.9166	61.1029
476	LMNB1	18_M	56707813	56753425	1440.58	3.87628e-07	9.24769e-06	0.0507103	-19.7199	13.9053	274.21
477	TCEAL9	X_M	136245080	136247140	1340.86	3.88795e-07	9.25609e-06	3.19369	3.19369	204.225	63.9463
478	HBEGF	18_M	36504927	36515806	266.458	3.936e-07	9.34477e-06	5.19986	5.19986	44.6959	8.59561
479	PAICS	5_M	76951302	76967510	2109.83	3.95517e-07	9.34477e-06	0.164773	-6.06894	59.693	362.274
480	HTATIP2	7_M	49759106	49774000	608.768	3.95753e-07	9.34477e-06	0.361384	-2.76714	32.3199	89.4336
481	PTTG1	11_M	43420244	43426252	583.367	3.95811e-07	9.34477e-06	0.0580641	-17.2223	6.40277	110.271
482	ERRFI1	4_M	150853796	150868890	5890.3	3.96724e-07	9.34689e-06	0.170693	-5.85848	171.767	1006.29
483	IARS2	1_M	185286642	185329402	1712.89	4.01672e-07	9.44386e-06	0.27923	-3.58128	74.7777	267.8
484	ADAMTS4	1_M	171250129	171262268	1384.14	4.02909e-07	9.44722e-06	58.3137	58.3137	272.161	4.66718
485	ERMP1	19_M	29609876	29648416	652.629	4.03479e-07	9.44722e-06	0.0749001	-13.3511	9.09518	121.431
486	LINC01279	3_H	112596794	112601970	264.113	4.0443e-07	9.45001e-06	35.6981	35.6981	51.3832	1.43938
487	SYDE1	10_M	78584503	78591965	1015.1	4.10096e-07	9.56274e-06	3.13334	3.13334	153.903	49.1177
488	PLEKHO2	9_M	65552577	65580088	437.54	4.1452e-07	9.64608e-06	3.17551	3.17551	66.5506	20.9574
489	SYNGR2	11_M	117809667	117814287	602.376	4.18408e-07	9.71664e-06	0.0303022	-33.0009	3.54329	116.932
490	GALNS	8_M	122578237	122611488	504.738	4.2079e-07	9.7513e-06	0.293293	-3.40956	22.8929	78.0547
491	CKAP2	8_M	22168152	22185820	909.824	4.21618e-07	9.7513e-06	0.0888652	-11.253	14.8506	167.114
492	TIMELESS	10_M	128232063	128252942	668.186	4.2272e-07	9.75693e-06	0.238448	-4.19379	25.7302	107.907
493	RMND5A	6_M	71388634	71440638	532.82	4.38262e-07	1.00951e-05	0.294858	-3.39146	24.2662	82.2979
494	NOP56	2_M	130274412	130279314	1967.23	4.41657e-07	1.01528e-05	0.356926	-2.8017	103.492	289.954
495	KIAA0319L	1_H	35433490	35557437	760.76	4.44991e-07	1.02087e-05	0.372773	-2.68259	41.3165	110.836
496	ERLIN1	19_M	44034943	44069786	1113.31	4.54243e-07	1.03724e-05	0.258051	-3.8752	45.6725	176.99
497	CALHM2	19_M	47132232	47138295	241.34	4.54754e-07	1.03724e-05	10.4795	10.4795	44.0632	4.20471
498	TBCD	11_M	121451991	121617171	1179.46	4.54865e-07	1.03724e-05	0.31986	-3.12637	57.1671	178.726
499	MTA3	17_M	83706163	83814906	511.646	4.56727e-07	1.0394e-05	0.409374	-2.44275	29.7231	72.6061
500	KIAA1522	1_H	32741911	32774971	865.475	4.61001e-07	1.04462e-05	0.167144	-5.98286	24.7886	148.306
501	TFAM	10_M	71225477	71238045	820.279	4.62385e-07	1.04462e-05	0.194186	-5.14969	26.6771	137.379
502	HMGN1	16_M	96121588	96127726	2032.04	4.6365e-07	1.04462e-05	0.239377	-4.17751	78.4949	327.913
503	YIPF5	18_M	40204865	40219400	1017.35	4.63781e-07	1.04462e-05	2.56379	2.56379	146.376	57.0935
504	EPB41L5	1_M	119545033	119649001	475.694	4.64319e-07	1.04462e-05	0.182869	-5.46839	14.7082	80.4305
505	MAD2L1	6_M	66535221	66541108	451.901	4.64539e-07	1.04462e-05	0.0983455	-10.1682	8.09261	82.2876
506	RASSF1	9_M	107551555	107562268	478.166	4.66703e-07	1.04741e-05	4.05596	4.05596	76.7182	18.915
507	ADGRA2	8_M	27085841	27123437	833.35	4.68598e-07	1.0495e-05	14.9713	14.9713	156.234	10.4356
508	FAM49B	15_M	63929094	64060449	639.791	4.70361e-07	1.0495e-05	0.211249	-4.73375	22.3166	105.642
509	FAM122B	X_M	53243415	53269806	517.873	4.70409e-07	1.0495e-05	0.169926	-5.8849	15.0437	88.5308
510	STIP1	19_M	7020696	7040027	3763.67	4.78234e-07	1.06487e-05	0.452946	-2.20777	234.66	518.074
511	COL16A1	4_M	130047840	130099278	729.516	4.80922e-07	1.06876e-05	53.8572	53.8572	143.244	2.65969
512	KIFAP3	1_M	163779583	163917108	469.304	4.87103e-07	1.08025e-05	3.00168	3.00168	70.4054	23.4554
513	ZNF736	7_H	64313873	64356635	233.967	4.87996e-07	1.08025e-05	0.0955924	-10.4611	4.08281	42.7106
514	BRK1	6_M	113604772	113616952	1610.55	4.90214e-07	1.08175e-05	2.59635	2.59635	232.544	89.5655
515	POLD3	7_M	100082113	100121501	357.458	4.91465e-07	1.08175e-05	0.233616	-4.28054	13.5387	57.9529
516	S1PR2	9_M	20965952	20976794	546.731	4.91532e-07	1.08175e-05	11.1579	11.1579	100.352	8.99381
517	INKA2	3_M	105704599	105720843	295.356	5.00547e-07	1.09946e-05	7.37254	7.37254	52.0158	7.05535
518	IVNS1ABP	1_M	151344486	151364446	1623.16	5.0495e-07	1.10699e-05	3.71395	3.71395	255.766	68.8662
519	UBA2	7_M	34140697	34168530	1647.86	5.12011e-07	1.12031e-05	0.445419	-2.24507	101.561	228.011
520	EIF4A3	11_M	119288363	119300044	1411.03	5.15783e-07	1.12639e-05	0.434303	-2.30254	85.4514	196.755
521	WDHD1	14_M	47240944	47276858	336.957	5.17551e-07	1.12743e-05	0.117652	-8.49962	7.09411	60.2972
522	GPI	19_H	34364740	34402414	3726.47	5.22336e-07	1.12743e-05	0.208604	-4.79378	128.637	616.657
523	RNA18SN4	21_H	8209631	8438745	367.469	5.23207e-07	1.12743e-05	11.3101	11.3101	67.5236	5.97018
524	RNA18SN5	21_H	8209631	8438745	367.469	5.23207e-07	1.12743e-05	11.3101	11.3101	67.5236	5.97018
525	RNA18SN1	21_H	8209631	8438745	367.469	5.23207e-07	1.12743e-05	11.3101	11.3101	67.5236	5.97018
526	RNA18SN3	21_H	8209631	8438745	367.469	5.23207e-07	1.12743e-05	11.3101	11.3101	67.5236	5.97018
527	RNA18SN2	21_H	8209631	8438745	367.469	5.23207e-07	1.12743e-05	11.3101	11.3101	67.5236	5.97018
528	NDC80	17_M	71496100	71526858	415.863	5.30275e-07	1.13909e-05	0.0354789	-28.1857	2.84977	80.3228
529	SH2B3	5_M	121815481	121836860	2535.02	5.30626e-07	1.13909e-05	6.14878	6.14878	436.083	70.9218
530	PHIP	9_M	82866159	82975490	1059.84	5.38626e-07	1.15408e-05	0.440813	-2.26854	64.851	147.117
531	SCARB1	5_M	125277087	125341095	1005.6	5.42623e-07	1.15819e-05	0.128632	-7.77412	22.922	178.198
532	SSR3	3_M	65379657	65392554	2637.83	5.43062e-07	1.15819e-05	2.21346	2.21346	363.392	164.174
533	PPP6R3	19_M	3454929	3575750	1448.6	5.43605e-07	1.15819e-05	0.392163	-2.54996	81.6121	208.108
534	MYO10	15_M	25622550	25813672	6544.31	5.46426e-07	1.16203e-05	2.63379	2.63379	948.67	360.192
535	CEP295	9_M	15316914	15357789	308.569	5.55436e-07	1.17628e-05	0.143972	-6.94579	7.76685	53.947
536	POLR1B	2_M	129100996	129126596	407.754	5.56049e-07	1.17628e-05	0.223378	-4.47671	14.8905	66.6604
537	RPS3	7_M	99477896	99483710	11230.2	5.57202e-07	1.17628e-05	0.350587	-2.85236	583.031	1663.01
538	CD63	10_M	128908919	128912819	7840.56	5.57273e-07	1.17628e-05	3.96337	3.96337	1252.18	315.937
539	SAT1	X_M	155213126	155216450	2830.73	5.62896e-07	1.18594e-05	7.63275	7.63275	500.564	65.5812
540	PMAIP1	18_M	66458604	66465559	338.369	5.64339e-07	1.18678e-05	8.10914	8.10914	60.2446	7.42922
541	BHLHE41	6_M	145858243	145865421	394.472	5.68042e-07	1.19236e-05	0.109017	-9.17292	7.75533	71.139
542	MRE11	11_H	94417301	94493909	377.21	5.69693e-07	1.19362e-05	0.190793	-5.24128	12.0876	63.3545
543	MSN	X_M	96096045	96168554	8100.8	5.75331e-07	1.20322e-05	2.50008	2.50008	1157.27	462.892
544	MRPL11	19_M	4962306	4966996	463.319	5.92197e-07	1.23621e-05	0.178199	-5.6117	14.0151	78.6487
545	GPRIN1	13_M	54736671	54749875	428.077	5.93305e-07	1.23625e-05	0.302038	-3.31084	19.8605	65.7549
546	HPS3	3_M	19995945	20035311	589.617	5.96725e-07	1.2411e-05	0.145767	-6.86027	15.0025	102.921
547	AP2M1	16_M	20535480	20544910	5912.04	5.996e-07	1.2448e-05	2.35694	2.35694	830.18	352.228
548	MCM6	1_M	128331575	128359706	1014	6.01235e-07	1.24592e-05	0.0780684	-12.8093	14.6858	188.114
549	ANXA5	3_M	36448924	36475888	4050.2	6.11277e-07	1.26442e-05	3.95637	3.95637	646.606	163.434
550	JPT1	11_M	115497345	115514394	1787.81	6.13108e-07	1.26476e-05	0.234728	-4.26024	67.9744	289.587
551	NEMP1	10_M	127677065	127701048	612.188	6.13669e-07	1.26476e-05	0.126725	-7.8911	13.7708	108.667
552	CFAP97	8_M	46163651	46195591	540.554	6.18149e-07	1.27004e-05	0.348281	-2.87124	27.9267	80.1842
553	CD44	2_M	102811142	102901666	8206.99	6.19e-07	1.27004e-05	0.394529	-2.53467	464.371	1177.03
554	MCCC2	13_M	99948532	100015640	814.759	6.2078e-07	1.27004e-05	0.150709	-6.63529	21.3419	141.61
555	POM121C	7_H	75416781	75486289	1079.11	6.21055e-07	1.27004e-05	0.246859	-4.0509	42.7294	173.092
556	ADAMTS10	17_M	33524085	33553783	282.52	6.21824e-07	1.27004e-05	9.90729	9.90729	51.3236	5.18039
557	TRUB1	19_M	57452906	57491006	338.281	6.25851e-07	1.27597e-05	0.153897	-6.49787	9.02338	58.6327
558	LRRC8A	2_M	30237769	30263791	1990.1	6.2986e-07	1.28163e-05	5.72366	5.72366	338.822	59.1968
559	NFIX	8_M	84704712	84800339	1307.32	6.30885e-07	1.28163e-05	0.39797	-2.51275	74.4329	187.032
560	SCD	10_H	100347015	100364832	15929.3	6.34606e-07	1.28274e-05	0.248246	-4.02827	633.591	2552.27
561	MTMR1	X_M	71364760	71419197	570.35	6.34744e-07	1.28274e-05	0.211681	-4.72408	19.9281	94.1419
562	RAVER2	4_M	101069038	101152371	290.902	6.35535e-07	1.28274e-05	0.0706812	-14.148	3.84079	54.3397
563	KNSTRN	2_M	118814003	118836213	359.654	6.35948e-07	1.28274e-05	0.104831	-9.5392	6.82507	65.1056
564	SOX9	11_M	112782210	112787758	1088.67	6.45928e-07	1.29932e-05	0.0949053	-10.5368	18.8729	198.861
565	ROCK2	12_M	16894978	16988275	980.698	6.47049e-07	1.29932e-05	0.357172	-2.79978	51.6188	144.521
566	MTOR	4_M	148448582	148557686	1416.2	6.47601e-07	1.29932e-05	0.291547	-3.42997	63.937	219.302
567	NUP98	7_M	102119400	102210167	2233.74	6.53847e-07	1.30954e-05	0.263068	-3.80129	93.0475	353.701
568	CDC25B	2_M	131186948	131198512	1054.84	6.59271e-07	1.31431e-05	0.240481	-4.15833	40.8986	170.07
569	HP1BP3	4_M	138216612	138244683	1991.86	6.5949e-07	1.31431e-05	0.414331	-2.41353	116.704	281.668
570	CCT3	3_M	88297135	88321767	4675.78	6.59701e-07	1.31431e-05	0.338811	-2.9515	236.659	698.498
571	DPH2	4_M	117888643	117892004	488.514	6.69393e-07	1.33128e-05	0.315275	-3.17184	23.4196	74.2832
572	FIGNL1	11_M	11800288	11808963	404.018	6.79793e-07	1.34857e-05	0.162051	-6.17091	11.2682	69.5353
573	TOM1	8_M	75033686	75070122	463.674	6.8046e-07	1.34857e-05	3.9175	3.9175	73.8767	18.8581
574	TOB1	11_M	94211454	94215493	373.296	6.90578e-07	1.36624e-05	0.306945	-3.25791	17.5342	57.1249
575	RRP12	19_M	41862851	41896154	768.39	6.92132e-07	1.36693e-05	0.299439	-3.33958	35.4131	118.265
576	PTPN14	1_M	189728268	189876694	3027.79	7.01325e-07	1.38268e-05	0.265262	-3.76985	126.955	478.603
577	ERG28	12_M	85815447	85824894	372.039	7.07678e-07	1.39279e-05	0.339247	-2.94771	18.8484	55.5595
578	LTA4H	10_M	93453396	93484897	668.685	7.12431e-07	1.39972e-05	0.218367	-4.57945	23.9696	109.767
579	CXCL12	6_M	117168535	117181369	246.399	7.24878e-07	1.41968e-05	85.2502	85.2502	48.7085	0.57136
580	KDM1B	13_M	47043499	47085280	420.364	7.25091e-07	1.41968e-05	0.301187	-3.32019	19.4604	64.6123
581	ARHGEF7	8_M	11728105	11835218	995.396	7.2959e-07	1.42393e-05	2.87929	2.87929	147.761	51.3185
582	KIF2C	4_M	117159633	117182625	735.536	7.31896e-07	1.42393e-05	0.0440481	-22.7025	6.20641	140.901
583	HNRNPL	7_M	28810890	28822267	3156.63	7.32146e-07	1.42393e-05	0.411289	-2.43138	183.986	447.339
584	ENO1	4_M	150237197	150248874	17243.2	7.32278e-07	1.42393e-05	0.37281	-2.68233	936.538	2512.11
585	VSIG10	5_M	117319266	117355007	323.685	7.39296e-07	1.43512e-05	0.239017	-4.1838	12.4883	52.2487
586	ATAD2	15_M	58094047	58135083	719.753	7.48067e-07	1.44967e-05	0.0612154	-16.3358	8.30368	135.647
587	FBXO22	9_M	55208935	55224434	351.161	7.59871e-07	1.46936e-05	0.294162	-3.39949	15.9637	54.2685
588	MLEC	5_M	115142981	115158177	4000.75	7.61558e-07	1.46936e-05	0.504144	-1.98356	268.186	531.964
589	SFXN3	19_M	45047576	45056384	708.708	7.62276e-07	1.46936e-05	8.00956	8.00956	126.009	15.7324
590	VDR	15_M	97854427	97908297	212.242	7.63406e-07	1.46936e-05	7.78074	7.78074	37.6142	4.83427
591	CCT5	15_M	31590800	31601847	4918.15	7.66741e-07	1.47328e-05	0.485052	-2.06164	321.276	662.354
592	GAS6	8_M	13465374	13494536	871.495	7.71795e-07	1.48049e-05	4.95776	4.95776	145.043	29.2558
593	HACD3	9_M	64986983	65021718	1308.03	7.76621e-07	1.48724e-05	0.314555	-3.1791	62.5986	199.007
594	GPRC5A	6_M	135065662	135084709	797.498	7.79687e-07	1.49059e-05	0.0233787	-42.7739	3.64371	155.856
595	NFRKB	9_M	31386192	31421337	492.92	7.83572e-07	1.4955e-05	0.310824	-3.21726	23.3763	75.2077
596	UBE4A	9_M	44923127	44965601	867.008	7.90657e-07	1.50649e-05	0.391196	-2.55626	48.7595	124.642
597	SLC6A8	X_M	73673133	73682501	829.448	7.92673e-07	1.5078e-05	0.179896	-5.55875	25.2929	140.597
598	FEN1	19_M	10199132	10204170	860.878	8.05272e-07	1.52921e-05	0.205116	-4.87529	29.3051	142.871
599	ACOT13	13_M	24817955	24831490	281.845	8.07562e-07	1.531e-05	0.323071	-3.0953	13.7643	42.6047
600	KLF3	5_M	64803523	64830130	559.938	8.09011e-07	1.53119e-05	3.09666	3.09666	84.6512	27.3363
601	PGF	12_M	85166639	85177314	311.675	8.14897e-07	1.53959e-05	11.5166	11.5166	57.3549	4.98021
602	CTR9	7_M	111028951	111056378	851.471	8.17379e-07	1.53959e-05	0.400961	-2.49401	48.7389	121.555
603	PREPL	17_M	85063477	85090275	713.821	8.17517e-07	1.53959e-05	0.379302	-2.63642	39.2595	103.505
604	STMN1	4_M	134468320	134473844	2195.7	8.31834e-07	1.56185e-05	0.263967	-3.78835	91.7101	347.43
605	C15orf39	15_H	75201880	75212170	564.78	8.32631e-07	1.56185e-05	4.36778	4.36778	91.9126	21.0433
606	MAGED2	X_M	150806421	150814346	1557.27	8.34906e-07	1.56185e-05	3.38708	3.38708	240.46	70.9934
607	BUB3	7_M	131560370	131571893	1664.42	8.36624e-07	1.56185e-05	0.375805	-2.66096	90.9284	241.956
608	PALM2	4_M	57568248	57717129	225.792	8.3681e-07	1.56185e-05	121.652	121.652	44.7902	0.368182
609	PDLIM7	13_M	55497487	55513447	1471	8.37592e-07	1.56185e-05	4.42187	4.42187	239.939	54.2619
610	UTP14A	X_M	48256934	48282450	604.966	8.40839e-07	1.56534e-05	0.367198	-2.72332	32.496	88.4972
611	AP1S2	X_M	163909017	163933667	189.41	8.71421e-07	1.61962e-05	4.09387	4.09387	30.4453	7.4368
612	RBMS2	10_M	128129470	128180298	438.744	8.7374e-07	1.61983e-05	2.69577	2.69577	64.0057	23.743
613	EZH2	6_M	47530274	47595031	464.292	8.74388e-07	1.61983e-05	0.0961329	-10.4023	8.14385	84.7145
614	HSPE1	1_M	55088148	55091318	1080.06	8.78721e-07	1.62318e-05	0.383495	-2.6076	59.8769	156.135
615	FKBP7	2_M	76663034	76673099	203.921	8.79054e-07	1.62318e-05	8.77012	8.77012	36.6098	4.17438
616	NUDT19	7_M	35547185	35555929	388.847	8.83495e-07	1.62873e-05	0.25369	-3.94182	15.737	62.0323
617	INTS13	6_M	146549632	146577836	717.83	8.8569e-07	1.63013e-05	0.258081	-3.87475	29.4509	114.115
618	FBLIM1	4_M	141576062	141606053	1371.48	9.1381e-07	1.67916e-05	15.4184	15.4184	257.59	16.7066
619	CDC42EP1	15_M	78842647	78850903	1121.73	9.17271e-07	1.6828e-05	5.60836	5.60836	190.397	33.9488
620	ANLN	9_M	22331214	22389207	2916.4	9.33809e-07	1.71038e-05	0.0231912	-43.1199	13.2204	570.06
621	SUN1	5_M	139200637	139249840	1187.85	9.38257e-07	1.71576e-05	0.228932	-4.36811	44.2556	193.313
622	CKS1B	3_M	89415472	89418292	559.789	9.46427e-07	1.72791e-05	0.160342	-6.23668	15.4709	96.4869
623	MGLL	6_M	88724412	88828361	419.222	9.49121e-07	1.72867e-05	49.4707	49.4707	82.1832	1.66125
624	TMEM47	X_M	81070644	81097876	169.26	9.49887e-07	1.72867e-05	59.9479	59.9479	33.2966	0.555425
625	ANAPC1	2_M	128610083	128687396	916.455	9.55523e-07	1.7347e-05	0.219796	-4.54966	33.0274	150.264
626	OLFML3	3_M	103735394	103738002	238.612	9.56253e-07	1.7347e-05	53.1052	53.1052	46.8403	0.882029
627	COX15	19_M	43733254	43753001	608.711	9.62503e-07	1.74325e-05	0.273584	-3.65518	26.152	95.5903
628	TCOF1	18_M	60813756	60848965	1402.06	9.67007e-07	1.74844e-05	0.420135	-2.38019	82.9574	197.454
629	FZD1	5_M	4753839	4758217	463.228	9.68446e-07	1.74844e-05	6.37992	6.37992	80.0919	12.5537
630	BHLHE40	6_M	108660629	108666926	1523.54	9.72595e-07	1.75314e-05	2.8115	2.8115	224.763	79.9441
631	SUV39H1	X_M	8061171	8074761	214.282	9.7526e-07	1.75516e-05	0.0808946	-12.3618	3.20739	39.649
632	ALPK2	18_M	65265531	65393889	168.456	9.8957e-07	1.77686e-05	210.956	210.956	33.5323	0.158954
633	SENP1	15_M	98038744	98093570	343.161	9.90446e-07	1.77686e-05	0.291364	-3.43213	15.4851	53.147
634	RSL1D1	16_M	11193037	11203293	1893.36	9.99251e-07	1.78912e-05	0.486623	-2.05498	123.952	254.72
635	MTHFR	4_M	148039077	148059563	312.532	1.00044e-06	1.78912e-05	0.207206	-4.82611	10.7287	51.7777
636	FYN	10_M	39369799	39565375	924.018	1.00451e-06	1.79358e-05	52.638	52.638	181.358	3.44538
637	KDM6B	11_M	69398518	69416195	653.965	1.00699e-06	1.7952e-05	3.27106	3.27106	100.17	30.6231
638	PRRC2A	17_M	35149086	35164878	4561.88	1.00904e-06	1.79602e-05	0.376979	-2.65267	249.784	662.593
639	MOB1A	6_M	83326039	83340950	2214.1	1.01238e-06	1.79915e-05	0.500011	-1.99996	147.609	295.211
640	GEMIN5	11_M	58120001	58168540	695.633	1.01738e-06	1.80521e-05	0.197401	-5.06582	22.9362	116.191
641	ZDHHC14	17_M	5492600	5753892	214.469	1.02349e-06	1.81214e-05	0.168175	-5.94617	6.17519	36.7187
642	ID2	12_M	25093799	25096093	226.47	1.02448e-06	1.81214e-05	10.586	10.586	41.3846	3.90938
643	LYPLA1	1_M	4807823	4846736	742.8	1.02665e-06	1.81316e-05	0.455632	-2.19475	46.5012	102.059
644	ALYREF	11_M	120594516	120598366	1287.41	1.03831e-06	1.83091e-05	0.384269	-2.60234	71.4765	186.006
645	TUT4	4_M	108459426	108559416	582.969	1.04567e-06	1.84104e-05	0.19033	-5.25403	18.643	97.9508
646	HACD2	16_M	35022421	35109176	928.72	1.04814e-06	1.84177e-05	0.216965	-4.60903	33.1152	152.629
647	TCP1	17_M	12916329	12925068	3652.27	1.04933e-06	1.84177e-05	0.436869	-2.28901	222.089	508.364
648	PSMD11	11_M	80428615	80472134	1741.27	1.05513e-06	1.84908e-05	0.48752	-2.0512	114.137	234.117
649	GPR176	2_M	118277098	118373420	430.291	1.06415e-06	1.8611e-05	5.43545	5.43545	72.6857	13.3725
650	THOC2	X_M	41794994	41911902	1255.44	1.06526e-06	1.8611e-05	0.350184	-2.85564	65.1224	185.966
651	SPC24	9_M	21755440	21760304	262.569	1.06709e-06	1.86143e-05	0.0824004	-12.1359	3.99774	48.5161
652	CENPV	11_M	62524944	62539262	228.501	1.07439e-06	1.86905e-05	0.142443	-7.02033	5.69805	40.0022
653	CAP2	13_M	46501903	46650282	402.221	1.07475e-06	1.86905e-05	0.292854	-3.41467	18.222	62.2221
654	BUB1	2_M	127800200	127831860	859.185	1.09472e-06	1.90086e-05	0.0281182	-35.5641	4.69961	167.137
655	ECT2	3_M	27097222	27153879	898.796	1.1008e-06	1.90835e-05	0.101331	-9.86861	16.5393	163.22
656	KIF21A	15_M	90933275	91049952	231.788	1.10298e-06	1.90835e-05	0.0412582	-24.2376	1.83685	44.5208
657	AGO1	4_M	126435013	126468584	633.959	1.10407e-06	1.90835e-05	0.349738	-2.85928	32.8537	93.9381
658	XPO5	17_M	46202855	46242300	1199.56	1.11268e-06	1.91912e-05	0.250161	-3.99743	48.0071	191.905
659	SDHD	9_M	50596340	50603850	781.37	1.11368e-06	1.91912e-05	0.304004	-3.28943	36.4324	119.842
660	TRIP12	1_M	84721189	84839305	3664.19	1.1235e-06	1.93116e-05	0.453923	-2.20302	228.796	504.041
661	SMARCA1	X_M	47809370	47892614	1743.96	1.12407e-06	1.93116e-05	0.390194	-2.56283	97.8976	250.895
662	NIT2	16_M	57156665	57167333	363.72	1.13058e-06	1.93835e-05	0.285844	-3.49841	16.1711	56.573
663	GABARAP	11_M	69991370	69994950	1787.84	1.13167e-06	1.93835e-05	2.84155	2.84155	264.489	93.0791
664	UHMK1	1_M	170193422	170215408	1908.59	1.13843e-06	1.94699e-05	0.413007	-2.42126	111.572	270.145
665	ECD	14_M	20319859	20348122	452.807	1.14231e-06	1.94884e-05	0.406624	-2.45928	26.1793	64.3821
666	RPS5	7_M	12922311	12926687	4704.26	1.14294e-06	1.94884e-05	0.4199	-2.38152	278.233	662.618
667	TOR3A	1_M	156653617	156674340	462.04	1.14557e-06	1.95038e-05	0.282091	-3.54495	20.332	72.0759
668	RYK	9_M	102834920	102908308	835.528	1.14731e-06	1.95042e-05	0.485674	-2.059	54.6276	112.478
669	CEP57	9_M	13807783	13827108	473.921	1.15579e-06	1.9619e-05	0.248428	-4.02531	18.8614	75.9228
670	COL12A1	9_M	79598987	79718723	2379.09	1.16982e-06	1.97718e-05	36.0632	36.0632	462.981	12.838
671	EP400	5_M	110664373	110770718	1109.21	1.1706e-06	1.97718e-05	0.360953	-2.77044	58.8374	163.006
672	IRAK1	X_M	74013914	74023922	4301.69	1.1709e-06	1.97718e-05	0.409517	-2.4419	249.96	610.378
673	CD109	9_M	78615546	78716261	1889.82	1.17175e-06	1.97718e-05	0.302332	-3.30762	87.7432	290.221
674	KIF14	1_M	136467848	136530820	591.59	1.18017e-06	1.98842e-05	0.0405096	-24.6855	4.60641	113.712
675	SPATA20	11_M	94478904	94485311	569.136	1.18553e-06	1.9945e-05	0.245813	-4.06814	22.4593	91.3678
676	CRYBG1	10_M	43950307	44004847	806.719	1.19373e-06	2.00532e-05	0.0331473	-30.1684	5.17652	156.167
677	ZWILCH	9_M	64137144	64172932	401.283	1.19767e-06	2.00824e-05	0.225814	-4.42843	14.7845	65.4722
678	FBXO45	16_M	32230112	32247026	497.083	1.20101e-06	2.00824e-05	0.344756	-2.9006	25.4875	73.9291
679	FNBP1	2_M	31026206	31142009	537.982	1.20189e-06	2.00824e-05	0.303097	-3.29928	25.0266	82.5697
680	DHCR24	4_M	106561038	106589114	5293.62	1.20254e-06	2.00824e-05	0.513027	-1.94921	358.985	699.738
681	PCDHB14	18_M	37447657	37451095	144.357	1.20921e-06	2.01642e-05	13.546	13.546	26.8865	1.98483
682	COMP	8_M	70373548	70382067	1279.63	1.21348e-06	2.02057e-05	35.4643	35.4643	248.907	7.01853
683	SELENOM	11_M	3514684	3517352	645.047	1.22027e-06	2.02625e-05	5.27694	5.27694	108.457	20.5529
684	GINS1	2_M	150909594	150931281	411.607	1.22046e-06	2.02625e-05	0.0610677	-16.3753	4.73786	77.5836
685	EXT1	15_M	53068261	53346184	1484.64	1.22362e-06	2.02853e-05	7.99564	7.99564	263.92	33.008
686	FGF5	5_M	98254184	98277034	134.954	1.2282e-06	2.03316e-05	24.3676	24.3676	25.9268	1.06399
687	FNBP1L	3_M	122538719	122619715	540.555	1.23655e-06	2.04399e-05	0.331351	-3.01795	26.907	81.204
688	PPM1K	6_M	57506502	57535488	147.119	1.23993e-06	2.0466e-05	13.3569	13.3569	27.3743	2.04945
689	LAPTM4B	15_M	34238026	34284296	1187.56	1.24711e-06	2.05222e-05	0.404697	-2.47098	68.428	169.084
690	SF3B1	1_M	54985170	55027479	2591.61	1.24833e-06	2.05222e-05	0.488138	-2.0486	170.02	348.303
691	FARP1	14_M	121035574	121283727	1451.68	1.2496e-06	2.05222e-05	3.76469	3.76469	229.401	60.935
692	CHEK2	5_M	110839983	110874142	161.34	1.25056e-06	2.05222e-05	0.0613106	-16.3104	1.86408	30.4039
693	KIF4A	X_H	70290029	70420925	828.191	1.27266e-06	2.08547e-05	0.0303159	-32.9859	4.87373	160.765
694	ADAM23	1_M	63445891	63596102	204.863	1.28795e-06	2.10538e-05	23.9626	23.9626	39.3312	1.64136
695	PLXNA2	1_M	194619829	194816869	334.193	1.28851e-06	2.10538e-05	56.8467	56.8467	65.6831	1.15544
696	FMNL3	15_M	99317212	99370483	1547.03	1.29087e-06	2.10619e-05	5.48168	5.48168	261.671	47.7355
697	PRKAG2	5_M	24862735	25100643	225.983	1.29311e-06	2.10682e-05	0.188712	-5.29909	7.17509	38.0215
698	SLC9A7	X_M	20098851	20291828	523.249	1.29741e-06	2.10979e-05	0.193038	-5.18033	16.9327	87.717
699	RBM12	2_M	156094882	156111966	1480.03	1.29864e-06	2.10979e-05	0.378834	-2.63968	81.3277	214.679
700	SASH1	10_M	8722219	8886071	512.423	1.30054e-06	2.10985e-05	7.50269	7.50269	90.4313	12.0532
701	PKN2	3_M	142790902	142882005	917.542	1.30505e-06	2.11395e-05	0.341036	-2.93224	46.6676	136.841
702	GNAI2	9_M	107614126	107635344	4281.24	1.30679e-06	2.11395e-05	1.96273	1.96273	567.242	289.007
703	METTL2A	17_H	62423885	62450094	205.92	1.32491e-06	2.14021e-05	0.234747	-4.2599	7.82981	33.3542
704	EXOC2	13_M	30813918	30974048	490.591	1.3287e-06	2.14329e-05	0.366689	-2.72711	26.3255	71.7926
705	FOXM1	6_M	128362994	128375887	1412.66	1.34221e-06	2.16201e-05	0.0338025	-29.5836	9.23798	273.293
706	NPAS2	1_M	39194272	39363241	892.595	1.35335e-06	2.17686e-05	0.108409	-9.22432	17.4602	161.059
707	MRPS33	6_M	39801807	39810937	306.55	1.36211e-06	2.18484e-05	0.301061	-3.32159	14.1869	47.1231
708	MFSD12	10_M	81357491	81366226	954.28	1.36216e-06	2.18484e-05	3.05635	3.05635	143.805	47.0511
709	MSH2	17_M	87672532	87723714	834.758	1.36468e-06	2.18579e-05	0.0683511	-14.6303	10.6813	156.27
710	FAF2	13_M	54621784	54664064	1310.34	1.37022e-06	2.1862e-05	0.379735	-2.63341	72.1273	189.941
711	NIPSNAP2	5_M	129725075	129758326	866.996	1.37158e-06	2.1862e-05	0.27179	-3.67931	37.0565	136.343
712	FUBP1	3_M	152210422	152236831	1024.94	1.37248e-06	2.1862e-05	0.40477	-2.47054	59.0654	145.923
713	PEA15	1_H	160205319	160215377	3134.36	1.37263e-06	2.1862e-05	2.70092	2.70092	457.489	169.383
714	SNRNP200	2_M	127208386	127240454	3525.87	1.37483e-06	2.18664e-05	0.313481	-3.18999	168.3	536.874
715	PHF19	2_M	34893755	34913977	607.449	1.37848e-06	2.18937e-05	0.151814	-6.58701	16.0129	105.477
716	CCND1	7_M	144929931	144939926	6377.87	1.38413e-06	2.19528e-05	2.27516	2.27516	886.105	389.469
717	MRPS27	13_M	99344786	99415562	821.062	1.38752e-06	2.19758e-05	0.370341	-2.70022	44.3791	119.833
718	RAI14	15_M	10568978	10714632	2732.55	1.38996e-06	2.19812e-05	21.8077	21.8077	522.548	23.9617
719	TAF1	X_M	101532735	101601790	668.001	1.39173e-06	2.19812e-05	0.252257	-3.9642	26.9127	106.687
720	PRR11	11_M	87089156	87108715	820.376	1.39829e-06	2.20541e-05	0.110335	-9.06328	16.3043	147.771
721	ANKHD1	18_M	36560603	36658909	1140.08	1.40262e-06	2.20813e-05	0.303268	-3.29741	53.059	174.958
722	ENC1	13_M	97241105	97253041	1165.42	1.4039e-06	2.20813e-05	3.43638	3.43638	180.545	52.5391
723	DSE	10_M	34151389	34207236	555.102	1.41309e-06	2.21951e-05	2.40526	2.40526	78.4178	32.6027
724	SH3BGRL3	4_M	134127406	134128754	3208.98	1.41564e-06	2.22044e-05	5.22243	5.22243	538.654	103.142
725	LSM5	6_M	56701063	56704700	394.764	1.43328e-06	2.24502e-05	0.183306	-5.45536	12.2306	66.7222
726	IPO11	13_M	106794439	106936959	387.042	1.44393e-06	2.25858e-05	0.169208	-5.90988	11.2026	66.2058
727	KNTC1	5_M	123749726	123821594	477.609	1.45965e-06	2.28002e-05	0.0906727	-11.0287	7.94118	87.5807
728	TMEM14B	6_H	10747759	10759774	603.416	1.48465e-06	2.31588e-05	0.189323	-5.28197	19.2111	101.472
729	DARS	1_M	128363707	128417417	1006.31	1.50153e-06	2.339e-05	0.252638	-3.95823	40.5914	160.67
730	DROSHA	15_M	12824815	12935292	691.848	1.5084e-06	2.34649e-05	0.334905	-2.98592	34.7146	103.655
731	MARCKS	10_M	37133243	37138927	5367.01	1.51132e-06	2.34753e-05	16.1952	16.1952	1010.98	62.4245
732	STOML2	4_M	43027690	43031385	1226.95	1.51389e-06	2.34753e-05	0.37357	-2.67687	66.7389	178.651
733	BICC1	10_M	70922830	71159691	271.282	1.51527e-06	2.34753e-05	174.673	174.673	53.9475	0.308848
734	MCM7	5_M	138164583	138171884	3167.77	1.52336e-06	2.35684e-05	0.117631	-8.50115	66.6818	566.873
735	SOCS7	11_M	97362551	97398543	519.759	1.53052e-06	2.36471e-05	0.376668	-2.65486	28.4421	75.5097
736	PELO	13_M	115088355	115090159	804.781	1.54051e-06	2.37389e-05	3.68614	3.68614	126.609	34.3473
737	ZMYM4	4_M	126861820	126967924	938.751	1.54193e-06	2.37389e-05	0.393751	-2.53968	53.0416	134.709
738	TBC1D1	5_M	64160260	64351487	729.48	1.54274e-06	2.37389e-05	2.68117	2.68117	106.263	39.633
739	PPAT	5_M	76913249	76951579	364.78	1.54693e-06	2.37712e-05	0.214626	-4.65926	12.8914	60.0646
740	DNAJB9	12_M	44205897	44210069	383.918	1.54977e-06	2.37827e-05	2.50039	2.50039	54.8479	21.9357
741	KIFC1	17_M	33875666	33890634	701.964	1.55429e-06	2.38199e-05	0.0359826	-27.7912	4.87624	135.517
742	TK1	11_M	117815519	117826015	833.794	1.57732e-06	2.41402e-05	0.0510929	-19.5722	8.10602	158.653
743	THAP4	1_M	93705391	93754839	709.959	1.58171e-06	2.41474e-05	0.468959	-2.13238	45.3303	96.6616
744	CBX3	6_M	51470616	51483705	2616.36	1.58204e-06	2.41474e-05	0.460026	-2.17379	164.873	358.399
745	RLIM	X_M	103957163	103981286	1090.41	1.60234e-06	2.44244e-05	0.413834	-2.41643	63.8332	154.248
746	DNAJC1	2_M	18206333	18392831	344.55	1.60863e-06	2.44874e-05	3.28463	3.28463	52.8269	16.0831
747	ETHE1	7_M	24587543	24608926	441.033	1.6155e-06	2.4559e-05	5.48446	5.48446	74.6038	13.6028
748	SRSF1	11_M	88047373	88053758	4193.44	1.62524e-06	2.46742e-05	0.456109	-2.19246	262.709	575.978
749	GMPS	3_M	63976143	64019079	1087.41	1.62993e-06	2.46898e-05	0.190341	-5.25374	34.7765	182.706
750	CEP85	4_M	134129858	134187086	381.402	1.63062e-06	2.46898e-05	0.139942	-7.14581	9.36437	66.916
751	ME2	18_M	73764954	73815439	670.938	1.63632e-06	2.47094e-05	0.11228	-8.90633	13.5456	120.642
752	MYH10	11_M	68691915	68816625	1572.69	1.63772e-06	2.47094e-05	0.11051	-9.04893	31.3007	283.238
753	SSH3	19_M	4261669	4269234	275.959	1.63845e-06	2.47094e-05	0.222931	-4.48569	10.0611	45.1308
754	MXD4	5_M	34176580	34187711	808.019	1.65212e-06	2.48714e-05	2.36296	2.36296	113.55	48.054
755	S100A4	3_M	90603770	90606046	2324.97	1.65608e-06	2.48714e-05	0.0219803	-45.4954	10.0009	454.992
756	DSEL	1_M	111858702	111864919	352.049	1.65699e-06	2.48714e-05	5.51305	5.51305	59.5993	10.8106
757	MYO19	11_M	84880170	84911227	422.526	1.65795e-06	2.48714e-05	0.264402	-3.78212	17.6711	66.8341
758	CMBL	15_M	31568833	31590120	396.051	1.6694e-06	2.50094e-05	0.0560869	-17.8295	4.20672	75.0036
759	HTRA3	5_M	35652026	35679781	6769.75	1.67155e-06	2.50094e-05	750.585	750.585	1352.15	1.80146
760	MSH6	17_M	87975050	87990893	1495.73	1.67925e-06	2.50823e-05	0.195402	-5.11766	48.8989	250.248
761	RAD21	15_M	51962604	51991761	2067.67	1.68226e-06	2.50823e-05	0.490364	-2.0393	136.062	277.472
762	FAR1	7_M	113513834	113571506	875.856	1.68305e-06	2.50823e-05	0.299558	-3.33825	40.3783	134.793
763	RAN	5_M	129020156	129024322	4764.16	1.69662e-06	2.52515e-05	0.410392	-2.43669	277.253	675.58
764	KLC1	12_M	111758849	111807845	1336.65	1.69985e-06	2.52664e-05	2.29909	2.29909	186.299	81.0315
765	SLC7A5	8_M	121881146	121907687	2672.36	1.70826e-06	2.53581e-05	0.476413	-2.09902	172.465	362.007
766	NOC2L	4_M	156236010	156247617	1837.55	1.72179e-06	2.55256e-05	0.475977	-2.10094	118.515	248.994
767	PCNA	2_M	132249286	132253181	1661.82	1.72507e-06	2.55409e-05	0.176652	-5.66083	49.8981	282.465
768	SLC7A11	3_M	50364936	50443614	691.608	1.735e-06	2.56546e-05	10.5106	10.5106	126.305	12.0169
769	TMPO	10_M	91147571	91171620	2154.59	1.74283e-06	2.57367e-05	0.11255	-8.88493	43.5934	387.325
770	CLIC4	4_M	135213970	135272761	4851.79	1.75194e-06	2.58377e-05	3.59527	3.59527	759.194	211.165
771	CDCA7L	12_M	117843861	117878707	411.801	1.75535e-06	2.58544e-05	0.189575	-5.27496	13.1252	69.235
772	COPG2	6_M	30747554	30896795	354.037	1.75822e-06	2.58632e-05	0.254315	-3.93214	14.3563	56.4511
773	MRPL49	19_M	6053630	6057752	892.916	1.775e-06	2.60477e-05	0.323161	-3.09443	43.6161	134.967
774	LTV1	10_M	13178638	13193138	604.64	1.77535e-06	2.60477e-05	0.446462	-2.23983	37.3254	83.6026
775	OPA1	16_M	29579334	29654603	1186.05	1.79974e-06	2.63371e-05	0.354512	-2.82078	62.0842	175.126
776	ZNF107	7_H	64666083	64711583	240.256	1.80049e-06	2.63371e-05	0.129229	-7.73822	5.49896	42.5522
777	NPHP3	9_M	104002544	104043812	356.582	1.80204e-06	2.63371e-05	0.354398	-2.82169	18.661	52.6554
778	UQCRC2	7_M	120635189	120659524	1307.62	1.81141e-06	2.63935e-05	0.47768	-2.09345	84.5413	176.983
779	C2orf69	2_H	199911256	199928274	282.959	1.81184e-06	2.63935e-05	0.36878	-2.71164	15.2471	41.3446
780	TOMM70	3_H	100363459	100401399	1179.65	1.81287e-06	2.63935e-05	0.403011	-2.48132	67.77	168.159
781	GTF2IP1	7_H	73154929	75237706	1031.04	1.81724e-06	2.64233e-05	0.399727	-2.50171	58.8878	147.32
782	SLC12A6	2_M	112266314	112363164	822.104	1.82182e-06	2.6456e-05	4.49557	4.49557	134.502	29.9188
783	EDIL3	13_M	88821472	89323226	457.605	1.84563e-06	2.67675e-05	5.52194	5.52194	77.4881	14.0328
784	ISOC1	18_M	58659482	58679571	202.878	1.84911e-06	2.67838e-05	0.167067	-5.98562	5.80846	34.7672
785	DSN1	2_M	156995062	157007076	349.792	1.86694e-06	2.70057e-05	0.250246	-3.99607	14.0027	55.9557
786	ASF1B	8_M	83955694	83970196	499.814	1.86918e-06	2.70057e-05	0.0260522	-38.3845	2.53813	97.4246
787	TMEM184B	15_M	79360684	79403304	1340.95	1.87341e-06	2.70323e-05	2.41458	2.41458	189.648	78.543
788	PIK3C2A	7_M	116337276	116443459	912.68	1.87889e-06	2.7077e-05	0.234184	-4.27015	34.6358	147.9
789	NAXE	3_M	88056523	88058496	748.591	1.8816e-06	2.70817e-05	0.257988	-3.87615	30.7042	119.014
790	NOC3L	19_M	38788128	38819238	467.764	1.88892e-06	2.71526e-05	0.158251	-6.31908	12.782	80.7707
791	BUD23	5_M	135052957	135064960	773.437	1.89632e-06	2.72245e-05	0.318536	-3.13937	37.3698	117.318
792	CTDSPL2	2_M	121956001	122015327	385.618	1.90086e-06	2.72552e-05	0.357221	-2.79938	20.299	56.8246
793	TEAD3	17_M	28331673	28350806	541.389	1.90868e-06	2.73329e-05	4.09352	4.09352	87.0198	21.2579
794	PHF6	X_M	52912214	52956962	673.245	1.91227e-06	2.73497e-05	0.29604	-3.37792	30.7564	103.893
795	CPZ	5_M	35502218	35525627	121.458	1.92397e-06	2.74825e-05	99.1945	99.1945	24.0492	0.242445
796	HDAC1	4_M	129516104	129542647	2115.63	1.93354e-06	2.75845e-05	0.409131	-2.44421	122.851	300.274
797	MRPL3	9_M	105053268	105077467	1366.68	1.93684e-06	2.75969e-05	0.29085	-3.43819	61.5872	211.749
798	RANGAP1	15_M	81704248	81729920	1785.38	1.95393e-06	2.78055e-05	0.440366	-2.27084	109.169	247.906
799	CEP70	9_M	99243341	99300404	225.974	1.96194e-06	2.78846e-05	0.0838692	-11.9233	3.49715	41.6977
800	PHB	11_M	95666957	95680774	2218.52	1.96576e-06	2.79039e-05	0.354003	-2.82483	116.006	327.698
801	RGMB	17_M	15806253	15826587	703.599	1.99737e-06	2.83005e-05	4.23773	4.23773	113.853	26.8666
802	AK2	4_M	128993224	129011530	1608.29	1.99868e-06	2.83005e-05	0.307377	-3.25333	75.6251	246.034
803	TONSL	15_M	76626237	76639930	302.289	2.02296e-06	2.86086e-05	0.15788	-6.33393	8.24356	52.2142
804	TMED4	11_M	6270714	6274838	1019.47	2.02781e-06	2.86401e-05	0.341473	-2.92849	51.9011	151.992
805	KIF22	7_M	127027731	127042421	739.547	2.03023e-06	2.86401e-05	0.061117	-16.3621	8.51911	139.39
806	PAXIP1	5_M	27740081	27791551	328.121	2.04503e-06	2.88047e-05	0.152642	-6.55126	8.69049	56.9337
807	UAP1L1	2_M	25361490	25365664	557.397	2.04697e-06	2.88047e-05	3.29771	3.29771	85.5401	25.9393
808	ADGRE5	8_M	83723251	83741312	708.581	2.05474e-06	2.88782e-05	0.288541	-3.46571	31.7343	109.982
809	EFNB1	X_M	99136061	99149023	642.091	2.06095e-06	2.89297e-05	4.02933	4.02933	102.884	25.5339
810	FAM107B	2_M	3713458	3782135	725.03	2.07746e-06	2.91255e-05	9.18859	9.18859	130.774	14.2322
811	DLC1	8_M	36567739	36952443	555.748	2.08696e-06	2.92226e-05	38.4685	38.4685	108.333	2.81616
812	CTHRC1	15_M	39076932	39087122	1831.56	2.11047e-06	2.94841e-05	64.5271	64.5271	360.721	5.59023
813	FAM162A	16_M	36043844	36071516	290.662	2.11192e-06	2.94841e-05	0.130814	-7.64447	6.7248	51.4075
814	TNC	4_M	63959785	64047016	1353.88	2.11434e-06	2.94841e-05	11.3949	11.3949	248.931	21.8458
815	NCKAP5L	15_M	99422034	99457749	466.948	2.11602e-06	2.94841e-05	3.05213	3.05213	70.3426	23.047
816	BAHD1	2_M	118901615	118924525	493.826	2.12363e-06	2.95363e-05	0.378714	-2.64051	27.1295	71.6357
817	ELOVL6	3_M	129532386	129638494	239.895	2.12497e-06	2.95363e-05	14.0407	14.0407	44.789	3.18993
818	SEC13	6_M	113728052	113740682	1250.44	2.13367e-06	2.9621e-05	2.74943	2.74943	183.388	66.7004
819	SCRIB	15_M	76047163	76069785	1268.66	2.13843e-06	2.96372e-05	0.334694	-2.9878	63.6272	190.105
820	DCP2	18_M	44380500	44424970	493.018	2.14006e-06	2.96372e-05	0.218275	-4.58138	17.6665	80.937
821	CD82	2_M	93419102	93462951	1463.44	2.17678e-06	3.00943e-05	4.49104	4.49104	239.386	53.303
822	THEM6	15_M	74721234	74724374	212.582	2.17837e-06	3.00943e-05	0.165087	-6.0574	6.02435	36.4919
823	POM121	5_M	135376140	135394547	1299.57	2.18354e-06	3.01291e-05	0.237912	-4.20323	49.9524	209.962
824	SRPK1	17_M	28589588	28622522	1119.56	2.18847e-06	3.01605e-05	0.234532	-4.26382	42.538	181.374
825	IKBKE	1_M	131254602	131279564	217.144	2.21041e-06	3.04259e-05	5.03365	5.03365	36.231	7.19777
826	LMTK2	5_M	144100361	144188209	550.338	2.21338e-06	3.043e-05	0.237892	-4.20359	21.1522	88.9154
827	TLK1	2_M	70712408	70825481	577.633	2.21725e-06	3.04463e-05	0.481094	-2.0786	37.5257	78.0008
828	SLC35C1	2_M	92452765	92460519	554.137	2.2233e-06	3.04925e-05	3.11492	3.11492	83.8943	26.9331
829	OGT	X_M	101640051	101684352	1534.38	2.23014e-06	3.05134e-05	0.385673	-2.59287	85.4123	221.463
830	RAD50	11_M	53649519	53707320	1127.38	2.2302e-06	3.05134e-05	0.386045	-2.59037	62.8001	162.676
831	RUNX2	17_M	44495987	44814798	261.695	2.23979e-06	3.06078e-05	4.09521	4.09521	42.0669	10.2722
832	AMOTL1	9_M	14541967	14615001	1596.86	2.24805e-06	3.06409e-05	5.43443	5.43443	269.737	49.6348
833	TMEM173	18_M	35733678	35740555	983.498	2.24906e-06	3.06409e-05	28.8939	28.8939	190.12	6.57993
834	SF1	19_M	6363690	6378039	2510.27	2.25031e-06	3.06409e-05	0.534871	-1.86961	174.956	327.099
835	SNRPC	17_M	27840087	27851968	957.137	2.26025e-06	3.06982e-05	0.415172	-2.40864	56.1594	135.268
836	FOXRED1	9_M	35204221	35211056	316.117	2.26103e-06	3.06982e-05	0.183262	-5.45665	9.79196	53.4313
837	ATOH8	6_M	72206177	72235578	320.44	2.26667e-06	3.06982e-05	88.7577	88.7577	63.3741	0.714012
838	NRDC	1_H	51789194	51878938	2322.91	2.26789e-06	3.06982e-05	0.454983	-2.19789	145.278	319.304
839	NOP58	1_M	59685006	59711511	1140.29	2.26803e-06	3.06982e-05	0.298217	-3.35327	52.3879	175.671
840	PLXDC1	11_M	97923237	97986447	280.961	2.27498e-06	3.07556e-05	199.952	199.952	55.9126	0.27963
841	CKAP4	10_M	84526305	84533889	4413.39	2.28593e-06	3.08669e-05	3.59369	3.59369	690.529	192.15
842	NUDT1	5_M	140321622	140338138	329.302	2.29868e-06	3.10022e-05	0.180635	-5.53602	10.0765	55.7839
843	SRRT	5_M	137295704	137307675	1601.83	2.31102e-06	3.10967e-05	0.440568	-2.2698	97.9773	222.388
844	ZBTB46	2_M	181390886	181459427	320.073	2.3135e-06	3.10967e-05	4.25974	4.25974	51.8439	12.1707
845	KIAA1147	7_GL383534v2_alt_H	23320	68749	395.137	2.31453e-06	3.10967e-05	0.0958428	-10.4337	6.91177	72.1157
846	TSN	1_M	118298514	118311347	1176.45	2.3174e-06	3.10967e-05	0.392064	-2.5506	66.2676	169.022
847	DFFA	4_M	149104142	149120654	914.758	2.31938e-06	3.10967e-05	0.235132	-4.25293	34.8285	148.123
848	AKAP1	11_M	88830792	88864587	604.94	2.34259e-06	3.13708e-05	0.315511	-3.16946	29.0177	91.9704
849	MRC2	11_M	105292646	105351146	5321.35	2.37613e-06	3.17825e-05	2.41684	2.41684	752.791	311.478
850	GLI2	1_M	118834061	119053620	516.762	2.37946e-06	3.17844e-05	5.049	5.049	86.2665	17.0859
851	JADE1	3_M	41555734	41616865	309.055	2.38187e-06	3.17844e-05	0.205166	-4.8741	10.5226	51.2884
852	DUS1L	11_M	120789202	120796396	649.491	2.3865e-06	3.18087e-05	0.343796	-2.9087	33.2331	96.6651
853	TBCA	13_M	94788943	94842900	888.418	2.39873e-06	3.19343e-05	0.319563	-3.12927	43.0302	134.653
854	PPT1	4_M	122836227	122859176	1158.38	2.41857e-06	3.21608e-05	0.416797	-2.39925	68.1548	163.52
855	MICAL2	7_M	112225836	112355195	4781.04	2.43607e-06	3.23403e-05	7.58888	7.58888	844.876	111.331
856	PTPN3	4_M	57190841	57301838	262.34	2.43777e-06	3.23403e-05	0.0839263	-11.9152	4.0625	48.4055
857	OSBPL6	2_M	76406508	76600648	124.442	2.47105e-06	3.27436e-05	6.86199	6.86199	21.7228	3.16567
858	HNRNPC	14_M	52073377	52104022	4587.62	2.47946e-06	3.28167e-05	0.477383	-2.09476	296.477	621.046
859	XYLT1	7_M	117380979	117667631	238.816	2.48665e-06	3.28571e-05	37.2997	37.2997	46.5161	1.24709
860	NCAPD2	6_M	125168007	125191587	2354.34	2.4883e-06	3.28571e-05	0.100934	-9.90743	43.1696	427.699
861	DPYSL3	18_M	43320979	43438287	666.832	2.51164e-06	3.31268e-05	41.9315	41.9315	130.26	3.10649
862	CNPY4	5_M	138187535	138193895	411.118	2.52218e-06	3.32272e-05	3.23781	3.23781	62.8212	19.4024
863	BOP1	15_M	76452996	76477270	1196.07	2.52594e-06	3.32382e-05	0.44545	-2.24492	73.7196	165.495
864	ENOSF1	18_H	670320	712665	239.204	2.53813e-06	3.336e-05	0.18983	-5.26788	7.63268	40.2081
865	LSM14A	7_M	34344144	34389706	1677.13	2.55675e-06	3.35658e-05	0.517053	-1.93404	114.322	221.104
866	PPP1R35	5_M	137778904	137780108	207.686	2.57771e-06	3.38019e-05	0.275802	-3.62579	8.97948	32.5577
867	KIF20B	19_M	34922358	34975751	771.663	2.61973e-06	3.42899e-05	0.0679724	-14.7118	9.82269	144.51
868	CDC25A	9_M	109875579	109893891	189.984	2.62096e-06	3.42899e-05	0.0852002	-11.7371	2.98317	35.0136
869	PSMA2	13_M	14613242	14625674	1644.39	2.64239e-06	3.45305e-05	0.380177	-2.63035	90.5914	238.288
870	MGME1	2_M	144270904	144281228	288.711	2.69317e-06	3.51536e-05	0.298241	-3.35299	13.2649	44.4772
871	DLG3	X_M	100767722	100818411	382.955	2.72232e-06	3.54933e-05	2.86219	2.86219	56.76	19.831
872	ARHGAP22	14_M	33216823	33369937	484.677	2.73451e-06	3.56113e-05	59.3316	59.3316	95.3287	1.60671
873	CYC1	15_M	76343523	76346260	1442.14	2.74015e-06	3.56439e-05	0.371417	-2.69239	78.114	210.313
874	UBE2G1	11_M	72607261	72686482	1065.53	2.77157e-06	3.60114e-05	0.455854	-2.19368	66.7271	146.378
875	ALDH1A3	7_M	66390893	66427478	723.985	2.79204e-06	3.62359e-05	0.0436937	-22.8866	6.06185	138.735
876	GTF2I	5_M	134237832	134314761	2903.85	2.82345e-06	3.66018e-05	0.245785	-4.0686	114.582	466.188
877	HPRT1	X_H	134460145	134500669	710.585	2.8604e-06	3.70384e-05	0.142085	-7.03802	17.6806	124.436
878	POLR2D	18_M	31789125	31796712	543.167	2.86908e-06	3.71037e-05	0.325717	-3.07015	26.6903	81.9432
879	GDF11	10_M	128880524	128891719	385.713	2.87198e-06	3.71037e-05	2.93399	2.93399	57.5334	19.6093
880	SEMA4F	6_M	82911885	82939770	212.724	2.91161e-06	3.75483e-05	0.303943	-3.29009	9.91697	32.6278
881	ELOVL5	9_M	77917365	77984520	2577.67	2.913e-06	3.75483e-05	0.544292	-1.83725	181.702	333.832
882	SMC4	3_M	69004738	69034624	2836.52	2.91729e-06	3.75502e-05	0.145881	-6.85488	72.2231	495.081
883	CAD	5_M	31054780	31078480	1605.72	2.91976e-06	3.75502e-05	0.296225	-3.37581	73.3907	247.753
884	MTHFD1	12_M	76255232	76319821	1092.72	2.93528e-06	3.77014e-05	0.203359	-4.91742	36.9323	181.611
885	CHST2	9_M	95400926	95407271	308.683	2.93816e-06	3.77014e-05	19.064	19.064	58.6597	3.07699
886	C1orf21	1_H	184387016	184629022	84.779	2.94677e-06	3.77692e-05	27.0901	27.0901	16.3522	0.603621
887	MDFIC	6_M	15720661	15802170	435.475	2.95355e-06	3.78088e-05	8.10163	8.10163	77.5259	9.56916
888	IQCE	5_M	140663505	140702379	830.054	2.95652e-06	3.78088e-05	0.458677	-2.18018	52.2016	113.809
889	PPP2R5B	19_M	6227767	6235841	331.93	2.96015e-06	3.78127e-05	3.57877	3.57877	51.8873	14.4986
890	NUP107	10_M	117750643	117792706	514.556	2.99261e-06	3.81844e-05	0.213279	-4.68869	18.0905	84.8207
891	TCF19	17_M	35512735	35516825	378.916	3.02232e-06	3.84778e-05	0.251666	-3.97352	15.2373	60.5458
892	ITSN2	12_M	4593008	4713953	515.807	3.02262e-06	3.84778e-05	0.34689	-2.88276	26.5691	76.5923
893	MAN2B1	8_M	85083269	85098740	814.461	3.02577e-06	3.84778e-05	2.38445	2.38445	114.763	48.1296
894	UFM1	3_M	53853376	53863808	919.46	3.03535e-06	3.85203e-05	2.42605	2.42605	130.217	53.6746
895	PDCD2L	7_M	34184497	34196671	118.719	3.0359e-06	3.85203e-05	0.0627987	-15.9239	1.40298	22.3409
896	RRBP1	2_M	143947395	144011264	2114.95	3.05766e-06	3.87531e-05	2.0934	2.0934	286.251	136.74
897	TTK	9_M	83834689	83872391	337.957	3.06541e-06	3.87752e-05	0.0532276	-18.7872	3.41591	64.1755
898	SFPQ	4_M	127021301	127037015	4033.76	3.06623e-06	3.87752e-05	0.441688	-2.26404	247.164	559.589
899	SLC35E4	11_M	3907022	3914665	237.39	3.07661e-06	3.88631e-05	3.39234	3.39234	36.6687	10.8093
900	RGL1	1_M	152516763	152766306	185.961	3.09124e-06	3.90045e-05	17.6947	17.6947	35.2028	1.98946
901	MAGED4B	X_H	52061827	52192269	272.144	3.11953e-06	3.92742e-05	4.85762	4.85762	45.1369	9.29198
902	MAGED4	X_H	52061827	52192269	272.144	3.11953e-06	3.92742e-05	4.85762	4.85762	45.1369	9.29198
903	MED12	X_M	101274091	101298935	515.737	3.13176e-06	3.93846e-05	0.357368	-2.79824	27.1566	75.9907
904	CCT2	10_M	117050997	117063853	2254.34	3.14386e-06	3.94725e-05	0.52757	-1.89548	155.714	295.154
905	TTI1	2_M	157981803	158028435	365.023	3.14571e-06	3.94725e-05	0.265366	-3.76837	15.3102	57.6945
906	AHCYL2	6_M	29768443	29912311	301.941	3.15013e-06	3.94844e-05	0.236586	-4.22679	11.5536	48.8347
907	FSTL3	10_M	79777274	79782631	1143.14	3.15484e-06	3.94998e-05	7.55858	7.55858	201.915	26.7134
908	TRAM1	1_M	13564693	13589911	2044.03	3.18301e-06	3.98087e-05	2.02346	2.02346	273.595	135.212
909	SYT7	19_M	10389090	10453182	554.042	3.19311e-06	3.98911e-05	12.4029	12.4029	102.541	8.2675
910	NBL1	4_M	139082292	139092971	4607.53	3.19867e-06	3.99166e-05	4.5216	4.5216	754.615	166.891
911	HEYL	4_M	123233556	123249871	629.952	3.24452e-06	4.04324e-05	23.7681	23.7681	120.904	5.0868
912	KRT18	15_M	102028216	102032027	4626.56	3.2489e-06	4.04324e-05	0.0718906	-13.91	62.0596	863.251
913	CEP68	11_M	20227037	20249425	301.936	3.25068e-06	4.04324e-05	0.319916	-3.12582	14.6364	45.7507
914	PDRG1	2_M	153008890	153015384	378.709	3.26108e-06	4.05174e-05	0.295795	-3.38072	17.2898	58.452
915	PGRMC1	X_M	36598193	36606080	1231.62	3.27157e-06	4.06032e-05	0.409985	-2.43912	71.6244	174.7
916	ACAT2	17_M	12943042	12960726	890.031	3.28725e-06	4.07533e-05	0.402658	-2.4835	51.0999	126.906
917	SMG9	7_M	24399628	24422778	500.625	3.30105e-06	4.08798e-05	2.44866	2.44866	71.092	29.033
918	ZMYM1	4_M	127047094	127061155	260.944	3.31287e-06	4.09814e-05	0.179007	-5.58638	7.92375	44.265
919	ZNF521	18_H	25061924	25352251	146.173	3.35606e-06	4.14706e-05	109.4	109.4	28.9698	0.264807
920	ZNRF2	6_M	54816916	54890225	178.296	3.36031e-06	4.14779e-05	0.133242	-7.50512	4.19267	31.4665
921	PLPPR2	9_M	21937010	21948908	591.458	3.37549e-06	4.162e-05	2.63233	2.63233	85.7254	32.5663
922	ATP6V0E2	6_M	48537569	48541801	289.099	3.37998e-06	4.16303e-05	0.0557083	-17.9507	3.05107	54.7687
923	C5orf22	5_H	31532266	31555059	367.151	3.38702e-06	4.165e-05	0.36047	-2.77416	19.456	53.9741
924	RFC2	5_M	134582690	134598329	546.526	3.38986e-06	4.165e-05	0.183286	-5.45596	16.9309	92.3742
925	RBMS3	9_M	116572747	117629914	94.5657	3.39259e-06	4.165e-05	15.3738	15.3738	17.7581	1.15509
926	L3MBTL3	10_M	26274468	26375220	236.339	3.39871e-06	4.16793e-05	5.38822	5.38822	39.8685	7.39921
927	HELLS	19_M	38930990	38968278	313.095	3.40232e-06	4.16793e-05	0.0660155	-15.148	3.87783	58.7412
928	YES1	5_M	32611171	32687067	1360.18	3.41858e-06	4.18334e-05	0.384282	-2.60226	75.5182	196.518
929	NBPF14	1_H	148531385	148595718	725.066	3.45262e-06	4.2188e-05	4.58588	4.58588	119.052	25.9607
930	SLC29A4	5_M	142702101	142722491	264.233	3.45499e-06	4.2188e-05	0.104524	-9.56717	5.00102	47.8457
931	METTL5	2_M	69871195	69885616	345.654	3.46722e-06	4.22919e-05	0.37848	-2.64215	18.9808	50.1501
932	TNKS1BP1	2_M	85050460	85073049	2499.06	3.48332e-06	4.24178e-05	3.30239	3.30239	383.641	116.171
933	HMCES	6_M	87913976	87936614	994.356	3.48501e-06	4.24178e-05	0.259317	-3.85628	40.9513	157.92
934	FTSJ1	X_M	8238668	8252407	519.94	3.50384e-06	4.26013e-05	2.37797	2.37797	73.2038	30.7842
935	BCLAF1	10_M	20312469	20342502	2045.37	3.51008e-06	4.26316e-05	0.385555	-2.59367	113.832	295.243
936	TPR	1_M	150392838	150449936	2197.06	3.52246e-06	4.27333e-05	0.390668	-2.55972	123.44	315.971
937	CDK16	X_M	20687954	20699880	1586.06	3.52827e-06	4.27333e-05	0.501744	-1.99305	105.983	211.229
938	CST3	2_M	148871722	148875513	1643.96	3.53172e-06	4.27333e-05	2.54308	2.54308	235.993	92.7981
939	MSANTD3-TMEFF1	9_H	100441906	100577637	156.575	3.53352e-06	4.27333e-05	5.20673	5.20673	26.2696	5.04531
940	MXD3	13_M	55325168	55329731	191.906	3.54678e-06	4.28481e-05	0.345936	-2.89071	9.86484	28.5164
941	SELENOK	14_M	29968380	29975075	339.825	3.61256e-06	4.35964e-05	2.605	2.605	49.112	18.853
942	MFAP4	11_M	61485431	61488706	133.042	3.62662e-06	4.37007e-05	38.248	38.248	25.9305	0.677957
943	SRSF7	17_M	80200080	80207306	1459.39	3.6289e-06	4.37007e-05	0.377444	-2.6494	79.9796	211.898
944	G3BP1	11_M	55469752	55500888	2316.62	3.64169e-06	4.37746e-05	0.439155	-2.2771	141.382	321.941
945	PLCXD1	5_M	110099969	110105953	435.5	3.64961e-06	4.37746e-05	0.111315	-8.98351	8.72439	78.3757
946	SREBF2	15_M	82147269	82204961	2399.28	3.64982e-06	4.37746e-05	1.77516	1.77516	306.944	172.911
947	RPA1	11_M	75300259	75348384	1732.11	3.65046e-06	4.37746e-05	0.189608	-5.27405	55.215	291.207
948	HNRNPU	1_M	178321108	178337816	7126.91	3.66709e-06	4.39277e-05	0.428051	-2.33617	427.251	998.132
949	FLVCR1	1_M	191005832	191026191	255.13	3.72894e-06	4.46215e-05	0.208611	-4.79361	8.80728	42.2187
950	ACTA2	19_M	34240336	34255374	974.364	3.73983e-06	4.47047e-05	14.1718	14.1718	182.028	12.8444
951	UTP15	13_M	98246845	98262993	284.237	3.75583e-06	4.48488e-05	0.331379	-3.01769	14.1493	42.6982
952	EIF4G1	16_M	20672727	20692884	8679.37	3.7759e-06	4.50411e-05	0.541047	-1.84827	609.449	1126.43
953	MELK	4_M	44300917	44364676	654.679	3.79252e-06	4.51507e-05	0.0445551	-22.4441	5.58502	125.351
954	CHD7	4_M	8690406	8868450	321.378	3.79589e-06	4.51507e-05	0.144333	-6.92843	8.10698	56.1686
955	TMEM263	10_M	85102627	85117748	1032.05	3.79702e-06	4.51507e-05	2.13038	2.13038	140.472	65.9376
956	ADAMTS12	15_M	11064773	11349233	2474.26	3.8441e-06	4.56628e-05	8318.32	8318.32	494.793	0.0594823
957	IPP	4_M	116507549	116538236	204.638	3.85607e-06	4.57569e-05	0.222781	-4.48871	7.4567	33.471
958	MAT2A	6_M	72432796	72439557	3137.43	3.86008e-06	4.57569e-05	0.389537	-2.56715	175.907	451.579
959	GPSM3	17_M	34589806	34591755	106.799	3.89083e-06	4.60732e-05	9.26487	9.26487	19.279	2.08087
960	SMOC1	12_M	81026808	81186415	181.545	3.93747e-06	4.65578e-05	186.592	186.592	36.1155	0.193553
961	ZNF219	14_H	21090046	21104705	168.687	3.93995e-06	4.65578e-05	0.201543	-4.96171	5.65903	28.0785
962	LPCAT3	6_M	124663104	124704717	360.074	3.94967e-06	4.66242e-05	0.317797	-3.14666	17.3669	54.6478
963	SIGMAR1	4_M	41738493	41741360	875.744	3.96201e-06	4.67213e-05	0.54939	-1.8202	62.1051	113.044
964	APLP1	7_M	30434980	30445583	291.538	3.99014e-06	4.70042e-05	0.137056	-7.2963	7.02815	51.2795
965	MCL1	3_M	95658721	95663179	3722.16	3.99927e-06	4.7063e-05	1.9174	1.9174	489.262	255.169
966	KAZN	4_M	142102390	142239402	264.177	4.00578e-06	4.70907e-05	2.98755	2.98755	39.5853	13.2501
967	RFX5	3_M	94954108	94961562	551.508	4.0182e-06	4.71879e-05	0.279837	-3.57351	24.1175	86.1841
968	CLUH	11_M	74649495	74670848	1391.79	4.03031e-06	4.72812e-05	0.27372	-3.65336	59.8188	218.54
969	SETD7	3_M	51515318	51560824	1173.38	4.05759e-06	4.74928e-05	2.25852	2.25852	162.657	72.0193
970	SNHG3	4_M	132351933	132353687	452.696	4.05979e-06	4.74928e-05	0.1596	-6.26566	12.4613	78.0779
971	OAS3	5_M	120753098	120777660	427.708	4.0609e-06	4.74928e-05	0.0541344	-18.4726	4.39293	81.1486
972	SLC2A12	10_M	22645011	22703881	294.063	4.09808e-06	4.78784e-05	0.0487503	-20.5127	2.73385	56.0787
973	LAS1L	X_M	95935313	95956975	745.796	4.11521e-06	4.80292e-05	0.249131	-4.01395	29.7488	119.41
974	YIPF6	X_M	98937781	98949021	707.644	4.1527e-06	4.84169e-05	0.407846	-2.45191	41.0002	100.529
975	KRT1	15_M	101845426	101850787	631.836	4.17848e-06	4.86676e-05	41.1764	41.1764	123.371	2.99616
976	MLLT3	4_M	87769925	88033408	111.772	4.23044e-06	4.92096e-05	11.1837	11.1837	20.5197	1.83478
977	SNRNP25	11_M	32205415	32208996	362.371	4.23369e-06	4.92096e-05	0.184425	-5.42226	11.2848	61.1893
978	GHITM	14_M	37120445	37135323	1930.31	4.24493e-06	4.92898e-05	0.561067	-1.78232	138.755	247.306
979	EFEMP2	19_M	5474690	5481855	773.992	4.26252e-06	4.93408e-05	20.4544	20.4544	147.583	7.21524
980	PPA1	10_M	61648621	61674166	725.087	4.2629e-06	4.93408e-05	0.31629	-3.16166	34.8461	110.171
981	LARS	18_M	42202298	42262126	1549.16	4.26592e-06	4.93408e-05	0.433427	-2.30719	93.684	216.147
982	PABPC1	15_M	36595658	36608974	9044.77	4.2667e-06	4.93408e-05	0.530443	-1.88522	626.973	1181.98
983	SLC39A7	17_M	34028266	34031691	2972.65	4.2979e-06	4.9651e-05	2.6228	2.6228	430.422	164.108
984	GTPBP2	17_M	46161032	46169371	831.294	4.31663e-06	4.9746e-05	1.95022	1.95022	109.904	56.3546
985	PHC2	4_M	128654702	128752882	3976.81	4.31861e-06	4.9746e-05	5.80333	5.80333	678.454	116.908
986	HUWE1	X_M	151803282	151935418	4158.54	4.31926e-06	4.9746e-05	0.356551	-2.80465	218.604	613.105
987	IPO9	1_M	135382312	135430500	1701.57	4.32727e-06	4.97878e-05	0.345109	-2.89763	87.3131	253.001
988	CWF19L1	19_M	44108637	44135877	307.684	4.33233e-06	4.97955e-05	0.308123	-3.24546	14.4947	47.042
989	UCK2	1_M	167226084	167285128	804.456	4.34049e-06	4.98388e-05	0.45197	-2.21253	50.0823	110.809
990	CLSPN	4_M	126556980	126593904	749.279	4.36259e-06	4.99741e-05	0.152741	-6.54703	19.8563	130
991	LPCAT4	2_M	112239841	112247112	534.623	4.3627e-06	4.99741e-05	2.68312	2.68312	77.8935	29.031
992	RUVBL2	7_M	45421898	45434465	1268.34	4.36771e-06	4.99741e-05	0.325139	-3.07561	62.2406	191.428
993	LIG3	11_M	82781109	82804275	383.883	4.36987e-06	4.99741e-05	0.332964	-3.00333	19.1782	57.5984
994	MTHFD2	6_M	83305704	83317605	1200.68	4.3807e-06	5.00243e-05	0.457249	-2.18699	75.3488	164.787
995	VDAC1	11_M	52360851	52389398	2827.69	4.38308e-06	5.00243e-05	0.521351	-1.91809	193.804	371.735
996	SPIN4	X_M	95022507	95026683	175.086	4.3986e-06	5.01511e-05	0.121607	-8.22324	3.79663	31.2206
997	EMILIN2	17_M	71252172	71311557	1503.74	4.41409e-06	5.02772e-05	66.8213	66.8213	296.314	4.43442
998	NME4	17_M	26091745	26095471	1318.33	4.44131e-06	5.05366e-05	0.330231	-3.02819	65.4553	198.211
999	MCM5	8_M	75109509	75128440	854.044	4.44922e-06	5.0576e-05	0.247126	-4.04652	33.8468	136.962
1000	NSUN5	5_M	135369953	135376798	330.38	4.45539e-06	5.05954e-05	0.0824521	-12.1282	5.03311	61.0428
1001	C11orf95	11_H	63759892	63768642	891.197	4.49058e-06	5.09003e-05	3.69676	3.69676	140.29	37.9494
1002	CSNK1E	15_M	79417852	79442144	1864.63	4.49857e-06	5.09003e-05	2.6193	2.6193	269.888	103.038
1003	ZYX	6_M	42349828	42360214	2789.48	4.49877e-06	5.09003e-05	2.22539	2.22539	384.925	172.97
1004	RTL10	22_H	19846138	19854849	449.958	4.50017e-06	5.09003e-05	0.246656	-4.05422	17.8052	72.1863
1005	MCM9	10_M	53536316	53629958	159.864	4.54603e-06	5.13424e-05	0.221366	-4.51741	5.79489	26.1779
1006	HSPA4	11_M	53259814	53300480	2834.2	4.5483e-06	5.13424e-05	0.358333	-2.7907	149.534	417.305
1007	ABCB7	X_M	104280565	104413847	224.422	4.60577e-06	5.19395e-05	0.273881	-3.65123	9.65001	35.2344
1008	KMT2A	9_M	44803355	44881275	2128.54	4.61329e-06	5.19461e-05	0.2205	-4.53514	76.91	348.798
1009	TSC22D3	X_M	140539529	140600523	398.217	4.6155e-06	5.19461e-05	5.96036	5.96036	68.2009	11.4424
1010	APCDD1L	20_H	58459101	58514939	980.565	4.62906e-06	5.19614e-05	173.38	173.38	194.988	1.12463
1011	PUS1	5_M	110773667	110780616	490.486	4.63048e-06	5.19614e-05	0.349955	-2.85751	25.4302	72.667
1012	AGK	6_M	40325478	40396763	348.141	4.63059e-06	5.19614e-05	0.206684	-4.8383	11.9261	57.702
1013	KLF9	19_M	23141226	23166912	1710.28	4.65318e-06	5.21634e-05	16.0968	16.0968	322.049	20.007
1014	ZNF451	6_H	57090010	57170301	513.462	4.71419e-06	5.27709e-05	0.417428	-2.39562	30.2425	72.4498
1015	BAIAP2L1	5_M	144264525	144358113	654.071	4.71666e-06	5.27709e-05	0.0379164	-26.3738	4.77881	126.035
1016	ZFPM1	8_M	122282141	122337863	252.543	4.72403e-06	5.27889e-05	4.81068	4.81068	41.8162	8.69237
1017	ANXA6	11_M	54978953	55033472	3121.29	4.72757e-06	5.27889e-05	3.07287	3.07287	470.986	153.272
1018	TM4SF1	3_M	57285611	57301989	3561.97	4.75283e-06	5.30188e-05	0.0545366	-18.3363	36.8422	675.551
1019	NPM3	19_M	45747734	45749564	420.646	4.7599e-06	5.30455e-05	0.249957	-4.00068	16.8236	67.3057
1020	COX7B	X_M	106015700	106022451	604.308	4.77609e-06	5.31738e-05	0.345377	-2.89538	31.0269	89.8347
1021	OGA	10_H	101784443	101818466	1934.13	4.78547e-06	5.31972e-05	0.402162	-2.48656	110.948	275.879
1022	SEC14L1	11_M	117115168	117159269	2118.52	4.78756e-06	5.31972e-05	0.410391	-2.4367	123.288	300.416
1023	TMEM59	4_M	107178630	107200997	1742.15	4.79569e-06	5.32354e-05	2.10979	2.10979	236.387	112.043
1024	CERCAM	2_M	29869494	29882841	1880.87	4.80372e-06	5.32725e-05	5.89441	5.89441	321.612	54.5622
1025	NAP1L4	7_M	143513579	143549121	1886.19	4.81727e-06	5.33706e-05	0.509852	-1.96136	127.387	249.851
1026	ANKRD27	7_M	35586247	35639238	620.66	4.83736e-06	5.3541e-05	0.402589	-2.48392	35.63	88.5021
1027	PAK2	16_M	32016290	32079343	2130.11	4.84483e-06	5.35714e-05	0.369595	-2.70567	114.965	311.058
1028	SEC23B	2_M	144556229	144590754	675.509	4.87996e-06	5.39074e-05	0.496871	-2.0126	44.8456	90.2562
1029	QTRT2	16_M	43861413	43889677	425.162	4.88541e-06	5.39151e-05	0.294269	-3.39826	19.3332	65.6992
1030	FAM189B	3_M	89183143	89189292	631.289	4.89683e-06	5.39887e-05	0.442189	-2.26148	38.7119	87.546
1031	AP3M1	14_M	21033742	21052443	821.767	4.92183e-06	5.42118e-05	0.416426	-2.40139	48.3196	116.034
1032	NAA50	16_M	44139791	44163463	2318.12	4.93496e-06	5.43037e-05	0.474119	-2.10917	149.115	314.509
1033	LMF2	15_M	89351004	89355660	757.549	4.99361e-06	5.48629e-05	2.12904	2.12904	103.089	48.4205
1034	TUBA1C	15_M	99029891	99038106	5790.12	4.99544e-06	5.48629e-05	0.494736	-2.02128	383.289	774.735
1035	ELN	5_M	134702595	134747324	594.648	5.00608e-06	5.49266e-05	34.6726	34.6726	115.596	3.33391
1036	VMA21	X_M	71816080	71824707	756.555	5.0128e-06	5.49473e-05	0.226221	-4.42046	27.9148	123.396
1037	KIF2A	13_M	106960585	107022115	647.746	5.0322e-06	5.51067e-05	0.354887	-2.8178	33.933	95.6163
1038	PCDH9	14_M	93013700	93890680	317.085	5.04204e-06	5.51335e-05	33.1944	33.1944	61.5623	1.8546
1039	MFN1	3_M	32529482	32579226	654.517	5.04436e-06	5.51335e-05	0.402836	-2.4824	37.59	93.3135
1040	WAPL	14_M	34673928	34747984	1191.16	5.07071e-06	5.53682e-05	0.438195	-2.28209	72.5856	165.647
1041	INPP1	1_M	52789420	52817689	244.118	5.11233e-06	5.57241e-05	3.60273	3.60273	38.216	10.6075
1042	KIAA1551	12_H	31959419	31993108	396.471	5.11311e-06	5.57241e-05	0.250857	-3.98633	15.9023	63.3918
1043	ATP5F1B	12_H	56638175	56646069	5082.08	5.11877e-06	5.57322e-05	0.535547	-1.86725	354.491	661.924
1044	SAT2	11_M	69622052	69623879	293.147	5.16036e-06	5.61313e-05	2.58133	2.58133	42.2586	16.3709
1045	EIF3F	7_M	108934415	108941943	1149.07	5.16575e-06	5.61362e-05	0.459999	-2.17392	72.4071	157.407
1046	ADAM19	11_M	46054502	46147348	3037.67	5.21597e-06	5.66277e-05	37.426	37.426	591.723	15.8105
1047	HAS1	17_M	17843326	17855189	135.103	5.34003e-06	5.78275e-05	32.1547	32.1547	26.2056	0.814987
1048	DUT	2_M	125247248	125259050	740.53	5.34061e-06	5.78275e-05	0.389915	-2.56466	41.5484	106.558
1049	APPL1	14_M	26918988	26970552	538.939	5.34176e-06	5.78275e-05	0.295921	-3.37928	24.6131	83.1746
1050	SLC46A3	5_M	147875898	147894816	287.015	5.39837e-06	5.83847e-05	14.234	14.234	53.635	3.76809
1051	C1R	12_H	7080201	7092446	432.254	5.44123e-06	5.87922e-05	16.465	16.465	81.5009	4.94996
1052	IVD	2_M	118861994	118882910	711.356	5.44985e-06	5.88294e-05	0.393533	-2.54108	40.1773	102.094
1053	SH3BP5L	11_M	58330707	58347729	814.16	5.45766e-06	5.88577e-05	2.62299	2.62299	117.888	44.9441
1054	CHST15	7_M	132235780	132317229	390.531	5.48743e-06	5.91227e-05	0.0763591	-13.096	5.54101	72.5651
1055	TXLNA	4_M	129626077	129641066	2239.53	5.54479e-06	5.9684e-05	0.546589	-1.82953	158.297	289.609
1056	CTSA	2_M	164832872	164841033	1737.99	5.58546e-06	6.00648e-05	2.28376	2.28376	241.744	105.854
1057	SAMHD1	2_M	157097529	157135223	319.163	5.63344e-06	6.05235e-05	0.373202	-2.67951	17.3481	46.4845
1058	ZNF544	19_H	58228681	58277493	374.852	5.66098e-06	6.07619e-05	0.345148	-2.89731	19.2365	55.7339
1059	ZBTB33	X_M	38189793	38197047	484.551	5.68143e-06	6.09021e-05	0.420998	-2.37531	28.7115	68.1987
1060	WISP1	15_M	66891369	66923202	154.177	5.68477e-06	6.09021e-05	58.8344	58.8344	30.32	0.515344
1061	KRT14	11_M	100203162	100207511	205.192	5.72863e-06	6.13142e-05	30.0301	30.0301	39.7158	1.32254
1062	PITPNC1	11_M	107207892	107470721	1012.19	5.73916e-06	6.13691e-05	5.32961	5.32961	170.455	31.9826
1063	SLC39A8	3_M	135825279	135888573	183.291	5.75023e-06	6.14296e-05	33.1463	33.1463	35.5847	1.07357
1064	SART3	5_M	113742444	113772401	899.538	5.78179e-06	6.16618e-05	0.469875	-2.12823	57.5111	122.397
1065	CCDC6	10_M	70097121	70193201	914.431	5.78283e-06	6.16618e-05	0.47731	-2.09507	59.0894	123.797
1066	TMEM97	11_M	78541817	78550736	513.931	5.8121e-06	6.19157e-05	0.150395	-6.64918	13.4375	89.3486
1067	KRT2	15_M	101810689	101818170	126.666	5.81763e-06	6.19166e-05	59.8597	59.8597	24.917	0.416257
1068	ELOVL1	4_M	118428093	118432953	1303.29	5.83736e-06	6.20684e-05	2.09148	2.09148	176.342	84.3148
1069	SRSF6	2_M	162931508	162937121	1961.33	5.86636e-06	6.23185e-05	0.563696	-1.774	141.408	250.858
1070	PA2G4	10_M	128557766	128565935	1409.59	5.87868e-06	6.23909e-05	0.444924	-2.24757	86.8089	195.109
1071	RPE	1_M	66700831	66719806	650.599	5.88678e-06	6.24186e-05	0.436011	-2.29352	39.5078	90.6119
1072	TPST2	5_M	112276691	112315362	421.233	5.91082e-06	6.2599e-05	4.10281	4.10281	67.7367	16.5099
1073	LSG1	16_M	30561369	30587590	806.142	5.92379e-06	6.2599e-05	0.49978	-2.00088	53.727	107.501
1074	CFH	1_M	140085855	140183412	124.534	5.92501e-06	6.2599e-05	32.9571	32.9571	24.1734	0.73348
1075	FOXK1	5_M	142401497	142462016	1575.04	5.92585e-06	6.2599e-05	0.428089	-2.33596	94.4279	220.58
1076	AKIRIN1	4_M	123735195	123750300	1610.07	5.94795e-06	6.27408e-05	0.476372	-2.0992	103.903	218.112
1077	INCENP	19_M	9872297	9899534	566.452	5.95032e-06	6.27408e-05	0.133264	-7.50389	13.3222	99.9683
1078	TRIM22	11_H	5689587	5710864	136.54	5.96966e-06	6.27957e-05	18.3299	18.3299	25.8952	1.41273
1079	PRELP	1_M	133910304	133921402	98.9416	5.96979e-06	6.27957e-05	28.7193	28.7193	19.1225	0.665841
1080	KCNAB2	4_M	152390744	152477550	165.218	5.97212e-06	6.27957e-05	0.126307	-7.91719	3.7056	29.3379
1081	CMTM4	8_M	104348193	104395808	829.692	6.00146e-06	6.30459e-05	0.241417	-4.14222	32.2698	133.669
1082	HAUS5	7_M	30653708	30664995	239.833	6.03949e-06	6.33868e-05	0.12955	-7.71904	5.50136	42.4653
1083	SLC25A23	17_M	57043711	57059864	368.447	6.0655e-06	6.3601e-05	0.0640621	-15.6098	4.43649	69.253
1084	NR1H2	7_M	44549616	44553966	756.009	6.09747e-06	6.38772e-05	2.23483	2.23483	104.46	46.7418
1085	RNF26	9_M	44110781	44113052	899.564	6.20568e-06	6.49509e-05	0.422534	-2.36667	53.4393	126.473
1086	CSGALNACT2	6_M	118107452	118139141	858.641	6.21291e-06	6.49583e-05	2.7379	2.7379	125.786	45.9424
1087	ARHGDIA	11_M	120578099	120581625	6212.86	6.21783e-06	6.49583e-05	1.98996	1.98996	826.99	415.582
1088	NOM1	5_M	29434667	29452170	611.926	6.28111e-06	6.5559e-05	0.255836	-3.90876	24.932	97.4532
1089	RNF216	5_M	142990893	143113021	1250.59	6.31072e-06	6.58076e-05	0.515902	-1.93835	85.1219	164.996
1090	CD2AP	17_M	42792951	42876425	667.297	6.32808e-06	6.59282e-05	0.307223	-3.25497	31.3656	102.094
1091	MCM10	2_M	4990724	5012792	311.337	6.41606e-06	6.67835e-05	0.0942243	-10.613	5.36188	56.9055
1092	WDR1	5_M	38526806	38561700	4774.24	6.46054e-06	6.71848e-05	1.71641	1.71641	603.336	351.511
1093	ATXN7L3B	10_M	112925428	112929027	975.152	6.47092e-06	6.72313e-05	2.15253	2.15253	133.166	61.8647
1094	AGAP2-AS1	12_H	57726240	57728357	367.566	6.48367e-06	6.73022e-05	2.73064	2.73064	53.808	19.7052
1095	PGM1	5_M	64092939	64128352	609.929	6.50064e-06	6.73561e-05	0.233467	-4.28326	23.0891	98.8967
1096	SMPDL3A	10_M	57794544	57811831	97.5211	6.50073e-06	6.73561e-05	8.88049	8.88049	17.5302	1.97401
1097	CDK12	11_M	98203305	98253541	1116.9	6.54148e-06	6.76978e-05	0.317776	-3.14687	53.8669	169.512
1098	LIN9	1_M	180641150	180690688	136.085	6.55125e-06	6.76978e-05	0.0977471	-10.2305	2.4235	24.7936
1099	ETV1	12_M	38780082	38868216	322.202	6.5516e-06	6.76978e-05	13.9965	13.9965	60.1433	4.29704
1100	ZMYND8	2_M	165784152	165884839	924.045	6.60477e-06	6.81852e-05	0.257223	-3.88768	37.8112	146.998
1101	IER3	17_M	35821713	35822912	2690.89	6.62362e-06	6.83177e-05	8.90514	8.90514	483.845	54.3333
1102	PDIA6	12_M	17266595	17284771	4951.43	6.66836e-06	6.87168e-05	0.582565	-1.71655	364.539	625.748
1103	CD55	1_M	130439026	130462745	507.784	6.68325e-06	6.88078e-05	12.5588	12.5588	94.0667	7.4901
1104	USP1	4_M	98923810	98935543	920.21	6.7018e-06	6.89363e-05	0.346071	-2.88958	47.3166	136.725
1105	ARHGEF2	3_M	88616207	88648053	1677.62	6.71264e-06	6.89853e-05	2.52461	2.52461	240.329	95.1945
1106	RBAK	5_M	143172186	143180776	386.239	6.73171e-06	6.91187e-05	0.227974	-4.38647	14.3411	62.9067
1107	OSBPL11	16_M	33185071	33243313	349.034	6.88844e-06	7.06259e-05	0.314118	-3.18352	16.6861	53.1206
1108	GET4	5_M	139252324	139270051	492.858	6.89094e-06	7.06259e-05	0.306032	-3.26764	23.0975	75.4742
1109	LSP1	7_M	142460812	142494869	222.098	6.90314e-06	7.06303e-05	44.0413	44.0413	43.4335	0.986198
1110	PLSCR3	11_M	69846372	69852059	553.561	6.91194e-06	7.06303e-05	2.91766	2.91766	82.4525	28.2598
1111	PIGN	1_M	105518422	105663677	252.775	6.91508e-06	7.06303e-05	0.25242	-3.96165	10.1892	40.3659
1112	GSPT1	16_M	11216241	11254326	2040.16	6.91624e-06	7.06303e-05	0.521548	-1.91737	139.863	268.169
1113	CARD6	15_M	5097439	5108534	170.912	6.92452e-06	7.06512e-05	24.4544	24.4544	32.8395	1.34289
1114	TMEM115	9_M	107533945	107538657	645.833	6.93923e-06	7.07326e-05	2.23555	2.23555	89.2454	39.9211
1115	ISOC2	19_H	55452979	55461683	493.867	6.94495e-06	7.07326e-05	0.110979	-9.01075	9.86674	88.9067
1116	SAP130	18_M	31634368	31723064	438.449	7.05633e-06	7.17692e-05	0.373021	-2.68081	23.8235	63.8663
1117	HDAC5	11_M	102195747	102230173	605.68	7.06e-06	7.17692e-05	5.84363	5.84363	103.436	17.7006
1118	SRPX	X_M	10037977	10117641	664.695	7.06569e-06	7.17692e-05	23.0175	23.0175	127.404	5.5351
1119	FBF1	11_M	116142285	116168179	174.92	7.09977e-06	7.2051e-05	0.205906	-4.85659	5.97345	29.0106
1120	PGK1	X_M	106187100	106203700	5382.91	7.21453e-06	7.30851e-05	0.387981	-2.57745	300.936	775.647
1121	ANXA7	14_M	20455261	20480134	1189.18	7.21454e-06	7.30851e-05	0.473337	-2.11266	76.4092	161.427
1122	LIPA	19_M	34492316	34527475	985.322	7.23196e-06	7.31835e-05	0.314532	-3.17933	47.1522	149.912
1123	BTF3	13_M	98309897	98317007	3112.08	7.23715e-06	7.31835e-05	0.485256	-2.06077	203.353	419.063
1124	DNMT1	9_M	20907206	20959889	2101.06	7.26113e-06	7.33607e-05	0.335109	-2.9841	105.472	314.739
1125	XPO4	14_M	57582271	57664957	455.282	7.28029e-06	7.34889e-05	0.234771	-4.25947	17.3128	73.7435
1126	PKIG	2_M	163658386	163726159	1070.92	7.30293e-06	7.3652e-05	7.42058	7.42058	188.748	25.4357
1127	POLR1A	6_M	71909053	71979361	1183.05	7.33612e-06	7.3921e-05	0.387271	-2.58217	66.0521	170.558
1128	RAB6B	9_M	103112074	103185271	318.873	7.37483e-06	7.42451e-05	0.119041	-8.40045	6.78422	56.9905
1129	TMEM200B	4_M	131921771	131923141	154.62	7.38646e-06	7.42964e-05	8.96734	8.96734	27.8216	3.10254
1130	NCK1	9_M	100494302	100546135	383.053	7.42553e-06	7.4542e-05	0.336387	-2.97277	19.284	57.3267
1131	C1S	12_H	7060661	7071032	1023.24	7.42701e-06	7.4542e-05	28.0792	28.0792	197.611	7.03764
1132	CLEC2D	6_M	129180615	129186536	330.037	7.43057e-06	7.4542e-05	0.308253	-3.24409	15.5528	50.4546
1133	FAM111A	19_M	12573510	12589770	379.65	7.45623e-06	7.47334e-05	0.281187	-3.55635	16.6646	59.2653
1134	TGIF2	2_M	156840007	156855570	224.542	7.48112e-06	7.48312e-05	0.218349	-4.57981	8.04836	36.86
1135	VARS2	17_M	35655635	35667593	334.295	7.48448e-06	7.48312e-05	0.333601	-2.99759	16.7248	50.1342
1136	ANTXR2	5_M	97884688	98031018	1871.29	7.49582e-06	7.48312e-05	7.3972	7.3972	329.688	44.5694
1137	SNRNP40	4_M	130360132	130390031	634.373	7.49619e-06	7.48312e-05	0.323658	-3.08968	31.0231	95.8514
1138	SMPD4	16_M	17619354	17644831	1172.31	7.49894e-06	7.48312e-05	0.473648	-2.11127	75.3588	159.103
1139	BCOR	X_M	12036738	12160356	654.411	7.53048e-06	7.508e-05	0.366332	-2.72976	35.0913	95.7908
1140	STON1	17_M	88626555	88645725	179.032	7.5492e-06	7.52007e-05	7.30075	7.30075	31.4927	4.31363
1141	SPAG9	11_M	93996091	94126094	2121.36	7.55638e-06	7.52062e-05	0.481392	-2.07731	137.871	286.4
1142	LINC00537	9_H	63812941	63819030	93.6303	7.58039e-06	7.5379e-05	22.7006	22.7006	17.936	0.790108
1143	EGFL7	2_M	26581056	26592683	226.275	7.63068e-06	7.58128e-05	0.144327	-6.9287	5.70775	39.5473
1144	ULK2	11_M	61775598	61855093	267.128	7.65997e-06	7.60373e-05	0.114115	-8.76309	5.47221	47.9535
1145	PRR7	13_M	55464267	55473156	184.418	7.67496e-06	7.61195e-05	0.145752	-6.86096	4.69201	32.1917
1146	TNPO3	6_M	29540827	29609850	1142.18	7.70414e-06	7.62878e-05	0.44757	-2.23429	70.6297	157.807
1147	GATD1	7_M	141408184	141414126	699.907	7.70536e-06	7.62878e-05	0.271151	-3.68799	29.8596	110.122
1148	SOCS5	17_M	87107679	87137589	657.839	7.73338e-06	7.64985e-05	3.23353	3.23353	100.49	31.0776
1149	KPNA2	11_M	106988629	106999526	2413.16	7.76507e-06	7.67451e-05	0.183847	-5.43931	74.9508	407.681
1150	GOLM1	13_M	59634996	59675785	1436.66	7.81419e-06	7.71635e-05	0.284397	-3.51621	63.6223	223.709
1151	PDLIM4	11_M	54054928	54069018	658.18	7.83409e-06	7.72927e-05	6.92493	6.92493	115.026	16.6104
1152	DAB2	15_M	6299789	6440710	498.686	7.84215e-06	7.73051e-05	63.7346	63.7346	98.1965	1.54071
1153	ALMS1	6_M	85587531	85702752	444.649	7.87348e-06	7.74799e-05	0.261234	-3.82798	18.4197	70.5101
1154	HNRNPA2B1	6_M	51460435	51469895	10799.2	7.87353e-06	7.74799e-05	0.4163	-2.40211	634.85	1524.98
1155	ITPRIPL2	7_M	118485112	118491976	4372.76	7.9107e-06	7.77783e-05	5.10171	5.10171	731.223	143.329
1156	SMIM29	6_H	34246380	34249109	304.389	7.94024e-06	7.80011e-05	2.79669	2.79669	44.8434	16.0345
1157	KAT7	11_M	95271853	95310247	467.648	8.01071e-06	7.85722e-05	0.46557	-2.1479	29.7117	63.8179
1158	ICE2	9_M	69397998	69433075	437.625	8.01221e-06	7.85722e-05	0.326402	-3.06371	21.5382	65.9868
1159	YARS2	16_M	16302965	16309641	414.948	8.0342e-06	7.87199e-05	0.262632	-3.80761	17.2622	65.7275
1160	ZBTB20	16_M	42907645	43619124	308.746	8.04856e-06	7.87926e-05	10.8591	10.8591	56.5423	5.20692
1161	FBXO5	10_M	5799158	5805466	297.082	8.06438e-06	7.88581e-05	0.127781	-7.82587	6.73207	52.6843
1162	BARD1	1_M	71027535	71102973	170.497	8.06914e-06	7.88581e-05	0.100458	-9.95442	3.11284	30.9865
1163	KCTD12	14_M	102976581	102982638	362.876	8.09676e-06	7.90601e-05	25.4785	25.4785	69.8342	2.74091
1164	SLF2	19_M	44931119	44983786	725.497	8.12558e-06	7.92732e-05	0.441853	-2.2632	44.4655	100.634
1165	MBOAT2	12_M	24831599	24960300	917.36	8.28659e-06	8.07746e-05	2.27783	2.27783	127.498	55.9736
1166	POLR2H	16_M	20717826	20722266	577.077	8.34214e-06	8.12464e-05	0.442184	-2.2615	35.3872	80.0282
1167	PCBD1	10_M	61089331	61094330	442.793	8.35678e-06	8.13193e-05	0.0573264	-17.444	4.80149	83.757
1168	ST3GAL2	8_M	110919865	110972498	1509.8	8.3717e-06	8.13947e-05	1.90516	1.90516	198.021	103.94
1169	CCDC14	16_M	34690616	34725195	380.27	8.42274e-06	8.17467e-05	0.177517	-5.63328	11.4655	64.5884
1170	FNDC1	17_M	7738568	7804975	103.783	8.42932e-06	8.17467e-05	29.6248	29.6248	20.0788	0.677769
1171	IL1B	2_M	129364578	129371140	1033.17	8.4295e-06	8.17467e-05	5094.7	5094.7	206.593	0.0405505
1172	IL27RA	8_M	84030286	84042576	463.085	8.46684e-06	8.20301e-05	0.0431992	-23.1486	3.8353	88.7818
1173	YBX1	4_M	119277327	119294514	7437.23	8.47316e-06	8.20301e-05	0.471045	-2.12294	476.297	1011.15
1174	CEP55	19_M	38054984	38074426	1096.29	8.48842e-06	8.21078e-05	0.0294548	-33.9504	6.2734	212.984
1175	GOT1	19_M	43499753	43524606	505.782	8.49847e-06	8.2135e-05	0.326685	-3.06106	24.9089	76.2475
1176	ANAPC7	5_M	122422444	122444912	816.117	8.52215e-06	8.2209e-05	0.349371	-2.86229	42.2608	120.963
1177	SLC25A40	5_M	8422838	8454840	196.136	8.52452e-06	8.2209e-05	0.177296	-5.64028	5.90746	33.3198
1178	REL	11_M	23741729	23770971	138.215	8.52785e-06	8.2209e-05	0.220952	-4.52586	5.00247	22.6405
1179	CREB3L1	2_M	91982328	92024171	1081.44	8.5866e-06	8.26895e-05	8.76545	8.76545	194.14	22.1483
1180	ENGASE	11_M	118476832	118489207	240.55	8.59372e-06	8.26895e-05	0.244582	-4.08861	9.45446	38.6556
1181	SRPX2	X_M	133908425	133932447	358.642	8.59953e-06	8.26895e-05	60.1285	60.1285	70.5549	1.1734
1182	CKS2	13_M	51645232	51650663	625.279	8.65697e-06	8.31713e-05	0.17047	-5.86612	18.2135	106.842
1183	DDX21	10_M	62580247	62602299	3649.12	8.69632e-06	8.34788e-05	0.472945	-2.11441	234.338	495.486
1184	CDC7	5_M	106964322	106984440	238.949	8.70938e-06	8.35335e-05	0.103093	-9.69997	4.46635	43.3234
1185	NUP205	6_M	35177616	35247599	1365.13	8.73286e-06	8.3669e-05	0.13424	-7.44933	32.3133	240.712
1186	SINHCAF	6_M	148921059	148946471	606.903	8.73824e-06	8.3669e-05	0.364348	-2.74463	32.4146	88.966
1187	ANKIB1	5_M	3689999	3803125	1054.73	8.79028e-06	8.40423e-05	0.425622	-2.3495	62.9785	147.968
1188	KCTD10	5_M	114363572	114380506	1518.89	8.79202e-06	8.40423e-05	2.19	2.19	208.55	95.2286
1189	SVEP1	4_M	58042796	58206597	100.756	8.83313e-06	8.43286e-05	87.0133	87.0133	19.9222	0.228956
1190	HSP90AB1	17_M	45567778	45573262	23475.3	8.84403e-06	8.43286e-05	0.428902	-2.33154	1409.28	3285.79
1191	RABAC1	7_M	24969750	24972729	1131.27	8.84425e-06	8.43286e-05	3.50277	3.50277	176.006	50.2477
1192	WDR77	3_M	105959498	105969761	631.426	8.96824e-06	8.5439e-05	0.360724	-2.7722	33.4778	92.8073
1193	ATF4	15_M	80255184	80257546	3270.63	8.99338e-06	8.56017e-05	2.23569	2.23569	451.966	202.16
1194	ILF3	9_M	21367871	21405364	4442.48	9.00039e-06	8.56017e-05	0.394658	-2.53384	251.425	637.071
1195	FGF1	18_M	38838673	38918700	114.213	9.07972e-06	8.62839e-05	30.0203	30.0203	22.1063	0.736377
1196	ECHS1	7_M	140105710	140116422	1447	9.15771e-06	8.69523e-05	0.334884	-2.98611	72.6023	216.799
1197	CPSF6	10_M	117344667	117376974	801.874	9.17792e-06	8.70714e-05	0.407692	-2.45283	46.4473	113.927
1198	EEF1AKMT2	7_M	132827457	132852648	227.116	9.19101e-06	8.71228e-05	0.304531	-3.28374	10.6036	34.8195
1199	CHPF	1_M	75474569	75479472	1740.19	9.22102e-06	8.73298e-05	4.00352	4.00352	278.479	69.5587
1200	MAP4K2	19_M	6341160	6355620	241.015	9.22823e-06	8.73298e-05	0.300743	-3.3251	11.145	37.0581
1201	GSTO1	19_M	47854973	47864789	1700.67	9.27204e-06	8.76714e-05	2.39262	2.39262	239.876	100.257
1202	NDUFA10	1_M	92439719	92473759	957.611	9.28649e-06	8.7735e-05	0.403267	-2.47975	55.0391	136.483
1203	LARP1	11_M	58009064	58062033	3653.26	9.45727e-06	8.92741e-05	0.533734	-1.87359	254.264	476.388
1204	IFT122	6_M	115853528	115926700	314.209	9.50125e-06	8.95478e-05	0.20673	-4.83722	10.7657	52.0762
1205	NT5DC1	10_M	34303609	34418552	461.616	9.50203e-06	8.95478e-05	0.050695	-19.7258	4.4545	87.8687
1206	LUC7L2	6_M	38551334	38609471	833.503	9.54919e-06	8.99176e-05	0.411547	-2.42986	48.6028	118.098
1207	WDR43	17_M	71616215	71659032	938.888	9.61169e-06	9.03184e-05	0.368129	-2.71644	50.5263	137.251
1208	GRN	11_M	102430322	102436810	2887.64	9.61353e-06	9.03184e-05	2.21577	2.21577	397.936	179.592
1209	GFM1	3_M	67430115	67475069	472.941	9.62001e-06	9.03184e-05	0.429229	-2.32976	28.4069	66.1813
1210	PBX1	1_M	168119364	168432170	91.665	9.63327e-06	9.03184e-05	9.16244	9.16244	16.529	1.804
1211	FLI1	9_M	32422204	32541453	141.279	9.63734e-06	9.03184e-05	17.0178	17.0178	26.6875	1.56821
1212	METTL8	2_M	70964561	71055607	280.642	9.63947e-06	9.03184e-05	0.198604	-5.03514	9.30026	46.8281
1213	ATIC	1_M	71557156	71579404	1225	9.68643e-06	9.06835e-05	0.299396	-3.34006	56.4508	188.549
1214	RTN2	7_M	19282624	19296165	262.807	9.70061e-06	9.07415e-05	3.94197	3.94197	41.9257	10.6357
1215	EPRS	1_M	185363044	185428361	2133.3	9.71894e-06	9.08338e-05	0.494734	-2.02129	141.218	285.443
1216	BAG2	1_M	33745484	33757751	373.07	9.72648e-06	9.08338e-05	0.347912	-2.87429	19.2587	55.3552
1217	PER3	4_M	151003655	151044666	179.865	9.74068e-06	9.08841e-05	0.174399	-5.73399	5.34199	30.6309
1218	NUP37	10_M	88146992	88178396	277.26	9.74787e-06	9.08841e-05	0.122761	-8.1459	6.06304	49.3889
1219	PCF11	7_M	92643712	92669913	692.766	9.82858e-06	9.1493e-05	0.457068	-2.18786	43.4628	95.0904
1220	ANAPC16	10_M	59987409	60003136	690.033	9.82929e-06	9.1493e-05	0.276607	-3.61524	29.9023	108.104
1221	BLVRA	2_M	127070657	127097085	435.335	9.92402e-06	9.22991e-05	0.160008	-6.24967	12.0098	75.0573
1222	MDC1	17_M	35841498	35859671	725.96	1.00061e-05	9.29866e-05	0.311551	-3.20974	34.4895	110.702
1223	ZNF106	15_H	42412437	42491198	1251	1.00564e-05	9.33239e-05	0.566287	-1.76589	90.4593	159.741
1224	CDKN2AIPNL	11_M	51967631	51977337	335.636	1.00616e-05	9.33239e-05	0.256902	-3.89254	13.7203	53.4069
1225	SSX2IP	3_M	146404642	146440145	480.276	1.00671e-05	9.33239e-05	0.134559	-7.4317	11.3921	84.663
1226	EDNRA	8_M	77663029	77724453	1633.69	1.01302e-05	9.38322e-05	4140.64	4140.64	326.659	0.078891
1227	INTS1	5_M	139751282	139775679	2143.12	1.01749e-05	9.41699e-05	0.438421	-2.28091	130.642	297.983
1228	FAM131B	6_M	42315305	42324641	107.276	1.01928e-05	9.42582e-05	28.0489	28.0489	20.7166	0.738589
1229	SLC36A1	11_M	55204340	55236331	425.82	1.02071e-05	9.43138e-05	2.09855	2.09855	57.6789	27.485
1230	CDCA4	12_M	112820229	112829522	489.802	1.02546e-05	9.46754e-05	0.330063	-3.02973	24.3094	73.6509
1231	RAD54L	4_M	116096955	116123691	177.633	1.03113e-05	9.51218e-05	0.0935778	-10.6863	3.04002	32.4865
1232	TBRG4	11_M	6615598	6626068	1068.76	1.03296e-05	9.52133e-05	0.363093	-2.75412	56.938	156.814
1233	EXOSC10	4_M	148558419	148582401	778.603	1.04189e-05	9.59588e-05	0.516386	-1.93654	53.0286	102.692
1234	MPI	9_M	57544268	57552753	286.468	1.04421e-05	9.60946e-05	0.294144	-3.39969	13.0222	44.2714
1235	SMC1A	X_M	152016428	152061974	1519.47	1.05198e-05	9.67308e-05	0.344958	-2.8989	77.9433	225.95
1236	MAP7D1	4_M	126232168	126256320	3656.8	1.06178e-05	9.75533e-05	2.1584	2.1584	499.799	231.56
1237	SUN2	15_M	79724068	79742537	1310.91	1.06353e-05	9.76353e-05	2.36507	2.36507	184.27	77.913
1238	BUD13	9_M	46283012	46298784	239.398	1.06847e-05	9.80091e-05	0.354244	-2.82291	12.5244	35.3553
1239	MLLT11	3_M	95218544	95228678	1024.92	1.07341e-05	9.83834e-05	3.49046	3.49046	159.336	45.6489
1240	PNO1	11_M	17203200	17211590	482.158	1.07468e-05	9.84198e-05	0.417253	-2.39663	28.3904	68.0412
1241	PARK7	4_M	150897133	150909922	2266.46	1.07803e-05	9.86473e-05	0.450102	-2.22172	140.699	312.594
1242	CDAN1	2_M	120716154	120731518	250.483	1.07894e-05	9.86506e-05	0.163108	-6.13091	7.02527	43.0713
1243	SRSF10	4_M	135856071	135869900	1402.33	1.0801e-05	9.86772e-05	0.58297	-1.71536	103.289	177.177
1244	OLA1	2_M	73092801	73214448	1212.29	1.08198e-05	9.87702e-05	0.159175	-6.28238	33.2938	209.165
1245	HENMT1	3_M	108940084	108960777	138.554	1.08369e-05	9.88464e-05	0.0742082	-13.4756	1.91431	25.7964
1246	TRAK1	9_M	121297502	121474919	1141.51	1.08551e-05	9.8933e-05	2.77025	2.77025	167.749	60.5536
1247	QSOX2	2_M	26209124	26237400	631.829	1.08812e-05	9.90916e-05	0.420513	-2.37805	37.408	88.9579
1248	MYO9B	8_M	71272714	71360713	2431.34	1.09346e-05	9.94235e-05	1.8578	1.8578	316.114	170.155
1249	CBX6	15_M	79823898	79834334	2568.63	1.09352e-05	9.94235e-05	0.450534	-2.21959	159.563	354.163
1250	LPIN3	2_M	160880670	160906001	134.322	1.10435e-05	0.000100328	0.193328	-5.17256	4.35222	22.5121
1251	ZADH2	18_M	84088158	84097515	529.812	1.10609e-05	0.000100406	0.312435	-3.20067	25.2251	80.7373
1252	AP2A2	7_M	141562180	141633012	1293.67	1.11454e-05	0.000101092	0.522437	-1.91411	88.7866	169.947
1253	SURF4	2_M	26920041	26933512	6548.99	1.11652e-05	0.000101124	2.51336	2.51336	936.993	372.806
1254	AHCTF1	1_M	179744904	179804016	1018.38	1.11667e-05	0.000101124	0.292698	-3.41649	46.1172	157.559
1255	RPS24	14_M	24490678	24496961	4390.11	1.11835e-05	0.000101195	0.484439	-2.06424	286.538	591.484
1256	RANBP2	10_M	58446852	58494155	2634.46	1.12855e-05	0.000102037	0.322774	-3.09815	128.569	398.324
1257	LBR	1_M	181815315	181842402	665.615	1.1306e-05	0.000102141	0.25972	-3.8503	27.4463	105.677
1258	GNG11	6_M	4003987	4008447	1145.52	1.13245e-05	0.000102227	50.4629	50.4629	224.652	4.45183
1259	CDK9	2_M	32705782	32712785	894.196	1.13512e-05	0.000102381	2.07715	2.07715	120.721	58.1184
1260	LETM1	5_M	33739673	33782718	956.337	1.13597e-05	0.000102381	0.523159	-1.91146	65.6946	125.573
1261	SHCBP1	8_M	4735976	4779568	654.15	1.13907e-05	0.00010252	0.0506391	-19.7476	6.30579	124.524
1262	DNAJA3	16_M	4684070	4707694	654	1.13931e-05	0.00010252	0.476143	-2.10021	42.1907	88.6092
1263	CPSF4	5_M	145167213	145182042	433.09	1.14517e-05	0.000102965	0.35361	-2.82797	22.6276	63.9904
1264	TSEN34	7_M	3693610	3701036	850.052	1.14733e-05	0.000103078	0.299253	-3.34165	39.158	130.852
1265	CCDC86	19_M	10941481	10949267	807.877	1.15127e-05	0.00010335	0.426039	-2.3472	48.2718	113.304
1266	CELF1	2_M	90940397	91019498	1753.96	1.15541e-05	0.00010364	0.514626	-1.94316	119.189	231.602
1267	NPAT	9_M	53537047	53575628	311.955	1.1742e-05	0.000105242	0.319658	-3.12834	15.1128	47.2781
1268	MRS2	13_M	24992295	25020318	342.594	1.17777e-05	0.000105458	0.118966	-8.40579	7.28475	61.234
1269	OLFML2B	1_M	170644532	170682790	401.119	1.17846e-05	0.000105458	22.9351	22.9351	76.872	3.35172
1270	IPO8	6_M	148770684	148831468	841.056	1.18498e-05	0.000105947	0.373203	-2.6795	45.7157	122.495
1271	GTF2IP4	7_H	73154924	73207297	358.443	1.1858e-05	0.000105947	0.345598	-2.89353	18.4122	53.2763
1272	POLA1	X_M	93304766	93632156	409.188	1.18803e-05	0.000106064	0.166209	-6.01651	11.6636	70.174
1273	UBAP2L	3_M	89999589	90052516	1844.57	1.20452e-05	0.000107451	0.505427	-1.97853	123.858	245.056
1274	HSPBP1	7_M	4660516	4684982	626.469	1.21703e-05	0.000108401	0.420467	-2.37831	37.0877	88.2061
1275	RCC1	4_M	132331919	132345751	953.687	1.21708e-05	0.000108401	0.288839	-3.46213	42.7458	147.992
1276	IQGAP1	7_M	80711583	80803332	4861.65	1.22032e-05	0.000108605	0.479737	-2.08447	315.234	657.097
1277	PTHLH	6_M	147252109	147264014	108.097	1.22874e-05	0.000109268	13.7634	13.7634	20.155	1.46439
1278	TANC1	2_M	59612042	59846214	827.093	1.23001e-05	0.000109295	0.371448	-2.69217	44.8026	120.616
1279	HSD17B4	18_M	50128201	50196271	676.94	1.2327e-05	0.000109449	0.312061	-3.2045	32.2007	103.187
1280	TMEM245	4_M	56876013	56947430	1275.7	1.24002e-05	0.000110013	0.559352	-1.78778	91.5208	163.619
1281	HTATSF1	X_M	57053570	57067183	1382.85	1.25023e-05	0.000110832	0.35667	-2.80371	72.7106	203.86
1282	ALDH3A2	11_M	61223417	61267529	753.704	1.2527e-05	0.000110965	0.13552	-7.37899	17.9903	132.75
1283	EBNA1BP2	4_M	118620799	118627777	1245.93	1.26306e-05	0.000111795	0.471193	-2.12227	79.8092	169.377
1284	PRMT5	14_M	54507182	54517471	942.014	1.26642e-05	0.000112006	0.503811	-1.98487	63.1192	125.284
1285	ARMCX5	X_M	135742692	135747327	215.621	1.27138e-05	0.000112356	0.312326	-3.20178	10.2633	32.8608
1286	NME1	11_M	93958925	93968522	1643.89	1.28018e-05	0.000113046	0.389464	-2.56763	92.156	236.623
1287	TNRC18	5_M	142724602	142817663	2782.16	1.28341e-05	0.000113244	0.417351	-2.39607	163.846	392.586
1288	CALM3	7_M	16915379	16924033	3144.11	1.28518e-05	0.000113311	0.399264	-2.50461	179.427	449.395
1289	DGAT2	7_M	99153663	99182714	185.486	1.28823e-05	0.000113492	0.114712	-8.71745	3.81758	33.2795
1290	SPIN3	X_H	56976370	56995556	166.758	1.29223e-05	0.000113678	0.213357	-4.68698	5.86456	27.4871
1291	H19	11_H	1995176	2001467	4843.57	1.29262e-05	0.000113678	0.00826411	-121.005	7.93994	960.774
1292	LMO4	3_M	144188530	144205256	678.001	1.29334e-05	0.000113678	3.60858	3.60858	106.177	29.4235
1293	PPIA	11_M	6415867	6419818	9612.32	1.29446e-05	0.000113688	0.53895	-1.85546	673.259	1249.21
1294	GLI3	13_M	15463723	15730026	211.331	1.29794e-05	0.000113906	13.5876	13.5876	39.3688	2.8974
1295	NAA40	19_M	7225668	7241223	412.84	1.3003e-05	0.000114025	0.324719	-3.07958	20.2393	62.3287
1296	CACYBP	1_M	160202367	160212893	1028.5	1.30334e-05	0.000114204	0.328948	-3.04	50.9161	154.785
1297	PTGES3	10_M	128058982	128077255	3498.11	1.31155e-05	0.000114834	0.471963	-2.11881	224.323	475.299
1298	ABHD11	5_M	135009152	135012176	296.388	1.31362e-05	0.000114921	0.321533	-3.1101	14.4224	44.8552
1299	CDC40	10_M	40831622	40883144	447.912	1.31457e-05	0.000114921	0.416019	-2.40374	26.3189	63.2636
1300	CXorf56	X_H	119538149	119565435	323.02	1.31797e-05	0.00011513	0.482682	-2.07176	21.0316	43.5724
1301	WEE1	7_M	110122059	110143300	471.76	1.32357e-05	0.00011553	0.34376	-2.90901	24.1371	70.215
1302	LAMP1	8_M	13159161	13175339	3417.45	1.34183e-05	0.000117034	1.77313	1.77313	437.022	246.469
1303	MRPL19	6_M	81957842	81965950	641.381	1.34385e-05	0.000117098	0.418225	-2.39105	37.8278	90.4484
1304	U2SURP	9_M	95456894	95511997	1444.39	1.34463e-05	0.000117098	0.293906	-3.40245	65.6175	223.26
1305	TAF9B	X_M	106206874	106221159	410.464	1.35225e-05	0.000117672	0.153205	-6.52721	10.9061	71.1867
1306	STAT2	10_M	128270498	128292854	682.193	1.35377e-05	0.000117714	2.2149	2.2149	93.9991	42.4394
1307	MDH1	11_M	21556692	21571935	1333.41	1.35807e-05	0.000117997	0.415853	-2.4047	78.3275	188.354
1308	PNN	12_M	59066919	59074018	1506.09	1.35933e-05	0.000118017	0.413399	-2.41897	88.1022	213.117
1309	RFWD3	8_M	111270944	111300223	1030.54	1.36926e-05	0.000118788	0.105275	-9.49895	19.6314	186.477
1310	MIF	10_M	75859353	75860278	2693.92	1.37046e-05	0.000118801	0.312644	-3.19852	128.327	410.457
1311	APMAP	2_M	150583081	150608568	1768.33	1.37542e-05	0.00011914	0.575277	-1.73829	129.156	224.511
1312	FAN1	7_M	64346758	64374096	288.978	1.3805e-05	0.000119415	0.344243	-2.90492	14.8007	42.9949
1313	ARRB2	11_M	70432580	70440829	198.588	1.38111e-05	0.000119415	0.225185	-4.4408	7.29996	32.4177
1314	SMARCD1	15_M	99702287	99713996	927.27	1.38274e-05	0.000119415	0.500068	-1.99973	61.8236	123.63
1315	TCF4	18_M	69344492	69687968	618.766	1.3828e-05	0.000119415	50.7402	50.7402	121.361	2.39182
1316	CSRP1	1_M	135720063	135752230	2783.47	1.38782e-05	0.000119671	2.44453	2.44453	395.078	161.617
1317	JAK2	19_M	29251803	29313081	176.964	1.38787e-05	0.000119671	3.78919	3.78919	28.0027	7.39016
1318	NEDD1	10_M	92684745	92722419	430.366	1.39425e-05	0.000120129	0.367974	-2.71758	23.153	62.9202
1319	KDSR	1_M	106720410	106759743	767.283	1.39859e-05	0.000120413	3.01777	3.01777	115.262	38.1944
1320	ATAD5	11_M	80089400	80135792	174.533	1.4013e-05	0.000120483	0.0856089	-11.681	2.75266	32.1539
1321	RPL4	9_M	64173387	64178563	7967.84	1.40153e-05	0.000120483	0.514752	-1.94268	541.535	1052.03
1322	EIF2S3	X_H	24054948	24078812	1552.57	1.40291e-05	0.000120511	0.38624	-2.58906	86.5167	223.997
1323	SPICE1	16_M	44347401	44388493	124.46	1.40676e-05	0.00012075	0.254133	-3.93494	5.04402	19.8479
1324	SMG6	11_M	74925854	75164449	1376.46	1.41686e-05	0.000121525	3.04425	3.04425	207.222	68.07
1325	TIMP1	X_M	20870166	20874738	10090.9	1.42016e-05	0.000121716	10.1459	10.1459	1837.12	181.069
1326	ADAM17	12_M	21323509	21373633	698.028	1.42245e-05	0.00012182	0.479797	-2.08422	45.2645	94.341
1327	SERBP1	6_M	67266979	67289303	4049.62	1.42848e-05	0.000122231	0.408608	-2.44733	234.942	574.982
1328	PGAP2	7_M	102210335	102238565	277.514	1.4294e-05	0.000122231	0.184129	-5.43097	8.63055	46.8722
1329	ING1	8_M	11555762	11563252	262.265	1.4384e-05	0.000122908	2.37103	2.37103	36.8931	15.56
1330	ACOT7	4_M	152178100	152271856	856.855	1.44217e-05	0.000123137	0.384096	-2.60352	47.5566	123.814
1331	TLCD2	11_M	75468050	75470900	134.8	1.44426e-05	0.000123223	0.0748217	-13.3651	1.87677	25.0832
1332	PMS2P1	7_H	100320640	100336308	119.594	1.44719e-05	0.000123381	0.165838	-6.02998	3.4024	20.5164
1333	PRPF19	19_M	10895231	10909560	1449.82	1.45073e-05	0.000123518	0.559103	-1.78858	103.982	185.981
1334	ZSWIM4	8_M	84210942	84237043	287.304	1.4528e-05	0.000123518	2.56839	2.56839	41.3581	16.1027
1335	MYL9	2_M	156775464	156781658	3563.54	1.45301e-05	0.000123518	7.20707	7.20707	625.867	86.8407
1336	TRRAP	5_M	144768794	144859779	1794.81	1.45315e-05	0.000123518	0.272938	-3.66384	76.967	281.994
1337	CBX1	11_M	96789135	96808644	1987.48	1.45701e-05	0.000123753	0.387953	-2.57763	111.106	286.39
1338	FANCA	8_M	123268244	123318577	483.01	1.46158e-05	0.000124048	0.0615262	-16.2532	5.59906	91.003
1339	SNX22	9_M	66065176	66069732	605.712	1.46591e-05	0.000124323	2.48268	2.48268	86.3582	34.7843
1340	SUPT16H	14_H	21351472	21384267	2395.79	1.46982e-05	0.000124562	0.442511	-2.25983	146.988	332.169
1341	RFC5	5_M	117379145	117389024	309.717	1.47354e-05	0.000124783	0.242517	-4.12342	12.0902	49.8532
1342	SERPING1	2_M	84765360	84775430	139.833	1.47716e-05	0.000124906	58.1469	58.1469	27.4937	0.472831
1343	VPS33A	5_M	123528760	123573016	497.681	1.47719e-05	0.000124906	0.399141	-2.50538	28.3953	71.141
1344	CPT2	4_M	107903982	107923590	347.911	1.47933e-05	0.000124995	0.281829	-3.54825	15.2987	54.2834
1345	CDK5RAP3	11_M	96907425	96916515	700.318	1.48296e-05	0.000125208	0.317015	-3.15442	33.7143	106.349
1346	LAMA4	10_M	38965515	39110189	2355.56	1.48755e-05	0.000125281	141.311	141.311	467.801	3.31043
1347	USF1	1_M	171411313	171418760	706.749	1.48787e-05	0.000125281	2.37664	2.37664	99.4888	41.861
1348	FAM131A	16_M	20695057	20703037	183.115	1.48822e-05	0.000125281	0.334025	-2.99379	9.17	27.453
1349	POMGNT2	9_M	121981606	121996027	147.943	1.48823e-05	0.000125281	0.252775	-3.95609	5.97016	23.6185
1350	GLIS3	19_M	28258851	28680078	439.991	1.49317e-05	0.000125604	14.0694	14.0694	82.1586	5.83954
1351	PAMR1	2_M	102550021	102643041	1471.19	1.50505e-05	0.000126509	3177.71	3177.71	294.146	0.0925655
1352	CDC42SE1	3_M	95228424	95236425	1771.89	1.50782e-05	0.000126648	1.78497	1.78497	227.131	127.246
1353	SIK3	9_M	46012820	46224195	412.139	1.51384e-05	0.000127025	0.480378	-2.08169	26.7476	55.6803
1354	ZNF618	9_H	113876282	114056596	1096.44	1.51455e-05	0.000127025	6.59393	6.59393	190.412	28.8768
1355	SLC25A13	6_M	6041218	6217174	543.51	1.52452e-05	0.000127767	0.415292	-2.40794	31.8967	76.8054
1356	CLINT1	11_M	45851969	45910626	1100.07	1.53312e-05	0.000128393	0.49674	-2.01313	73.0187	146.996
1357	PGAM1	19_M	41911871	41918666	6161.04	1.53775e-05	0.000128686	0.48856	-2.04683	404.423	827.786
1358	MRAS	9_M	99385420	99436713	469.436	1.53958e-05	0.000128744	2.30127	2.30127	65.4474	28.4397
1359	TCEA1	1_M	4857694	4897910	1064.66	1.54449e-05	0.000128899	0.403052	-2.48107	61.1686	151.763
1360	TNFRSF12A	17_M	23675445	23677450	2165.06	1.54487e-05	0.000128899	4.45862	4.45862	353.686	79.3263
1361	MOV10	3_M	104794834	104818564	601.837	1.54515e-05	0.000128899	0.403346	-2.47926	34.5957	85.7718
1362	UNC13A	8_M	71626712	71671758	166.029	1.54597e-05	0.000128899	7.74944	7.74944	29.4107	3.7952
1363	STN1	19_M	47501033	47537120	228.636	1.55925e-05	0.000129849	0.314835	-3.17626	10.9493	34.7778
1364	ATP6V1D	12_M	78842982	78861639	670.722	1.55965e-05	0.000129849	2.4436	2.4436	95.1897	38.9547
1365	DGKE	11_M	89035179	89060749	177.984	1.57284e-05	0.000130835	0.187255	-5.34032	5.61434	29.9824
1366	CDK5RAP2	4_M	70216855	70410436	677.584	1.5738e-05	0.000130835	0.342362	-2.92088	34.5628	100.954
1367	HCFC1	X_M	73942792	73966358	1815.1	1.57689e-05	0.000130994	0.411489	-2.4302	105.83	257.189
1368	WLS	3_M	159839650	159938667	1543.44	1.57802e-05	0.000130994	16.4131	16.4131	290.961	17.7274
1369	GBP3	3_M	142560044	142573214	291.198	1.58737e-05	0.000131674	3.76716	3.76716	46.0227	12.2168
1370	PALM2-AKAP2	9_H	109780297	110172512	770.759	1.58902e-05	0.000131715	182.352	182.352	153.311	0.840743
1371	PTPRM	17_M	66666848	67354492	267.708	1.59596e-05	0.000132157	72.2221	72.2221	52.8103	0.731221
1372	LRRFIP2	9_M	111118111	111225669	606.074	1.59668e-05	0.000132157	2.24628	2.24628	83.8752	37.3396
1373	SUV39H2	2_M	3455815	3474987	193.648	1.5996e-05	0.000132302	0.280188	-3.56904	8.47653	30.2531
1374	GATA6	18_M	11052510	11085636	131.799	1.60353e-05	0.00013253	22.8558	22.8558	25.2549	1.10497
1375	GALNT11	5_M	25222872	25265919	592.863	1.6072e-05	0.000132737	0.335946	-2.97667	29.8171	88.7556
1376	PNMA2	14_M	66911208	66920062	455.964	1.60991e-05	0.000132864	0.377233	-2.65088	24.9783	66.2146
1377	EPS15	4_M	109280275	109387817	613.001	1.61389e-05	0.000133042	0.518101	-1.93012	41.8413	80.7589
1378	NONO	X_M	101429651	101448594	5895.6	1.6144e-05	0.000133042	0.42518	-2.35195	351.772	827.349
1379	ERAL1	11_M	78073376	78080384	647.382	1.62345e-05	0.000133619	0.462794	-2.16079	40.9633	88.5132
1380	SDHA	13_M	74322255	74350241	1515.17	1.62376e-05	0.000133619	0.496276	-2.01501	100.509	202.526
1381	TFPI	2_M	84432860	84476776	1197.92	1.63157e-05	0.000134164	4.02135	4.02135	191.87	47.7129
1382	NDRG3	2_M	156927342	156992112	537.803	1.63658e-05	0.000134479	0.492377	-2.03096	35.4873	72.0733
1383	ZDHHC7	8_M	120081095	120101473	873.846	1.64921e-05	0.000135419	0.509032	-1.96451	58.9538	115.815
1384	BCL2L12	7_M	44991222	44997580	277.956	1.6524e-05	0.000135583	0.251607	-3.97446	11.1753	44.4159
1385	RARS	11_M	35808381	35834529	1163.76	1.6628e-05	0.000136284	0.508285	-1.9674	78.4366	154.316
1386	SYNE3	12_M	104929933	105009810	355.982	1.66335e-05	0.000136284	7.82167	7.82167	63.1259	8.07064
1387	FN3KRP	11_M	121421373	121430769	348.195	1.67148e-05	0.000136851	0.316401	-3.16055	16.7379	52.9011
1388	CDT1	8_M	122568015	122573131	411.179	1.67882e-05	0.000137354	0.120508	-8.2982	8.84426	73.3914
1389	METTL2B	7_H	128476729	128502925	350.74	1.68386e-05	0.000137666	0.278967	-3.58466	15.3006	54.8473
1390	KDM3B	18_M	34777008	34839371	1257.07	1.69546e-05	0.000138515	0.469812	-2.12851	80.3621	171.052
1391	TMEM164	X_M	142680347	142843495	475.879	1.69977e-05	0.000138703	0.460811	-2.17009	30.023	65.1527
1392	WRNIP1	13_M	32802030	32822611	888.894	1.7002e-05	0.000138703	0.523449	-1.9104	61.0838	116.695
1393	BRCC3	X_M	75416628	75455702	435.853	1.70511e-05	0.000139004	0.260698	-3.83586	18.0259	69.1447
1394	SBSN	7_M	30751471	30756135	119.838	1.7097e-05	0.000139278	20.7577	20.7577	22.866	1.10157
1395	ZW10	9_M	49055581	49078774	392.704	1.71104e-05	0.000139287	0.221279	-4.51918	14.2305	64.3102
1396	SNHG1	19_M	8723487	8726327	273.653	1.71904e-05	0.000139839	0.122827	-8.1415	5.98705	48.7436
1397	LIMS2	18_M	31922293	31958621	173.597	1.7256e-05	0.000140272	4.46072	4.46072	28.3613	6.35801
1398	HDAC8	X_M	102284638	102505159	283.168	1.73213e-05	0.000140701	0.430722	-2.32168	17.0497	39.584
1399	CALCOCO1	15_M	102706777	102722179	476.697	1.73871e-05	0.000141097	3.25936	3.25936	72.9558	22.3835
1400	ECH1	7_M	28825338	28832240	1669.45	1.73948e-05	0.000141097	0.122405	-8.16961	36.4128	297.478
1401	COX11	11_M	90638184	90645978	568.714	1.74208e-05	0.000141207	0.345317	-2.89589	29.1956	84.5472
1402	PRPF4B	13_M	34875494	34902879	1010.52	1.7514e-05	0.000141861	0.470673	-2.12462	64.6812	137.423
1403	SNAI1	2_M	167538195	167542812	197.322	1.75865e-05	0.000142346	7.07199	7.07199	34.5754	4.88906
1404	TUBGCP4	2_M	121171168	121198771	203.317	1.76251e-05	0.000142557	0.307316	-3.25398	9.55888	31.1044
1405	NT5DC2	14_M	31134853	31139125	1574.72	1.76653e-05	0.000142781	1.99538	1.99538	209.801	105.143
1406	MAP3K14	11_M	103219764	103267402	499.928	1.77137e-05	0.00014307	0.0999817	-10.0018	9.08809	90.8975
1407	SCAF8	17_M	3114972	3198860	553.551	1.7793e-05	0.000143608	0.471849	-2.11932	35.4918	75.2184
1408	VHL	6_M	113623994	113631635	792.068	1.78137e-05	0.000143614	0.385001	-2.5974	44.0356	114.378
1409	MEX3A	3_M	88532395	88541395	433.118	1.7819e-05	0.000143614	0.468372	-2.13506	27.6307	58.993
1410	CGAS	6_H	73425133	73452321	178.493	1.78711e-05	0.000143932	0.0758817	-13.1784	2.51782	33.1809
1411	ATF5	7_M	44812256	44816659	724.756	1.79911e-05	0.000144727	0.276955	-3.6107	31.438	113.513
1412	AGPS	2_M	75832177	75931351	984.351	1.79953e-05	0.000144727	0.46309	-2.15941	62.3123	134.558
1413	RNF122	8_M	31111846	31131474	139.228	1.80683e-05	0.000145211	9.98535	9.98535	25.3109	2.5348
1414	TNFAIP8L3	9_M	54025606	54068412	144.251	1.81581e-05	0.00014583	10.9897	10.9897	26.4439	2.40624
1415	PTCD3	6_M	71880638	71908763	639.719	1.82357e-05	0.00014635	0.243773	-4.10218	25.0763	102.868
1416	NCBP2	16_M	31948546	31958473	1320.66	1.83219e-05	0.000146938	0.521707	-1.91678	90.5557	173.576
1417	LMAN2L	1_M	36423186	36445272	367.77	1.8354e-05	0.000146992	0.359203	-2.78394	19.4385	54.1155
1418	USP13	3_M	32817626	32935258	502.93	1.83546e-05	0.000146992	0.282804	-3.53602	22.175	78.4111
1419	MATR3	18_M	35562158	35592046	3348.97	1.83715e-05	0.000147024	0.47183	-2.11941	214.719	455.076
1420	SMS	X_M	157443851	157492288	1520.14	1.84281e-05	0.000147373	0.398017	-2.51245	86.5573	217.471
1421	CUL3	1_M	80264923	80340691	1044.31	1.84546e-05	0.000147481	0.510845	-1.95754	70.6203	138.242
1422	ACACA	11_M	84195438	84401652	1845.16	1.84774e-05	0.00014756	0.372954	-2.6813	100.245	268.786
1423	CHORDC1	9_M	18292267	18314001	720.747	1.84984e-05	0.000147623	0.473441	-2.11219	46.3176	97.8318
1424	SUPV3L1	10_M	62429221	62449739	356.462	1.85182e-05	0.000147677	0.37109	-2.69476	19.2955	51.9968
1425	FBXL18	5_M	142871789	142895239	914.905	1.85476e-05	0.000147808	0.491455	-2.03477	60.2947	122.686
1426	URI1	7_M	37959992	38019553	892.307	1.8657e-05	0.000148576	0.51748	-1.93244	60.8576	117.604
1427	FAM216A	5_M	122364584	122371964	181.681	1.87215e-05	0.000148985	0.275559	-3.62899	7.84968	28.4864
1428	CBX7	15_M	79915807	79932647	177.352	1.87408e-05	0.000149034	0.187454	-5.33465	5.59942	29.8709
1429	TTLL4	1_M	74661754	74697974	290.442	1.88355e-05	0.000149652	0.236813	-4.22275	11.1222	46.9663
1430	SMAP1	1_M	23844825	23922382	489.077	1.88543e-05	0.000149652	0.492532	-2.03032	32.2789	65.5365
1431	PXK	14_M	8098211	8165118	326.836	1.88581e-05	0.000149652	5.22432	5.22432	54.8653	10.5019
1432	KRT5	15_M	101707069	101712906	145.335	1.88888e-05	0.000149791	25.8963	25.8963	27.9863	1.08071
1433	DSTN	2_M	143915331	143943325	4565.19	1.89129e-05	0.000149878	2.30362	2.30362	636.664	276.375
1434	SPATS2L	1_M	57774861	57948398	2649.72	1.89795e-05	0.000150301	0.520105	-1.92269	181.321	348.623
1435	NDEL1	11_M	68821446	68853136	620.721	1.91068e-05	0.000151203	2.16732	2.16732	84.9488	39.1953
1436	ASPHD2	5_M	112384354	112395371	119.969	1.91205e-05	0.000151206	10.3572	10.3572	21.8811	2.11265
1437	GGA2	7_M	121986722	122021199	782.095	1.92294e-05	0.000151853	0.268381	-3.72605	33.0972	123.322
1438	ZFYVE1	12_M	83546556	83597223	419.775	1.92303e-05	0.000151853	2.32399	2.32399	58.6976	25.2573
1439	UBA1	X_M	20658302	20683180	5426.72	1.92424e-05	0.000151853	0.501144	-1.99543	362.333	723.012
1440	R3HDM1	1_M	128103306	128237739	645.61	1.92858e-05	0.00015209	0.246025	-4.06463	25.4949	103.627
1441	UROS	7_M	133686355	133710448	496.908	1.93478e-05	0.000152473	0.445488	-2.24473	30.6286	68.7529
1442	PNPO	11_M	96937816	96944020	270.982	1.94622e-05	0.000153268	0.295507	-3.38401	12.3623	41.8342
1443	PEX1	5_M	3596066	3637231	285.028	1.94773e-05	0.000153281	0.172077	-5.81134	8.36921	48.6364
1444	PNRC2	4_M	135870926	135873847	890.47	1.95447e-05	0.000153705	0.455365	-2.19604	55.7233	122.371
1445	SRRM2	17_M	23803187	23824744	5538.7	1.95939e-05	0.000153985	0.392233	-2.5495	312.083	795.657
1446	CHMP1B	18_M	67205359	67207888	1095.66	1.96553e-05	0.00015436	3.11219	3.11219	165.844	53.2885
1447	TCFL5	2_M	180621956	180642692	242.671	1.9706e-05	0.000154569	0.427895	-2.33702	14.5442	33.99
1448	CIAO1	2_M	127240938	127247817	921.558	1.97091e-05	0.000154569	0.543804	-1.8389	64.9237	119.388
1449	PCGF3	5_M	108461332	108503100	750.033	1.97579e-05	0.000154841	1.80284	1.80284	96.4872	53.5194
1450	NUP85	11_M	115564444	115583925	519.961	1.9771e-05	0.000154841	0.452043	-2.21218	32.3743	71.6178
1451	DDX56	11_M	6257545	6267730	842.875	1.97967e-05	0.000154935	0.486585	-2.05514	55.1776	113.398
1452	LIMK1	5_M	134656039	134688591	1121.52	1.98702e-05	0.000155404	1.90232	1.90232	147.02	77.2842
1453	LIMCH1	5_M	66745840	67057160	116.541	1.99739e-05	0.000156107	18.0257	18.0257	22.0831	1.22509
1454	SLC25A10	11_M	120491837	120501162	294.288	1.99884e-05	0.000156113	0.0796264	-12.5587	4.34096	54.5166
1455	PHETA1	5_M	121848997	121854604	403.783	2.01088e-05	0.000156855	3.12724	3.12724	61.1899	19.5667
1456	ESYT1	10_M	128510250	128525860	1602.67	2.0111e-05	0.000156855	0.564477	-1.77155	115.651	204.883
1457	ATP5PD	17_H	75038860	75046980	992.878	2.01941e-05	0.000157237	0.493529	-2.02622	65.6183	132.957
1458	TMOD1	4_M	46039222	46116033	175.722	2.01965e-05	0.000157237	13.458	13.458	32.7135	2.43079
1459	NPR3	15_M	11839896	11907372	121.335	2.02016e-05	0.000157237	31.8846	31.8846	23.5291	0.737945
1460	ARPC2	1_M	74236517	74268210	4130.05	2.03898e-05	0.000158594	1.79368	1.79368	530.339	295.671
1461	CENPE	3_M	135212563	135273541	547.622	2.04698e-05	0.000159107	0.0952157	-10.5025	9.52181	100.003
1462	UBL3	5_M	148504631	148552789	436.539	2.05667e-05	0.00015975	3.62859	3.62859	68.4451	18.8627
1463	JPT2	17_M	24942470	24960624	1492.84	2.06155e-05	0.00016002	0.275908	-3.6244	64.5638	234.005
1464	PCNT	10_M	76351254	76442913	796.608	2.06302e-05	0.000160025	0.234175	-4.27031	30.23	129.092
1465	SNX5	2_M	144250124	144270903	664.56	2.06701e-05	0.000160225	0.321965	-3.10593	32.3708	100.541
1466	AHCY	2_M	155059312	155074498	2100.23	2.08615e-05	0.000161598	0.219522	-4.55534	75.6112	344.435
1467	MICAL3	6_M	120931546	121131023	757.918	2.09639e-05	0.00016213	0.246481	-4.05711	29.9744	121.609
1468	SLC9A6	X_M	56609781	56664231	310.138	2.09758e-05	0.00016213	0.491357	-2.03518	20.4362	41.5913
1469	RRAS	7_M	45017942	45021647	729.782	2.09802e-05	0.00016213	2.83465	2.83465	107.894	38.0625
1470	HNRNPF	6_M	117900340	117925623	3183.18	2.09872e-05	0.00016213	0.438527	-2.28036	194.075	442.56
1471	NREP	18_M	33437019	33464030	4907.98	2.1029e-05	0.000162342	122.371	122.371	973.639	7.95643
1472	RAPGEF6	11_M	54522845	54699287	352.029	2.1163e-05	0.000163266	0.21536	-4.64339	12.4758	57.93
1473	ARL6IP6	2_M	53192084	53219222	345.893	2.12343e-05	0.000163581	0.258329	-3.87103	14.2021	54.9766
1474	PARP9	16_M	35938470	35972622	284.267	2.12388e-05	0.000163581	0.120837	-8.27558	6.12937	50.7241
1475	UQCRC1	9_M	108936648	108949642	2338.34	2.1247e-05	0.000163581	1.74172	1.74172	297.094	170.575
1476	GNPDA1	18_M	38327537	38338994	710.428	2.1283e-05	0.000163709	0.203999	-4.90199	24.0742	118.011
1477	USP28	9_M	48985385	49042518	406.328	2.12925e-05	0.000163709	0.379852	-2.6326	22.3712	58.8944
1478	APLP2	9_M	31149557	31211849	7436.44	2.13657e-05	0.00016416	0.546279	-1.83057	525.438	961.849
1479	CYTOR	2_H	87455427	87521519	574.107	2.14047e-05	0.000164349	4.17911	4.17911	92.6513	22.1701
1480	SCAMP4	10_M	80602882	80615784	760.558	2.14768e-05	0.000164785	0.508882	-1.96509	51.3008	100.811
1481	DNAJC11	4_M	151933720	151981960	943.195	2.14906e-05	0.000164785	0.476813	-2.09726	60.9051	127.734
1482	INTS3	3_M	90391380	90433637	834.975	2.16967e-05	0.000166254	0.411181	-2.43202	48.658	118.337
1483	PDCD5	7_M	35641985	35647483	560.083	2.1728e-05	0.000166381	0.410867	-2.43388	32.621	79.3956
1484	OSTF1	19_M	18580364	18631814	378.061	2.17548e-05	0.000166395	6.28142	6.28142	65.2279	10.3842
1485	SUGP2	8_M	70234226	70263106	1460.69	2.17591e-05	0.000166395	0.342386	-2.92068	74.512	217.625
1486	PEX19	1_M	172126755	172136498	688.185	2.20109e-05	0.000168189	0.437782	-2.28424	41.9083	95.7288
1487	WSB1	11_M	79239382	79254696	864.98	2.20308e-05	0.000168189	0.408645	-2.44711	50.1858	122.81
1488	ALG8	7_M	97371617	97392159	358.009	2.20381e-05	0.000168189	0.38648	-2.58746	19.9589	51.6428
1489	SYT11	3_M	88744701	88772600	583.084	2.22192e-05	0.000169457	12.9054	12.9054	108.23	8.38642
1490	ELOA	4_M	136003370	136021650	985.661	2.22726e-05	0.00016975	0.566475	-1.7653	71.2877	125.844
1491	PSMD3	11_M	98682554	98695979	1927.04	2.23722e-05	0.000170395	0.564634	-1.77106	139.083	246.324
1492	DPY30	17_M	74299474	74323945	421.704	2.2487e-05	0.000171155	0.320459	-3.12052	20.4685	63.8724
1493	IFI27L2	14_H	94127781	94129621	250.852	2.25594e-05	0.000171591	3.5626	3.5626	39.1743	10.996
1494	RIT1	3_M	88716854	88731049	444.22	2.26116e-05	0.000171873	2.39419	2.39419	62.6687	26.1753
1495	PPIL1	17_M	29250835	29263972	463.823	2.26955e-05	0.000172395	0.486133	-2.05705	30.3444	62.4201
1496	FAM214B	4_M	43032414	43046221	651.742	2.31454e-05	0.000175695	5.91134	5.91134	111.488	18.8601
1497	HECW2	1_M	53806874	54195035	445.959	2.31943e-05	0.000175948	14.4947	14.4947	83.4356	5.75628
1498	C1QBP	11_M	70977846	70983027	1685.01	2.32177e-05	0.000176008	0.228605	-4.37437	62.7055	274.297
1499	MAP3K7	4_M	31964107	32023467	690.165	2.33071e-05	0.00017651	0.535295	-1.86813	48.1265	89.9065
1500	ARHGAP11A	2_M	113831492	113848662	960.227	2.33149e-05	0.00017651	0.0617346	-16.1984	11.1665	180.879
1501	KIAA1755	20_H	38210505	38260773	730.338	2.3331e-05	0.000176514	59.1318	59.1318	143.638	2.42912
1502	ZNF514	2_H	95145000	95159586	294.642	2.3434e-05	0.000177175	0.346376	-2.88704	15.1602	43.7682
1503	MPP6	6_M	50110241	50198599	291.546	2.34987e-05	0.000177546	0.15706	-6.36697	7.91495	50.3943
1504	HSD17B11	5_M	103989765	104021797	327.873	2.36026e-05	0.000178212	0.184387	-5.42338	10.2087	55.3659
1505	BRAT1	5_M	140705011	140719379	645.456	2.36778e-05	0.0001786	0.379451	-2.63539	35.5096	93.5815
1506	FGFR1OP	17_M	8165518	8196471	301.762	2.36854e-05	0.0001786	0.216637	-4.61601	10.7465	49.6059
1507	RPA2	4_M	132768360	132778747	408.874	2.3741e-05	0.0001789	0.255227	-3.91808	16.6274	65.1473
1508	ZNF358	19_H	7516118	7521026	857.598	2.37867e-05	0.000179126	2.79368	2.79368	126.308	45.212
1509	DBF4	5_M	8396969	8422717	344.326	2.38774e-05	0.000179689	0.151853	-6.58532	9.07873	59.7864
1510	SLC29A1	17_M	45585200	45599604	827.827	2.39086e-05	0.000179805	0.0821397	-12.1744	12.5672	152.998
1511	SIN3A	9_M	57072040	57128369	883.361	2.39854e-05	0.000180264	0.421242	-2.37393	52.3639	124.308
1512	NSUN2	13_M	69612016	69635780	1305.18	2.4367e-05	0.000183011	0.430715	-2.32172	78.5844	182.451
1513	UNC13B	4_M	43058953	43264874	470.229	2.44058e-05	0.000183181	0.302703	-3.30356	21.853	72.1928
1514	FKBP5	17_M	28398753	28486150	807.638	2.44764e-05	0.000183589	0.108121	-9.2489	15.7605	145.767
1515	PSRC1	3_M	108383804	108388232	304.666	2.45014e-05	0.000183655	0.104613	-9.55904	5.77073	55.1626
1516	IL4R	16_H	27313909	27364779	1504.94	2.45175e-05	0.000183655	7.2119	7.2119	264.335	36.6526
1517	BRSK1	7_M	4690928	4715998	159.664	2.45726e-05	0.000183927	3.31399	3.31399	24.5307	7.40217
1518	LACC1	14_M	77024201	77036618	203.079	2.46215e-05	0.000183927	9.73995	9.73995	36.8341	3.78176
1519	PSMF1	2_M	151716062	151741311	1035	2.46251e-05	0.000183927	0.49002	-2.04073	68.0755	138.924
1520	CPSF7	19_M	10525244	10547736	931.411	2.46271e-05	0.000183927	0.528596	-1.89181	64.4173	121.865
1521	COG5	12_M	31654869	31937631	412.569	2.46485e-05	0.000183927	0.376639	-2.65506	22.5752	59.9386
1522	C2CD5	6_M	143010920	143100153	414.381	2.46511e-05	0.000183927	0.274082	-3.64854	17.8284	65.0477
1523	CDK2	10_M	128697939	128705052	606.652	2.48857e-05	0.000185456	0.432149	-2.31402	36.6113	84.7192
1524	WIPF2	11_M	98863598	98905579	712.933	2.48962e-05	0.000185456	0.455249	-2.1966	44.6057	97.9808
1525	ZFAND5	19_M	21272278	21286841	2492.97	2.4905e-05	0.000185456	2.90845	2.90845	371.025	127.568
1526	TUBG1	11_M	101120117	101126424	814.537	2.49689e-05	0.000185808	0.411863	-2.42799	47.5228	115.385
1527	MXRA8	4_M	155839680	155844103	5537.03	2.4985e-05	0.000185808	28.7243	28.7243	1070.15	37.256
1528	SLC37A2	9_M	37229149	37255739	75.0575	2.50163e-05	0.000185919	24.411	24.411	14.4208	0.590747
1529	MYBBP1A	11_M	72441327	72451771	1251.35	2.50492e-05	0.000186043	0.340695	-2.93517	63.5983	186.672
1530	DUSP6	10_M	99263231	99267490	722.269	2.51416e-05	0.000186607	13.0818	13.0818	134.196	10.2582
1531	RBM14	19_M	4800566	4811635	869.993	2.51802e-05	0.00018673	0.324116	-3.08532	42.5912	131.407
1532	CENPN	8_M	116921740	116941504	556.959	2.52003e-05	0.00018673	0.166125	-6.01956	15.8688	95.523
1533	MCM4	16_M	15623897	15637401	2047.61	2.52075e-05	0.00018673	0.1826	-5.47645	63.2323	346.289
1534	TP53	17_H	7668402	7687551	1410.11	2.52868e-05	0.000187195	0.226083	-4.42315	52.0033	230.018
1535	C2CD3	7_M	100372233	100470160	417.856	2.53154e-05	0.000187285	0.260192	-3.84331	17.255	66.3163
1536	DPH3	14_M	32080517	32085693	405.416	2.53876e-05	0.000187697	2.19655	2.19655	55.7173	25.3658
1537	SP3	2_M	72936432	72980447	1171.52	2.54396e-05	0.000187891	0.487047	-2.05319	76.7404	157.563
1538	SAMD9L	6_M	3372258	3399572	155.971	2.54524e-05	0.000187891	6.15982	6.15982	26.8373	4.35683
1539	NOL9	4_M	152039321	152061495	473.45	2.54636e-05	0.000187891	0.458768	-2.17975	29.7791	64.9109
1540	COL15A1	4_M	47208012	47313166	135.152	2.56806e-05	0.000189369	289.767	289.767	26.9375	0.0929625
1541	MTCL1	17_M	66336982	66449751	373.868	2.58622e-05	0.000190585	0.328734	-3.04197	18.4993	56.2743
1542	ACAT1	9_M	53580522	53610351	802.062	2.59778e-05	0.000191313	0.279337	-3.5799	35.0253	125.387
1543	PRPF8	11_M	75486777	75509448	4226.02	2.60363e-05	0.000191584	0.366826	-2.72609	226.834	618.37
1544	C19orf48	19_H	50797693	50804854	478.96	2.60483e-05	0.000191584	0.19736	-5.06689	15.7893	80.0026
1545	GGCT	6_M	54985095	54992868	544.641	2.60835e-05	0.000191718	0.237917	-4.20314	20.9351	87.9931
1546	DSP	13_M	38151294	38198578	3545.38	2.62087e-05	0.000192396	4.0172	4.0172	567.746	141.329
1547	ASCC1	10_M	60002805	60099991	318.366	2.62097e-05	0.000192396	0.22454	-4.45354	11.6756	51.9976
1548	SPNS1	7_M	126370060	126377935	760.752	2.62462e-05	0.00019254	1.86176	1.86176	98.9836	53.1668
1549	TARDBP	4_M	148612382	148626997	2300	2.64109e-05	0.00019349	0.59973	-1.66742	172.451	287.548
1550	NAGLU	11_M	101070094	101077672	473.086	2.64249e-05	0.00019349	2.83374	2.83374	69.937	24.6801
1551	RAP2C	X_M	51003914	51018019	704.153	2.64268e-05	0.00019349	0.540575	-1.84988	49.4163	91.4143
1552	GM2A	11_M	55097985	55113029	493.72	2.6464e-05	0.000193638	0.328198	-3.04694	24.3996	74.3443
1553	CLIC1	17_M	35050243	35058720	7336.02	2.65023e-05	0.000193793	1.68069	1.68069	919.881	547.323
1554	TRAF4	11_M	78158423	78165551	1048.65	2.66313e-05	0.000194535	2.01394	2.01394	140.143	69.5864
1555	LYN	4_M	3678121	3791613	266.025	2.6638e-05	0.000194535	0.20997	-4.76258	9.23283	43.9721
1556	DDX18	1_M	121553835	121567981	1255.65	2.67146e-05	0.000194969	0.526958	-1.89769	86.666	164.465
1557	ADAMTS1	16_M	85793828	85803114	237.132	2.69386e-05	0.000196477	22.6013	22.6013	45.4169	2.00948
1558	HSPA5	2_M	34772090	34776530	14701.1	2.6999e-05	0.000196791	1.66932	1.66932	1838.74	1101.49
1559	PMM1	15_M	81951106	81960931	429.366	2.71251e-05	0.000197509	2.48046	2.48046	61.2002	24.673
1560	SIK1B	21_H	6111073	43427190	253.949	2.71323e-05	0.000197509	0.104297	-9.58796	4.79694	45.9929
1561	NOTCH3	17_M	32120820	32166891	5301.33	2.72142e-05	0.000197973	17.0365	17.0365	1001.48	58.7845
1562	MSMO1	8_M	64718123	64733579	1255.75	2.72309e-05	0.000197973	2.11808	2.11808	170.604	80.5465
1563	XBP1	11_M	5520641	5525994	1268.59	2.73378e-05	0.00019851	2.64032	2.64032	184.021	69.6965
1564	VWA8	14_M	78849178	79202311	213.653	2.73397e-05	0.00019851	0.2443	-4.09333	8.38952	34.3411
1565	RPS27L	9_M	66946086	66949523	568.902	2.73735e-05	0.000198628	2.54129	2.54129	81.6508	32.1297
1566	ATAD2B	12_M	4917353	5047395	221.935	2.75714e-05	0.000199937	0.326416	-3.06358	10.9231	33.4638
1567	TMEM120B	5_M	123076275	123117446	388.62	2.7816e-05	0.000201582	0.415125	-2.40891	22.8002	54.9238
1568	C7orf25	7_H	42909273	42912091	200.66	2.78993e-05	0.000202056	0.454173	-2.20181	12.5342	27.5978
1569	CYGB	11_M	116645595	116654314	3556.01	2.8001e-05	0.000202664	162.702	162.702	706.858	4.3445
1570	NUP35	2_M	80638812	80660072	161.008	2.81754e-05	0.000203699	0.262094	-3.81542	6.68717	25.5144
1571	NOP2	6_M	125131883	125144754	796.804	2.81798e-05	0.000203699	0.285401	-3.50384	35.3833	123.977
1572	APBA1	19_M	23758876	23949598	171.956	2.82903e-05	0.000204367	31.5603	31.5603	33.3351	1.05623
1573	JRK	15_M	74702412	74709323	484.674	2.83148e-05	0.000204414	0.21264	-4.70278	16.9978	79.9369
1574	AASDHPPT	9_M	4294793	4309495	634.656	2.83337e-05	0.00020442	0.285908	-3.49763	28.2218	98.7093
1575	CLIP3	7_M	30291695	30308368	204.102	2.8379e-05	0.000204617	9.65968	9.65968	36.991	3.82942
1576	INTS7	1_M	191575636	191623691	363.906	2.86967e-05	0.000206776	0.436255	-2.29224	22.1069	50.6743
1577	MIR4435-2HG	2_H	111195866	111495162	1032.41	2.88093e-05	0.000207456	3.13795	3.13795	156.582	49.8995
1578	MYL12A	17_M	70993793	71002534	3910.35	2.8831e-05	0.000207481	1.58473	1.58473	479.497	302.574
1579	FAM111B	11_H	59107185	59127417	263.212	2.90374e-05	0.00020864	0.0613516	-16.2995	3.04301	49.5995
1580	NLRP1	17_H	5501399	5584513	111.211	2.90444e-05	0.00020864	54.6902	54.6902	21.8429	0.399393
1581	KDELC2	9_M	53384023	53401868	1038.53	2.90546e-05	0.00020864	0.400138	-2.49914	59.359	148.346
1582	TOR1AIP1	1_M	156004599	156036481	861.589	2.90656e-05	0.00020864	0.515577	-1.93958	58.62	113.698
1583	NUCKS1	1_M	131910458	131936322	6616.25	2.93074e-05	0.000210074	0.386188	-2.58941	368.654	954.596
1584	SH3PXD2A	19_M	47260174	47464412	2177.73	2.93083e-05	0.000210074	7.10497	7.10497	381.807	53.7381
1585	POLR2A	11_M	69733999	69758634	2819.68	2.93208e-05	0.000210074	0.424108	-2.35789	167.944	395.993
1586	CTC1	11_M	69015911	69036474	166.13	2.94438e-05	0.000210822	0.184235	-5.42784	5.16907	28.0569
1587	RBM27	18_M	42275353	42341541	696.869	2.94887e-05	0.00021101	0.396195	-2.52401	39.5498	99.8241
1588	PAFAH1B3	7_M	25295049	25297987	371.785	2.96803e-05	0.000212248	0.16901	-5.9168	10.7502	63.6068
1589	FBLN2	6_M	91212764	91272541	79.1722	2.97447e-05	0.000212575	47.203	47.203	15.5059	0.328495
1590	MRPL47	3_M	32727497	32736756	338.353	2.97769e-05	0.000212671	0.448775	-2.22829	20.9617	46.7088
1591	RHNO1	6_M	128357000	128362912	435.652	2.99461e-05	0.000213745	0.177916	-5.62064	13.1604	73.9699
1592	KPNA1	16_M	35983363	36036163	1160.87	3.00773e-05	0.000214546	0.496811	-2.01284	77.0617	155.113
1593	ADAM15	3_M	89339640	89350029	507.973	3.01944e-05	0.000215246	0.284088	-3.52004	22.4765	79.1181
1594	E2F7	10_M	110745439	110787385	680.493	3.02426e-05	0.000215455	3.08148	3.08148	102.753	33.3454
1595	SLC30A1	1_M	191906781	191913248	269.066	3.02817e-05	0.000215598	0.256867	-3.89306	10.9979	42.8154
1596	H2AFY2	10_M	61738647	61783865	219.38	3.04185e-05	0.000216436	0.107251	-9.32394	4.24993	39.6261
1597	CAPRIN1	2_M	103762945	103797641	4094.08	3.0458e-05	0.000216582	0.448888	-2.22773	253.682	565.134
1598	CKAP2L	2_M	129268210	129297213	403.484	3.05101e-05	0.000216816	0.151815	-6.58698	10.6362	70.0606
1599	MOCS1	17_M	49428364	49455431	125.639	3.05324e-05	0.000216839	7.00447	7.00447	21.9886	3.13923
1600	ZFX	X_M	94074631	94123768	477.535	3.05579e-05	0.000216885	0.545558	-1.83298	33.7125	61.7945
1601	GTF2H2B	5_GL339449v2_alt_H	343171	997921	206.61	3.05945e-05	0.000217009	0.260235	-3.84267	8.53288	32.7891
1602	STAG3L2	7_H	74881990	74890613	138.913	3.07508e-05	0.000217981	0.276819	-3.61247	6.02335	21.7592
1603	RBM38	2_M	173021902	173034732	299.44	3.08196e-05	0.000218333	0.0948855	-10.539	5.19005	54.698
1604	ZBTB18	1_M	177442351	177450767	126.64	3.09451e-05	0.000219085	0.194256	-5.14784	4.11982	21.2082
1605	MGAT4B	11_M	50225335	50235104	2300.69	3.09892e-05	0.000219156	2.21449	2.21449	316.993	143.145
1606	ATPAF1	4_M	115784814	115812315	408.843	3.09937e-05	0.000219156	0.190189	-5.25793	13.0664	68.7021
1607	DARS2	1_M	161040601	161070661	555.465	3.11173e-05	0.000219559	0.166125	-6.01958	15.8262	95.2668
1608	UBQLN4	3_M	88553716	88569726	891.147	3.11184e-05	0.000219559	0.372835	-2.68215	48.4036	129.826
1609	HERPUD2	9_M	25108130	25151782	402.029	3.11204e-05	0.000219559	0.494722	-2.02134	26.6126	53.7931
1610	STAT6	10_M	127642986	127660988	1422.82	3.11281e-05	0.000219559	2.36008	2.36008	199.875	84.6899
1611	MCRIP1	11_M	120542888	120549728	1222.79	3.12385e-05	0.000220201	2.61514	2.61514	176.91	67.6482
1612	CACHD1	4_M	100776679	101003749	352.829	3.12755e-05	0.000220325	0.0847099	-11.805	5.5108	65.055
1613	PLAUR	7_M	24462483	24475969	3023.26	3.13329e-05	0.000220548	13.5234	13.5234	563.02	41.6331
1614	ARHGEF10L	4_M	140514485	140665906	214.007	3.1346e-05	0.000220548	2.536	2.536	30.697	12.1045
1615	CNOT11	1_M	39535701	39546878	542.908	3.14124e-05	0.000220879	0.515844	-1.93857	36.9505	71.6311
1616	COA7	4_M	108328152	108340719	318.572	3.18105e-05	0.00022354	0.447646	-2.23391	19.702	44.0124
1617	BOK	1_M	93685575	93695771	378.295	3.1868e-05	0.000223765	0.177557	-5.63201	11.4082	64.2509
1618	NSD1	13_M	55209782	55318326	1683.68	3.18819e-05	0.000223765	0.429215	-2.32984	101.127	235.609
1619	TAF2	15_M	55015129	55072153	432.963	3.19517e-05	0.000224116	0.42503	-2.35277	25.8272	60.7655
1620	DIP2C	13_M	9276525	9668927	494.824	3.21222e-05	0.000225053	2.88123	2.88123	73.4666	25.4983
1621	TAF9	13_M	100651343	100656061	634.571	3.2125e-05	0.000225053	0.431557	-2.31719	38.2595	88.6546
1622	ING5	1_M	93803965	93822101	455.428	3.21593e-05	0.000225155	0.481381	-2.07736	29.5986	61.487
1623	IFNGR1	10_M	19591949	19610228	470.882	3.21876e-05	0.000225214	2.41752	2.41752	66.6195	27.5569
1624	KLF6	13_M	5861489	5870394	2804.43	3.23391e-05	0.000226135	1.61416	1.61416	346.329	214.557
1625	NUP160	2_M	90677215	90736329	980.302	3.23885e-05	0.000226341	0.292673	-3.41678	44.3899	151.671
1626	SPIDR	16_M	15889225	16146852	343.825	3.24136e-05	0.000226377	0.468194	-2.13586	21.9286	46.8365
1627	PRCP	7_M	92875253	92934582	572.961	3.24406e-05	0.000226426	0.515534	-1.93974	38.9804	75.6118
1628	ZXDC	6_M	90369494	90403487	397.605	3.26272e-05	0.000227589	0.344853	-2.89979	20.3911	59.1299
1629	IDH3B	2_M	130279309	130284452	742.815	3.2658e-05	0.000227664	0.497561	-2.00981	49.3596	99.2033
1630	OSBPL9	4_M	109061145	109202273	927.487	3.27057e-05	0.000227857	0.467023	-2.14122	59.0526	126.445
1631	NEO1	9_M	58874680	59036442	871.775	3.28935e-05	0.000229024	6.87261	6.87261	152.208	22.147
1632	SHANK1	7_M	44310264	44358354	73.4354	3.29945e-05	0.000229457	52.4477	52.4477	14.4123	0.274794
1633	CTPS1	1_H	40979299	41012566	1076.29	3.3016e-05	0.000229457	0.416896	-2.39868	63.3359	151.923
1634	ENPP2	15_M	54838901	54920147	100.972	3.30163e-05	0.000229457	45.0868	45.0868	19.7563	0.438183
1635	NT5C3B	11_M	100422321	100441809	592.007	3.3057e-05	0.0002296	0.367958	-2.7177	31.8481	86.5534
1636	CNOT1	8_M	95719451	95807463	2619.24	3.31442e-05	0.000230064	0.210014	-4.76158	90.921	432.928
1637	DCAF16	4_H	17793448	17810759	340.662	3.32265e-05	0.000230465	0.38334	-2.60865	18.8803	49.2521
1638	UHRF1	17_M	56303337	56323487	971.905	3.32424e-05	0.000230465	0.187076	-5.34543	30.6332	163.748
1639	RPLP0	5_M	115559467	115563730	8685.15	3.32645e-05	0.000230477	0.520546	-1.92106	594.658	1142.37
1640	ATP6V0B	4_M	117884330	117887330	1009.33	3.32897e-05	0.000230511	1.94402	1.94402	133.298	68.5682
1641	CCDC149	5_M	52374651	52471544	264.071	3.36265e-05	0.000232701	14.4956	14.4956	49.4058	3.40834
1642	EI24	9_M	36779153	36797394	2007.14	3.3758e-05	0.000233469	0.47137	-2.12148	128.602	272.825
1643	SLC25A36	9_M	97077011	97111042	724.512	3.38045e-05	0.000233648	0.458097	-2.18294	45.5247	99.3778
1644	SMC3	19_M	53600396	53645832	1038.63	3.38322e-05	0.000233698	0.446087	-2.24171	64.0794	143.648
1645	NAB2	10_M	127660918	127666704	826.812	3.39333e-05	0.000234253	3.00749	3.00749	124.099	41.2633
1646	RBFOX2	15_M	77078990	77307054	1861.8	3.4015e-05	0.000234675	1.71505	1.71505	235.214	137.147
1647	FOXK2	11_M	121259987	121309901	1246.61	3.40586e-05	0.000234833	0.469575	-2.12958	79.6664	169.656
1648	PCCB	9_M	100982032	101034885	309.784	3.42596e-05	0.000236075	0.165338	-6.04823	8.79039	53.1663
1649	PIKFYVE	1_M	65186685	65278697	712.481	3.44497e-05	0.000237241	0.428723	-2.33251	42.7594	99.7368
1650	MINOS1-NBL1	1_H	19596977	19658457	276.679	3.45269e-05	0.000237629	5.64965	5.64965	47.0143	8.32163
1651	SOGA1	2_M	157010442	157079266	1773.12	3.45997e-05	0.000237985	0.390733	-2.55929	99.6334	254.991
1652	USP54	14_M	20548912	20618355	404.759	3.46246e-05	0.000238013	0.119004	-8.40307	8.60908	72.3427
1653	CENPO	12_M	4213480	4233966	543.478	3.47017e-05	0.000238289	0.327813	-3.05052	26.835	81.8607
1654	XPNPEP3	15_M	81400138	81457483	238.394	3.47068e-05	0.000238289	0.450734	-2.2186	14.8135	32.8654
1655	DCAF4	12_M	83520466	83541993	149.028	3.48174e-05	0.000238904	0.207236	-4.82541	5.11648	24.6891
1656	CHD1	17_M	15704967	15772613	715.25	3.49981e-05	0.000239999	0.299234	-3.34186	32.9467	110.103
1657	LIMA1	15_M	99778468	99875457	1880.22	3.50711e-05	0.000240118	1.7919	1.7919	241.353	134.691
1658	HMCN1	1_M	150562502	150993436	86.8698	3.50721e-05	0.000240118	10.5531	10.5531	15.8701	1.50383
1659	BABAM2	5_M	31698050	32084740	344.271	3.50788e-05	0.000240118	0.186749	-5.35478	10.835	58.0191
1660	TAGLN2	1_M	172500246	172507376	6227.67	3.52189e-05	0.000240932	4.46594	4.46594	1017.66	227.872
1661	CENPW	10_M	30196009	30200541	202.845	3.56417e-05	0.000243677	0.151247	-6.61168	5.32984	35.2392
1662	GCFC2	6_M	81923669	81959099	267.002	3.56791e-05	0.000243785	0.264252	-3.78426	11.1617	42.2386
1663	ZBTB24	10_M	41450358	41465583	255.109	3.58629e-05	0.000244894	0.240336	-4.16085	9.88631	41.1354
1664	NARS2	7_M	96951527	97064758	245.913	3.60713e-05	0.000246169	0.289779	-3.45091	11.05	38.1326
1665	CSTF1	2_M	172371003	172381087	253.073	3.63072e-05	0.00024763	0.374472	-2.67043	13.7899	36.8248
1666	CHAF1A	17_M	56040416	56068027	535.561	3.63569e-05	0.00024782	0.164725	-6.07074	15.1487	91.9635
1667	ARL17A	17_GL000258v2_alt_H	389590	1565776	207.77	3.68455e-05	0.000251	0.385204	-2.59603	11.5555	29.9984
1668	ZNF367	9_H	96385943	96418388	190.198	3.69401e-05	0.000251494	0.110615	-9.04039	3.78866	34.2509
1669	RBL1	2_M	157145894	157204535	179.911	3.70565e-05	0.000252135	0.102878	-9.72021	3.35649	32.6258
1670	MAD2L2	4_M	148130920	148145705	421.892	3.71071e-05	0.000252328	0.328336	-3.04566	20.8566	63.5219
1671	ITGB1	8_M	128685654	128733580	16026.4	3.72463e-05	0.000253124	3.17257	3.17257	2437.11	768.18
1672	CDKN3	14_M	46760541	46771522	147.732	3.73398e-05	0.000253607	0.0732253	-13.6565	2.01593	27.5305
1673	DGKI	6_M	36837382	37299977	85.6606	3.73964e-05	0.000253839	136.908	136.908	17.0079	0.124229
1674	PTPRN2	12_M	116485720	117278168	146.174	3.7523e-05	0.000254547	7.16888	7.16888	25.6559	3.57879
1675	ANP32A	9_M	62341343	62378806	1692.42	3.7594e-05	0.000254876	0.430304	-2.32394	101.832	236.652
1676	MIS18A	16_M	90719312	90727372	360.405	3.76281e-05	0.000254955	0.110462	-9.05291	7.17017	64.9109
1677	BRCA1	11_M	101488764	101551956	488.631	3.77139e-05	0.000255384	0.124276	-8.04659	10.8025	86.9236
1678	RPS4X	X_M	102184941	102189392	6547.53	3.78361e-05	0.000255909	0.310557	-3.22002	310.308	999.198
1679	KAT2A	11_M	100704746	100712468	684.588	3.78364e-05	0.000255909	0.443891	-2.25281	42.0922	94.8255
[truncated: 9,677 more rows]

## Sheet: Mouse_Counts
						Stellate Cell					Cancer Cell
[truncated: 32,697 more rows]

## Sheet: Mouse_Diff
	Gene.symbol	Chromosome	Start	Stop	Total.counts	P.value_Stellate vs. Cancer	FDR.step.up_ Stellate vs. Cancer	Ratio_Stellate vs Cancer	Fold.change_Stellate vs. Cancer	LSMean_Cancer	LSMean_Stellate
[truncated: 11,217 more rows]
