# Supplementary material for: Opposing roles for ADAMTS2 and ADAMTS14 in myofibroblast differentiation and function
Source: J Pathol. 2023 Nov 6;262(1):90–104. doi: 10.1002/path.6214 (PMC10953099; doi:10.1002/path.6214)
Supplement: Supplementary file 1 — Supplementary materials and methods Figure S1. Chimeric spheres as a tool to uncover cancer and stellate cell transcriptomes in a 3D, invasive, environment Figure S2. ADAMTS2 and ADAMTS14 are enriched in pancreatic cancer and have opposing roles in invasion Figure S3. Stellate‐derived ADAMTS2 and ADAMTS14 both contribute to collagen remodelling Figure S4. Serpin E2, and not TIMP1, contributes to observed phenotype following loss of ADAMTS2 Figure S5. siRNA screen reveals fibulin 2 as a mediator of ADAMTS14 function Table S1. Differential expression between stellate and cancer cell transcriptomes from chimeric 3D invasive spheroids Table S2. Stellate cell matrisome following loss of ADAMTS2 or ADAMTS14 Table S3. Primer sequences used [file PATH-262-90-s001.zip › path6214-sup-0001-SuppMatMeth,FiguresS1-S5,TablesS1-S3/path6214-sup-0003-TableS2.xlsx]

## Sheet: Sheet2
	Opposing roles for ADAMTS2 and ADAMTS14 in myofibroblast differentiation and function
	EP Carter et al. J Pathol https://doi.org/10.1002/path.6214
	Table S2. Stellate cell matrisome following loss of ADAMTS2 or ADAMTS14

## Sheet: Table_S2_Matrisome
EntrezGeneSymbol	Con2	Con2 R	Con3	Con3 R	TS2 1	TS2 1r	TS2 2	TS2 2r	TS23	TS2 3r	TS14 1	TS14 1 r	TS14 2	TS14 2R	TS14 3	TS14 3R
COL6A3	563.663	681.81	1006.2	1155.81	903.45	973.851	686.129	721.238	768.381	819.221	988.576	1083.19	561.868	577.544	646.685	642.699
COL12A1	375.783	397.924	493.632	492.69	485.298	481.121	354.248	322.73	427.828	352.797	895.301	838.7	518.649	423.956	619.671	583.803
COL1A2	279.128	282.147	573.821	592.664	568.21	583.106	690.281	770.25	751.324	797.243	366.683	375.812	310.414	312.496	298.957	305.247
COL4A1	845.88	926.659	744.25	703.333	540.045	577.096	14.998	35.5203	610.114	35.085	17.106	818.351	924.12	815.728	810.455	8.77126
COL4A2	31.1301	33.05	31.03	29.74	46.0901	48.1	32.2905	34.82	33.7305	34.1704	47.6306	53.05	41.26	37.61	41.8	46.7803
COL1A1	421.353	465.99	1405.62	1337.74	969.793	971.617	1715.65	1832.88	1644.95	1775.14	541.731	733.305	480.996	542.365	431.337	565.761
COL3A1	138.986	213.757	321.29	390.859	307.626	294.441	368.305	417.05	377.347	410.152	219.936	258.52	146.907	169.101	152.603	185.219
COL6A2	138.402	112.654	219.536	187.07	229.229	152.491	145.008	113.464	159.411	142.011	257.32	218.891	163.161	148.612	195.21	170.619
COL6A1	167.276	187.336	311.54	313.04	343.37	330.01	265.91	275.22	324.42	355.32	369.85	404.07	269.69	262.549	336.111	330.019
COL8A1	9.96	10.9	12.8	15	13.2	17.3	9.74	9.86	10.3	11.1	8.73	8.37	6.76	7.12	6.84	6.55
COL5A1	57.9061	62.6487	116.1	118.03	96.6761	110.477	159.2	184.35	184.79	196.8	97.6946	117.346	66.4314	60.3229	89.7592	73.2683
COL18A1	0.446	0.00266	0.000231	0.614	1.66	2.56	2.4	1.5	2.3	2.31	4.83	1.28	2.65	0.00095	1.96	3.18
COL16A1	4.929	7.492	9.868	14.339	13.101	18.113	16.876	21.33	21.822	25.379	16.0506	23.9403	9.081	10.494	15.4863	14.304
COL5A2	40.5791	38.3807	48.5802	27.9347	41.0281	29.0404	48.1205	47.1903	55.6002	27.6513	41.2412	30.9495	23.5298	16.8649	18.491	25.2438
COL13A1	3.62	2.16	8.26	2.98	6.63	1.8	7.94	2.25	9.34	5	4	1.28	5.34	1.85	4.38	4.18
COL21A1	174	171	156	195	119	135	76.3	78.8	77.8	77.3	215	247	200	158	204	199
COL14A1	3.75	2.99	6.95	7.34	9.88	6.5	4.82	0.000271	0.000232	2.65	5.33	9.89	2.3	2.41	3.24	1.76
COL7A1	2.55	2.11	2.67	2.48	2.93	2.48	2.84	2.54	2.53	2.29	2.99	2.28	3.25	2.54	2.94	2.58
POSTN	95.9515	108.466	113.726	135.74	124.953	165.923	93.931	111.403	135.706	155.75	151.582	178.078	121.74	123.758	172.32	184.53
LAMB3	0.000129	0.00266	0.000231	0.00029	0.127	0.0447	0.126	0.000271	0.0925	0.000421	0.257	0.208	0.368	0.205	0.176	0.132
LAMB1	184.069	276.955	219.449	303.041	220.36	179.667	277.601	239.081	298.85	220.335	232.271	147.768	203.379	159.7	249.37	130.141
ECM1	32.786	42.44	30.27	34.54	47.41	53.87	30.3	38.29	34.49	37.9	47.5	54.1	44.62	41.9909	46.43	44.22
THBS2	312.16	172.764	392.833	283.357	635.16	571.246	511.341	491.11	477.18	474.85	348.706	296.429	161.438	165.999	178.419	406.122
EFEMP1	21.226	23.846	27.513	31.76	58.29	43.3	47.52	31.718	55.223	41.094	36.595	34.384	29.9244	17.987	42.248	30.381
PXDN	57.3715	57.9443	102.138	100.951	178.29	171.009	205.482	215.941	224.42	205.741	73.9297	55.713	29.4762	26.3835	26.9485	26.9299
TNC	161.142	441.957	387.462	405.421	793.684	876.208	760.053	817.991	784.457	773.42	646.423	662.809	655.063	432.905	523.67	552.196
THSD4	11.7013	12.098	15.581	10.9686	16.1991	13.8933	11.0546	14.4453	16.4957	19.5473	39.9	35.9733	17.4944	20.691	15.9992	15.4405
LAMC1	443.688	544.166	490.836	545.439	489.126	563.76	552.658	626.821	580.803	578.522	387.778	431.326	345.241	348.012	309.685	333.885
IGFBP7	146.21	167.99	163.07	176.25	256.74	312.2	199.39	257.2	248.73	289.51	286.02	342.7	232.98	244.72	263.56	266.4
NID2	356.268	350.09	472.796	485.228	506.038	550.675	483.086	467.421	488.414	447.707	445.195	506.862	266.72	245.067	253.352	205.198
LAMB2	13.5251	33.475	46.639	61.656	51.819	23.107	65.709	23.604	63.1622	57.5474	53.501	60.609	41.154	22.708	51.2852	49.6065
EDIL3	5.48	4.19	4.82	3.944	3.373	2.08042	3.43	4.168	2.608	1.98042	2.087	2.01026	2.207	2.849	2.14025	2.751
LTBP2	1.51126	3.47732	1.37046	4.97729	9.68013	8.648	11.4	8.075	11.094	9.691	3.29316	5.63052	4.22781	5.6059	4.6675	5.04353
IGFBP5	178.29	188.78	205.62	230.14	181.174	259.1	83.41	127.46	91.09	129.06	202.02	213.48	49.2804	66.94	44.7403	72.28
NTN4	44.67	36.27	42.99	30.9003	33.38	26.4604	21.297	17.79	23.237	18.5904	14.0106	12.6903	5.33641	4.74995	6.118	3.53053
SPARC	222.95	274.79	426.3	409.51	353.69	381.61	317.001	367.6	409.5	437.8	337.581	377.5	388.51	359.19	429.69	375.66
THBS1	696.548	781.496	810.382	854.114	1552.92	1740.26	1614.83	1897.44	1663.44	1862.26	1933.02	2267.79	1296.93	1406.35	1473.35	1440.01
LTBP1	94.7671	100.938	94.7237	107.012	127.223	137.624	135.121	148.577	140.076	155.85	208.217	193.431	135.363	133.425	140.067	149.799
NID1	10.92	15.6	10.29	12.81	11.86	22.01	10.21	20.29	14.32	19.72	16.47	24.59	8.52	12.13	12.14	10.15
THBS4	20.4901	12.987	13.943	18.441	24.12	22.51	35.93	13.89	46.54	27.65	30.39	23.14	28.48	19.19	30.96	24.06
FN1	3442.82	3629.75	8411.49	8622.77	6464.44	6357.33	9858.86	10326.4	9928.31	10068	5665.39	5748.44	2910.1	2776.5	3664.77	3338.17
FBN1	328.163	374.115	410.665	400.286	532.211	542.99	495.39	506.432	575.297	509.492	652.463	628.383	208.11	217.734	312.978	252.025
FBLN1	274.343	512.994	489.19	764.045	663.99	652.296	853.61	897.24	875.64	848.258	385.249	541.673	275.207	242.652	314.408	252.426
EFEMP2	18.674	10.6653	19.59	13.8933	49.36	20.6104	33.19	19.041	30.95	17.61	23.7	19.66	9.77041	12.191	3.6265	10.5873
IGFBP4	103.57	114.3	71.96	77.31	95.91	109.76	46.36	60.36	46.039	63.4	91.15	79.39	47.45	52.72	44.41	51.97
CRIM1	25.12	27.06	15.02	16.834	4.51027	11.8648	10.4	12.0273	9.10423	10.4444	8.29416	4.64052	6.09422	2.1548	4.08675	1.35506
FBLN2	0.44	0.909	0.778	0.795	1.33	1.55	1.67	3.71	1.72	3.04	1.26	1.44	1.75	1.49	1.95	2.36
LAMA3	0.000129	0.00266	0.000231	0.00029	0.000134	0.000417	0.000548	0.000271	0.000232	0.000421	0.000581	0.000259	0.000405	0.00095	0.00025	0.000264
LAMA4	23.6921	20.4467	26.5642	26.5353	11.4291	26.06	40.672	52.019	12.805	29.99	5.42458	19.625	19.213	24.469	13.788	29.968
AGRN	20.227	49.965	24.288	51.763	22.733	17.782	20.96	22.112	26.95	13.782	22.708	12.839	24.04	15.2509	22.647	12.294
MFAP1	9.31	5	9.05	4.56	7.58	8.1	11.36	3.946	9.19	5.97	9.26	3.521	6.97	4.66	7.21	3.7
CTHRC1	6.20026	11.1927	14.5402	16.4403	21.2603	22.3704	44.1011	45.5803	53.6462	55.5474	19.6017	25.4405	46.0808	48.471	48.1202	48.1753
FNDC1	7.54	7.93	6.5	8.16	11.04	9.71	9.89	8.72	6.94	7.43	6.93	7.07	4.22	4.9	5.64	5.01
EMILIN1	61.1511	61.59	37.9279	57.1136	35.5864	54.8413	39.3508	43.5281	54.2452	62.4158	156.476	179.77	55.4968	55.736	106.89	96.9578
SMOC1	26.7221	5.09764	5.59786	4.19716	41.131	23.5364	58.7905	39.8603	57.687	49.886	22.7132	15.0863	20.4692	10.6928	23.6715	11.3871
AEBP1	6.75064	14.8303	19.9369	13.2812	25.2501	46.66	29.7105	42.74	40.44	46.65	32.55	42.54	16.431	20.35	24.7602	25.54
SLIT2	7.55713	10.2427	7.46923	7.30529	5.75827	9.80442	5.4951	7.00327	7.24223	9.485	21.295	13.6753	15.674	14.201	15.763	13.413
CRELD2	7.055	8.978	8.725	9.26	6.844	7.639	9.35	10.03	9.81	9.32	9.35	9.697	12.94	12.39	10.74	10.02
PCOLCE	15.46	14.0327	38.62	40.53	40.07	30.0604	39.02	34.64	39.62	24.8408	37.75	28.5903	23.196	18.491	31.56	21.86
TGFBI	9.876	1.71266	7.806	2.516	5.43	8.65	8.29	8.87	11.63	10.5	9.78058	9.56	13.773	8.41	5.75	21.13
IGFBP2	7.74	1.88266	7.31	5.51	6.36	8.25	5.71	4.55	5.34	2.507	7.11	3.24	0.00081	0.0019	1.879	2.99
GAS6	1.03	0.00266	1	0.13	0.697	0.202	0.19	0.69	0.000232	0.382	0.000581	0.000259	0.0897	0.305	0.293	0.609
COMP	2.77	2.67	2.56	2.77	5.67	6.64	4	4.69	6.47	7.87	8.21	9.31	6.87	7.14	9.8	9.29
HMCN1	1.63	2.32	1.02	2.53	8.32	5.86	4.21	3.15	9.1	5.95	7.81	7.3	6.29	4.28	9.38	6.19
TECTA	8.28	5.56	7.56	7.16	8.82	10.6	8.09	7.04	11.9	7.46	10.5	1.96	11.5	6.65	8.06	5.98
MFAP3	3.1	1.88	2.91	1.93	2.25	1.51	2.76	2.19	1.85	1.72	1.57	1.25	1.25	1.16	1.08	0.856
ABI3BP	1.62	0.00266	1.63	1.76	1.99	1.36	1.35	1.36	1.33	1.66	0.000581	0.18	0.000405	0.00095	0.00025	0.000264
SLIT1	6.66	8.34	5.36	6.66	6.07	4.86	6.54	4.59	6.98	7.47	5.13	0.672	5.25	8.43	4.61	3.25
FBN2	10.53	20.93	19.08	32.56	30.37	38.92	31	36.74	34.02	36.02	51	58.8	8.046	8.44	11.7003	10.6003
MFGE8	1.49	0.00266	2.1	0.00029	0.000134	0.000417	0.000548	0.000271	0.000232	0.000421	0.000581	1.38	0.000405	0.941	0.00025	0.000264
FBLN5	6.09	6.88	0.558	7.13	0.778	3.86	1.14	1.92	0.584	4.33	5.86	4.45	3.24	2.95	5.75	6.45
MFAP2	1.25	2.91	3.4	2.53	2.65	2.9	3.84	0.000271	2.46	3.55	3.42	2.02	1.57	1.95	2.8	0.987
FGG	1.75	2.58	1.35	0.00029	1.25	3.28	0.293	3.06	2.42	3.3	3.1	3.44	1.15	2.27	0.00025	1.07
FGA	3.2	3.9	0.000231	3.55	4.4	5.89	4.37	4.71	5.67	5.13	11.3	10.9	16.2	15.8	19	17.5
BMP1	1.73	0.00266	2.6	0.00029	2.07	0.000417	1.2	0.000271	1.96	0.000421	1.34	0.000259	1.15	0.274	1.41	0.000264
EGLN1	3.889	4.115	3.253	3.674	4.349	5.438	4.455	5.46	3.993	4.445	3.884	4.64	4.697	5.99	4.299	4.81
ITIH1	5.11	5.73	7.44	7.06	16.7	14.7	12.7	10.6	18.4	16.5	16.3	14.5	15.9	12	20.5	13.4
SERPINB6	157.987	220.855	181.648	184.216	212.22	243.991	236.87	263.905	225.43	242.48	209.751	227.1	247.25	241.091	255.47	257.031
CD109	130.14	160.337	122.488	149.423	120.354	157.152	129.235	165.346	115.448	138.096	110.011	142.278	122.37	125.707	92.8833	99.2105
SERPINB7	9.92	14.1	10.4	15.4	0.000134	10.5	6.47	15.9	9.93	11.5	7.47	16.1	17.3	21.1	18.9	23.4
PAPPA	119.702	89.5936	88.3137	82.3029	256.326	157.277	329.209	257.761	269.559	253.099	49.4494	45.4396	95.8268	119.798	125.447	79.7736
LOX	124.973	101.55	120.144	114.828	105.742	104.086	109.416	101.139	102.066	98.633	116.773	105.38	99.158	92.4	67.088	79.367
CTSD	196.882	214.628	255.75	262.463	219.07	198.981	307.355	321.537	275.18	308.817	231.75	238.34	301.74	319.301	303.25	330.31
LOXL2	150.69	141.841	200.527	278.937	252.374	308.191	301.623	385.793	310.285	378.105	202.455	232.767	95.532	128.852	84.1005	124.335
CST3	17.37	6.79	36.32	10.09	36.85	5.00042	24.63	9.95	20.69	6.75	17.87	13.97	28.3	22.9	17.82	22.1
TGM2	460.66	496.706	361.99	404.99	205.77	295.2	180.611	226.34	204.26	285.23	554.561	710.33	516.581	712.08	863.19	921.35
SERPINB2	2504.97	2816.57	2087.03	2382.04	2667.74	2925.31	2214.27	2466.82	1726.18	2014.59	3564.91	4437.74	4964.74	5499.45	4522.24	4772.83
P4HA2	188.095	274.05	253.14	334.05	227.08	235.448	360.49	335.86	827.09	376.15	194.782	199.8	249.93	254.672	245.409	242.92
SERPINA7	135.97	150.58	12.08	136.77	35.03	72.1	21.05	25.13	37.52	43	37.82	88.5	29.72	53.19	40.82	35.47
SERPINE2	40.7565	50.2899	53.2294	67.9252	242.077	266.565	559.135	655.415	529.474	534.53	182.633	198.093	193.84	198.414	214.393	204.371
LOXL1	23.9101	26.9827	29.5402	30.4903	77.1301	84.9104	60.3005	67.1903	62.4102	66.3504	25.9106	26.1503	1.88821	3.63285	3.64075	3.71079
PLAT	3.768	3.662	4.102	2.83829	4.664	3.12842	6.02	3.99827	5.54	4.444	8.27058	8.57026	10.77	10.34	9.48	6.40026
PZP	575.3	572.251	703.8	579.476	1833.1	1551.6	1141.6	972	2027	1654.9	2222.8	1690.09	1276.7	1078.3	1441.9	1033.7
SERPINH1	3533.91	3657.11	3750.49	3908.73	3033.8	3288.2	3596.91	3524.26	3674.67	3798.79	2616.29	2560.56	3089.16	3106.94	3021.84	2867.22
PLOD3	120.61	129.54	127.32	144.99	126.98	144.43	147.07	159.07	164.59	171.09	151.07	148.52	186.2	176.61	188.23	178.67
MMP1	240.022	193.415	129.12	189.315	334.439	281.043	244.163	208.581	274.211	187.08	545.08	539.71	875.53	894.13	944.56	985.65
PLG	0.903	1.7	0.844	1.42	1.71	3.55	1.96	2.74	2.82	4.69	6.35	5.74	4.23	4.19	4.54	4.51
ADAM10	11.468	6.87532	9.737	5.41958	10.009	8.74142	2.99064	5.80227	7.63223	2.64326	5.83016	8.34426	7.10181	7.97095	3.3405	8.09153
SERPINE1	71.4831	42.0827	56.212	36.8453	98.9402	58.1604	94.92	59.9	93.78	64.41	31.7086	37.5578	23.8484	19.6329	28.389	23.137
CTSB	572.12	966.576	714.74	844.34	921.31	868.811	1205.57	1217.38	1266.19	1171.41	1216.27	817.015	1311.26	1215.16	1468.03	1214.44
CTSA	77.1003	100.21	60.2781	87.95	55.7101	77.6704	80.1965	121.86	107.811	80.47	107.111	112.55	108.65	115.63	97.75	74.17
P4HA1	363.99	445.59	402.978	438.421	354.106	351.237	369.977	394.2	388.891	393.791	309.011	337.599	419.404	425.554	407.884	423.284
SERPINF1	63.9401	80.06	62.6902	77.1	118.1	124.9	85.51	99.7	107.7	125.2	124.2	135.7	119.9	124.6	138.2	134.5
PLAU	16.4901	32.3633	15.309	21.9086	25.886	29.5178	40.45	50.4593	38.845	55.852	121.86	127.16	139.41	154.131	121.37	148.44
ADAM9	58.69	57.44	50.54	55.09	8.314	52.69	5.56055	32.19	31.507	35.38	41.92	48.23	52.0104	46.423	32.286	31.7505
ITIH4	62	72.7	69.1	76.6	88.9	100.2	65.9	78.7	80.5	85.6	101.2	113.1	77.8	83.8	73.3	73.6
TIMP2	6.26	13.08	13.04	9.76	12.61	15.91	10.89	10.28	13.59	12.99	21.99	17.19	21.27	16.34	22.21	22.93
ITIH3	18.3643	37.95	25.211	29.381	64.7001	93.03	37.831	62.28	77.0975	71.306	88.8806	97.15	88.61	87.1009	125.31	104.3
SULF1	12.86	11.974	10.94	8.501	3.157	2.12742	3.181	2.08427	2.33	0.223842	6.765	4.823	1.4944	1.01695	0.3285	0.140528
MMP2	23.5864	6.23332	4.41023	29.5586	14.074	17.28	13.915	13.781	16.613	18.46	15.04	14.12	14.991	12.51	13.556	15.216
SERPINB1	147.92	166.88	138.45	165.07	181.38	209.42	186.64	194.55	165.01	162.41	122.63	183.55	145.87	212.53	158.52	168.44
ADAM7	66.2	11.4	27.8	28.8	25.2	36.1	25.4	33.6	23.9	27.3	32.8	21.4	18	22.3	21.2	22.1
MMP14	120.15	85.43	109.36	116.03	101.01	61.4508	114.17	98.58	104.87	63.9104	93.2206	95.04	118.78	78.12	92.6402	97.08
ITIH2	257.29	229.433	273.11	245.02	578.7	647.28	444.951	408.88	628.17	653	739.52	713.04	516.7	551.93	662.6	655
F2	10.567	10.222	13.62	12.35	22.99	24.36	8.416	8.899	17.68	15.36	21.78	27.01	19.5	20.72	19.76	22.5
MMP3	96.2	101	86.3	92.9	94.3	95.4	77	58.3	73.7	86.4	98.3	39.8	108	96.3	116	116
MMP11	0.000129	1.51	1.29	1.26	4.04	4.32	3.09	4.16	5.37	6.24	3.85	4.07	3.84	4.17	4.83	4.76
TIMP1	14.0001	12.58	4.91023	20.49	13.1801	30.18	22.2905	29.21	32.57	33.07	32.5	32.76	73.7	49.56	83.6	58.11
SERPINB8	126.975	117.193	124.73	101.25	112.74	99.58	105.97	90.2903	123.63	118.82	130.72	111.32	135.1	102.25	175.89	113.39
CTSC	58.2203	146.74	59.2902	118.05	150.12	171.65	123.671	148.32	159.21	154.13	138.94	194.96	136.82	161.091	129.67	167.77
CSTB	325.41	350.86	452.8	416.6	453.7	293.7	501.8	422.8	438.8	396.6	282.784	260.8	523.7	491.2	561.2	472.7
SERPIND1	97.87	103.06	89.46	96.08	97.37	98.95	79.9	61.59	77.45	90.32	99.49	40.97	109.88	98.44	118.4	118.21
OGFOD1	2.95	20.5	2.9	20.9	22.4	19.7	17.4	17.5	22.4	17.2	32.9	34.8	25.3	26.3	37.1	30.3
PAMR1	121.35	139.91	167.73	161.92	154.97	170.84	166.45	191.95	228.32	230.91	99.75	149.81	101.54	100.94	75.79	82.65
SERPINF2	29.61	44.52	57.142	64.9	156.35	109.55	94.11	67.81	158.08	134.37	74.02	52.26	80.8	92.47	100.62	110.49
SERPINA10	0.517	0.636	0.381	0.427	2.11	2.52	0.679	0.953	2	2.04	2.82	3.2	1.06	0.976	0.79	0.777
SERPINA3	0.000129	1.96	2.57	2.78	0.000134	5.24	0.000548	9.56	7.82	18.8	7.82	7.48	11.2	10.4	22.9	21.3
ITIH6	10.6	6.51	15.3	7.28	13.6	6.99	7.54	7.48	7.04	7.59	6.82	7.33	8.58	6.93	9.18	6.87
SERPINC1	28.3003	50.94	39.8402	59.7003	107.8	152	68.7005	89.5003	138.9	153	151.301	148.1	93.2004	97.6009	104.121	107
A2M	262.23	346.005	318.9	381.001	711.795	861.21	459.884	601.001	795.61	781.86	786.34	788.86	807.36	780.171	906.81	1010.1
HTRA1	0.000129	0.25	0.278	0.333	0.571	0.726	0.000548	0.644	0.551	0.609	0.589	0.594	1.05	1.11	0.997	0.574
CTSL	5.67	20.94	18.19	20.36	19.14	21.35	39.09	27.07	40.23	38.18	43.74	42.3	66.22	59.16	55.17	63.14
PRSS1	8397.98	6053.24	5024.09	5076	4735.36	5940	4740.6	5759	4286.93	4686	11292.9	8616	6129.65	7137	5193.62	4955
KNG1	3.78	29.4	6.71	29.8	10.7	56.7	10.3	37.4	31.4	49.6	34.2	59.5	30.4	43.8	47.7	66.4
HPSE2	3.21	4.81	6.51	5.25	6.88	4.73	8.42	6.04	8.06	5.56	3.58	3.45	3.13	3.44	2.76	2.34
A2ML1	0.000129	0.00266	0.000231	0.00029	0.191	0.000417	0.000548	0.000271	0.000232	0.000421	1.95	0.000259	0.000405	0.00095	1.01	1.5
ADAM12	0.186	0.00266	0.000231	0.00029	0.315	0.000417	0.000548	0.000271	0.000232	0.000421	0.000581	0.000259	0.000405	0.633	0.00025	0.000264
HABP2	14.8	10.4	14.6	8.94	20.5	8.57	13.2	5.44	12.2	0.000421	12	0.000259	12.6	0.00095	5.89	14.8
ANXA4	1148.67	1259.19	1093.04	1150.66	1168.46	1258.25	1145.26	1238.92	1056.28	1108.12	1407.24	1538.23	1891.15	1952.58	2083.15	2016.27
ANXA1	6635.33	6083.77	5319.01	4570.86	6966.95	6011.51	6202.27	6165.07	6182.39	5821.37	6847.05	7069.94	8557.55	7835.63	8000.91	8830.71
ANXA2	5213.56	5481.25	5411.89	5567.4	4934.11	4904.24	4600.22	4611.44	3751.47	3762.38	6504.77	7038.73	6294.67	6009.54	6407.09	6325.07
ANXA11	591.8	529.443	546.91	495.15	388.76	416.13	388.87	358.921	320.14	269.541	277.85	295.851	217.811	199.183	220.627	196.682
PLXNB2	48.697	61.229	49.816	60.928	39.8613	42.6164	37.2135	35.9805	45.324	39.1744	54.1406	49.9773	37.0244	32.813	44.9573	32.7205
ANXA6	3391.36	3757.67	3124.94	3587.07	2327.5	2768.48	2572.61	2974.04	1911.9	1955.96	2958.04	3023.96	3150.14	3162.58	3330.5	3130.03
ANXA5	5988.96	6091.42	6181.17	6259.01	6516.63	6747.49	6025.06	6304.64	5888.63	6004.92	8287.57	8597.75	11208.5	10838.4	11157.7	10867.6
CSPG4	200.2	214.553	154.147	144.604	136.124	148.923	113.562	131.712	113.305	126.046	120.271	152.984	54.5774	57.4158	57.9417	62.3773
GREM1	358.546	356.643	264.127	251.55	398	178.229	135.487	138.036	123.832	124.068	151.911	146.628	83.6108	78.4019	435.221	84.4245
CLEC11A	6.93	11.3	5.33	8.48	10.1	13.7	4.29	12.3	7.46	11.5	9.6	13.5	9.11	15.7	12.3	16
ANXA7	195.06	212.273	184.18	214.66	231.97	218.78	211.77	223.25	203.96	202.1	213.38	234.49	258.67	276.69	264.89	340.29
LGALS1	7547.23	5866.28	7043.2	5663.03	5612.39	5460.77	6225.29	6603.08	5955.02	5347.18	7686.62	7339.65	6454.81	5806.41	5885.3	5442.86
LMAN1	196.272	217.21	211.259	261.643	204.288	231.728	137.841	165.61	177.35	182.522	305.294	310.603	202.234	188.556	263.344	251.021
GPC1	138.71	140.5	109.387	107.791	73.8673	96.0634	56.6981	64.6905	72.5002	66.4448	90.11	107.318	52.1268	18.9999	61.3505	39.9271
CLEC3B	10.0521	7.32966	15.294	17.481	36.18	38.849	16.174	14.514	29.738	27.09	35.54	37.479	24.142	22.678	35.4	29.96
SEMA4D	21.3	19.1	19.1	18.6	17	16.1	21	19.8	23.3	19.5	16.3	17.7	16.6	12.8	14.5	13.9
LGALS3	433.55	380.06	474.49	429.6	528.9	267.84	465.66	253.54	427.17	248.76	223.71	240.93	370.71	293.45	294.02	261.474
ANXA10	2.335	5.21	3.41	7.15	2.556	3.74	2.641	4.16	3.36	3.38	2.529	2.898	2.2	2.264	2.037	2.601
LGALS8	0.000129	2.84	0.000231	2.15	0.000134	0.000417	1.26	4.17	0.648	6.35	2.37	9.06	2.13	5.82	3.66	8.71
SDC4	35.56	39.719	35.764	38.668	30.259	37.683	32.75	40.079	33.738	36.334	36.67	35.23	30.17	31.21	30.75	27.445
FREM2	772	914	928	879	871	1010	829	997	863	900	570	645	514	539	371	373
SEMA3G	14.5	11.8	20.9	17.4	22	20.6	17.8	19.7	20.7	21.1	10.4	10.3	15.8	13.7	17.3	15.8
PLXNA1	0.000129	1.74	2	0.107	3.57	0.000417	2.82	0.357	3.93	0.000421	15.1	0.000259	19.1	0.135	20.1	18.4
SDC2	2.86	6.85	3.05	2.44	2.99	1.6	2.34	1.55	2.79	3.06	4.48	8.24	1.48	3.55	1.12	4.73
CLEC12A	35.5	47.7	54.7	26	59.8	21.6	65	21.5	15.1	26	31.5	35.7	68.2	69.3	121	119
SFTPB	1.08	1.61	1.75	2.56	1.62	1.92	1.93	2.75	2.25	2.84	1.19	1.26	1.37	1.32	1.05	0.956
ANXA8	38	51.5	33.7	55.1	67.9	40.4	60	45	57.3	35.2	55.1	60	76.4	79.7	69.4	106
FREM3	0.88	0.744	1.14	0.938	1.4	0.766	0.919	1.4	0.99	1.24	0.969	0.793	1.08	1.13	0.908	1.17
SEMA3D	56.9	20.1	207	250	246	284	691	629	191	200	294	316	51.5	57.5	307	298
HSPG2	831.078	1283.68	769.966	1446.91	705.627	927.652	886.982	1076.78	926.805	1084.6	594.344	746.023	804.689	499.153	577.813	659.596
SRGN	0.306	0.29	0.369	0.156	0.674	0.317	0.206	0.000271	0.253	0.000421	1.1	0.411	0.306	0.19	0.463	0.634
DCN	332.579	385.967	318.302	362.359	439.86	532.682	420.691	422.148	453.348	466.926	423.475	415.476	430.692	464.389	533.882	525.809
BGN	3.636	6.226	6.06	10.8803	15.21	26.05	16.6	28.93	18.4	29.46	9.71	18.4	5.713	7.775	5.08025	4.88
VCAN	66.8719	23.9683	51.8632	20.9579	48.0601	42.0462	69.5	63.9303	78.192	69.2208	33.6412	35.6825	30.4068	33.8629	38.0005	34.0108
HAPLN1	44.2	18.1	22	16.8	25.3	19.3	28.4	23.5	21.9	21.1	30.8	38.3	23.5	30.4	10.9	14.5
LUM	30.45	23.3227	39.09	28.3883	62.53	61.09	56.381	43.935	43.18	51.25	51.1	70.54	52.42	71.03	28.76	63.27
PRELP	2.55	0.523	2.65	0.752	2.97	0.583	2.94	0.38	3.44	0.354	2.75	0.599	4.98	0.00095	5.7	4.65
BCAN	1.12	1.05	1.11	1.11	1.17	1.42	2.28	1.24	2.41	1.58	1.66	1.13	1.78	1.24	1.86	1.12
WNT16	4.58	6.25	7.19	8.74	6.21	7.34	7.14	8.35	10.1	11.9	4.68	5.06	5.16	5.09	5.32	5.01
ZFP91	30.22	35.11	30.318	33.34	39.49	38.66	25.3978	31.71	31.68	30.29	33.21	33.74	45.38	43.37	63.66	57.93
INHBA	0.296258	10.066	0.000693	7.662	2.49713	11.99	10.471	16.155	6.40023	15.89	10.723	7.349	7.0404	11.36	24.29	19.26
S100A16	66.1711	59.013	56.92	58.9696	59.973	67.988	69.098	77.901	56.517	68.0738	56.6281	71.224	70.42	76.26	67.674	67.162
S100A11	435.85	367.24	413.01	350.45	461.56	380.39	553.11	524.31	585.67	507.98	552.63	500.34	492.68	438.72	528.07	485.63
FSTL1	99.757	109.833	106.906	108.825	157.394	125.276	101.25	94.7288	130.55	101.21	36.9346	42.5805	20.7244	16.3869	14.7302	14.4185
IL1B	15.8531	10.9543	18.9602	13.0583	23.422	14.2908	27.004	25.691	24.743	22.1504	24.7606	32.7793	64.19	66.53	49.8	76.91
WNT5A	19.01	18.27	20.26	23.1	15.13	18.72	20.36	18.93	11.3802	19.42	9.839	17.63	12	12.49	9.72	9.24
TNFSF4	0.905	3.58	2.89	7.77	2.22	9.48	3.48	4.21	6.87	5	1.36	6.03	2.91	4.23	3.37	3.59
GDF5	8.29013	7.74266	11.7002	10.7003	10.4001	8.93042	11.0005	10.4003	11.9002	11.4004	8.01058	7.82026	8.4504	8.00095	9.27025	7.35026
S100A13	190.2	160.4	215.9	218.9	205.7	150.1	246.9	211.9	207.8	137	203.1	173.1	140.4	179.4	123.2	130.4
IL6	4.14113	6.00866	4.73223	6.22429	23.09	31.84	7.11055	15.64	10.82	15.32	22.11	26.38	13.95	14.5	16.74	18.88
MST1	6.51	7.3	6.19	6.37	7.36	6.9	8.8	9.17	7.76	7.81	7.78	7.85	9.84	9.03	12.5	13.3
S100A10	346	352	329	362	274	341	317	377	268	291	457	495	410	449	481	467
VEGFC	0.105	0.0727	0.187	0.00029	0.265	0.221	0.365	0.000271	0.417	0.000421	0.188	0.289	0.000405	0.275	0.296	0.32
S100A4	21.5	26	19.2	17.5	20.4	23.6	21.3	24.7	20.9	24.7	19.1	20.4	16.8	18	19	17.3
FST	0.000129	0.00266	0.000231	0.00029	0.000134	0.000417	0.000548	0.000271	0.000232	0.000421	5.55	0.000259	0.000405	0.00095	0.00025	0.000264
SFRP1	31.4961	66.21	32.69	45.3703	77.34	73.39	111.1	101.12	99.48	106.18	148.38	154.33	92.14	113.35	109.769	131.505
HCFC1	29.2	23.75	22.38	21.86	24.78	25.6	25.3	25.95	21.52	21.83	25.28	26.55	24.68	25.03	23.98	21.3103
HBEGF	15.9	10.5	15.4	9.94	17.3	12.3	11.7	6.96	16.9	10.9	27.3	16.5	17.6	14.1	23.3	21
CLCF1	0.000129	0.00266	0.000231	0.00029	0.679	0.697	0.465	0.000271	0.000232	0.000421	0.000581	5.75	15.7	18.3	28	29.9
S100A9	0.000129	0.00266	0.000231	0.00029	0.000134	0.000417	0.000548	0.000271	0.000232	0.000421	0.000581	0.000259	0.359	0.00095	4.03	4.88
MEGF8	3.09	4.82	4.39	0.00029	8.76	0.000417	9.92	0.000271	9.75	0.000421	3.36	0.000259	0.000405	0.00095	0.357	0.000264
BMP15	0.000129	3.93	0.000231	4.02	0.000134	3.24	6.25	4.07	4.66	3.34	4.03	2.98	2.37	1.47	0.634	0.000264
S100A6	677.5	559.9	642.5	522.5	740.1	690.8	812.8	740.1	796.6	680.3	598.6	567.4	576.1	528	628.4	554.8
IL7	26.7	29.5	30.1	28.7	14	15.9	10.3	10.9	25.3	12.8	35.6	0.000259	15.1	6.32	12	24.3
MST1L	0.942	1.09	1.28	1.06	0.955	0.985	0.687	0.983	0.913	0.905	1.02	0.885	2.54	0.29	0.219	0.249
CRLF3	1.04	1.81	0.000231	0.746	0.609	1.17	0.593	0.839	0.927	0.878	1.17	1.32	1.48	0.856	1.8	1.26
FRZB	0.000129	0.00266	0.000231	0.00029	0.000134	0.000417	0.000548	0.000271	0.000232	0.000421	0.000581	0.000259	0.000405	0.00095	0.00025	0.000264
CXCL14	13.8001	8.74266	13.9002	17.0003	10.4001	3.278	2.99055	3.99027	4.18023	6.19042	0.001162	11.8003	1.688	4.79	1.61025	6.01
FGF2	6.9	6.9	5.24	5.69	0.000134	5.82	9.63	10.9	11.3	10.8	6.88	8.46	6.34	7.23	7.36	7.64
FGF1	4.62	3.74	3.74	2.32	2.63	2.76	2.71	2.89	2.18	2.43	3.15	3.1	1.8	2.22	2.04	1.88
ANGPTL2	239	3.08	349	4.03	240	3.73	332	3.61	6.1	3.99	4.66	3.49	2.76	3.09	2.8	2.68
ANGPT4	2.36	3.2	3.6	4.12	2.16	2.59	1.97	2.51	2.68	3.21	2.18	2.45	1.8	1.27	1.58	1.42
IGF2	1.51	0.00266	0.3	0.00029	1.75	0.586	1.59	1.57	0.591	1.14	1.11	1.23	1.08	0.802	0.831	1.19
CCL2	8.89	4.7	8.55	4.78	18.1	9.26	7.13	6.09	10	5.3	21.4	8.54	6.76	6.67	4.27	7.62
